# Supplementary material for: Selection of den sites and chronology of denning by black bears in the eastern Sierra Nevada and western Great Basin
Source: Ecol Evol. 2024 Jul 10;14(7):e11689. doi: 10.1002/ece3.11689 (PMC11236437; doi:10.1002/ece3.11689)
Supplement: Supplementary file 1 — Data S1: [file ECE3-14-e11689-s001.zip]

Archive with 8 entries (8 files):
- 1000m_sites.csv
- 300m_sites.csv
- 4000m_sites.csv
- den_entrance_data.csv
- den_exit_data.csv
- draft_metadata.docx
- Long et al. Supplement Table 1.docx
- mean_weather_data.csv
