# Supplementary material for: Selection of den sites and chronology of denning by black bears in the eastern Sierra Nevada and western Great Basin
Source: Ecol Evol. 2024 Jul 10;14(7):e11689. doi: 10.1002/ece3.11689 (PMC11236437; doi:10.1002/ece3.11689)
Supplement: Supplementary file 1 — Data S1: [file ECE3-14-e11689-s001.zip › 1000m_sites.csv]

ID	Den_Type	CID	treecover	dist_to_water	dist_to_road	slope	rugg	aspect	elev
B22_16	1	0	47	201.246	782.304	17.2026	0.000145376	166.774	2368.59
B22_16	0	0	45	0	882.326	2.62542	0.000466585	4.53777	2373.15
B22_16	0	0	59	90	1008.46	7.68047	0.000204086	32.3807	2332.39
B22_16	0	0	67	180	632.851	9.10675	0.00022018	150.524	2378.71
B22_16	0	0	42	180	632.851	9.10675	0.000567853	150.524	2374.58
B22_16	0	0	37	90	713.092	5.82004	0.000384986	151.189	2300.25
B22_16	0	0	27	0	713.092	5.82004	0.000326037	160.084	2302.33
B22_16	0	0	70	270	986.813	6.61693	0.000697374	163.301	2301.79
B22_16	0	0	64	254.558	968.401	4.51745	0.00152713	166.264	2467.07
B22_16	0	0	56	324.5	947.259	10.3121	0.000926733	168.857	2322.36
B22_16	0	0	32	127.279	941.541	8.00644	0.00148636	170.91	2336.24
B22_16	0	0	0	180	658.635	10.265	0.00102299	171.621	2406.51
B22_16	0	0	70	201.246	510	11.0079	0.00127274	181.637	2358.75
B22_16	0	0	37	0	853.288	2.62542	0.0003286	181.736	2371.01
B22_16	0	0	68	180	986.813	16.7344	0.000216365	183.715	2417.13
B22_16	0	0	62	201.246	787.464	9.59361	0.000609398	187.465	2327.51
B22_16	0	0	65	180	1215.65	8.73077	0.000252962	189.52	2366.44
B22_16	0	0	68	90	1259.29	10.796	0.000464857	189.52	2364.56
B22_16	0	0	55	371.079	276.586	20.1344	0.000231981	200.225	2485.83
B22_16	0	0	72	201.246	417.852	11.3142	0.000503838	202.865	2336.54
B22_16	0	0	66	0	1513.44	7.01266	0.00305533	205.408	2331.38
B22_16	0	0	54	0	1530.29	7.81684	0.000460923	205.787	2280.18
B22_16	0	0	46	0	1451.21	11.9628	0.000485182	214.315	2293.46
B22_16	0	0	76	201.246	402.492	15.7733	0.000615656	214.909	2403.19
B22_16	0	0	68	284.605	366.197	18.6626	0.000969172	214.909	2428.44
B22_16	0	0	74	90	1586.6	8.54948	0.000438452	217.461	2321.53
B22_16	0	0	49	127.279	1081.67	14.218	0.000500023	217.875	2333.85
B22_16	0	0	40	127.279	1376.41	6.55078	0.000305593	218.454	2274.22
B22_16	0	0	64	0	1111.62	9.41315	0.000891924	219.583	2329.7
B22_16	0	0	50	127.279	1594.52	9.3852	0.00029248	221.594	2285.83
B22_16	0	0	65	201.246	1654.36	9.3852	0.000712693	221.594	2275.7
B22_16	0	0	53	0	1425.55	11.9628	0.000485182	226.116	2297.48
B22_16	0	0	43	201.246	256.32	20.4913	0.000370741	228.013	2409.47
B22_16	0	0	58	127.279	1050	12.8911	0.00102925	228.786	2350.73
B22_16	0	0	62	90	1535.87	7.01266	0.00348526	230.618	2338.77
B22_16	0	0	64	90	1542.6	7.67322	0.00162899	232.829	2329.86
B22_16	0	0	57	90	846.936	9.83696	0.000612676	236.821	2324.2
B22_16	0	0	57	270	662.722	10.801	0.00134426	239.517	2412.9
B22_16	0	0	57	450	30	8.72233	0.000352144	239.973	2468.16
B22_16	0	0	45	402.492	67.082	9.91828	0.000723302	239.973	2459.96
B22_16	0	0	62	402.492	67.082	11.6383	0.00103652	243.667	2436.58
B22_16	0	0	57	90	547.449	6.16981	0.000275075	244.654	2384.37
B22_16	0	0	68	0	1320.34	8.18691	0.000321805	245.12	2375.9
B22_16	0	0	16	547.449	84.8528	11.7861	0.000126421	247.703	2470.42
B22_16	0	0	51	127.279	550.727	10.9992	0.00033927	248.305	2357.47
B22_16	0	0	57	180	1129.29	4.47133	0.000151634	250.278	2276.53
B22_16	0	0	57	90	445.982	20.098	0.00163758	251.858	2361.13
B22_16	0	0	72	324.5	510.882	16.957	0.00113225	253.051	2411.89
B22_16	0	0	57	0	1415.1	7.36458	0.000574112	254.65	2358.7
B22_16	0	0	52	90	1682.41	4.92421	0.000794113	255.256	2272.66
B22_16	0	0	49	90	1205.99	8.16656	0.000444293	255.426	2327.65
B22_16	0	0	72	0	912.414	7.39982	0.000329316	255.651	2362.68
B22_16	0	0	62	0	523.927	20.098	0.000950277	256.218	2323.24
B22_16	0	0	53	90	536.656	20.755	0.000861824	256.218	2319
B22_16	0	0	61	90	1347.66	10.7349	0.000894308	260.311	2350.71
B22_16	0	0	57	127.279	1225.6	13.16	0.000810504	260.426	2398.59
B22_16	0	0	77	0	611.882	10.4777	0.000141025	260.838	2284.19
B22_16	0	0	61	284.605	271.662	12.426	0.000177145	261.87	2422.82
B22_16	0	0	58	0	566.039	12.5217	0.000163496	263.897	2310.13
B22_16	0	0	57	371.079	67.082	8.10139	0.000661194	264.401	2450.89
B22_16	0	0	60	360	67.082	8.10139	0.000661194	264.401	2445.26
B22_16	0	0	46	90	1302.5	9.832	0.00082767	266.677	2358.18
B22_16	0	0	66	201.246	499.299	20.2361	0.000291944	266.76	2388.3
B22_16	0	0	54	201.246	1135.65	8.22071	0.000100255	268.898	2280.25
B22_16	0	0	46	540	60	11.5603	0.000169516	273.504	2462.22
B22_16	0	0	65	270	189.737	12.1213	0.000282168	275.194	2407.17
B22_16	0	0	54	201.246	331.361	12.8396	0.000582695	276.649	2390.22
B22_16	0	0	58	201.246	271.662	12.8396	0.000233352	279.077	2373.91
B22_16	0	0	57	180	1001.3	11.9097	0.000363052	280.939	2434.82
B22_16	0	0	44	90	1218.24	3.43891	0.000461042	303.69	2283.35
B22_16	0	0	60	90	1425.55	10.666	0.000113487	308.66	2255.27
B22_16	0	0	64	201.246	1318.98	17.62	0.000428319	309.677	2277.2
B22_16	0	0	57	127.279	579.396	11.3375	0.000210226	312.754	2300.65
B22_16	0	0	46	0	655.21	10.4777	0.000104666	316.409	2282.82
B22_16	0	0	73	0	713.092	10.4777	0.000162244	316.409	2280.94
B22_16	0	0	64	201.246	607.454	12.2417	0.000076592	341.333	2315.92
B22_16	0	0	65	127.279	1214.91	16.341	0.000852466	344.148	2307.23
B22_16	0	0	53	180	1148.26	13.1645	0.00036931	344.148	2340.18
B22_16	0	0	56	0	729.932	1.50112	0.000134885	344.358	2369.3
B22_16	0	0	53	0	968.401	14.0367	0.000120461	356.106	2295.6
B22_16	0	0	65	0	1043.55	13.1565	0.000585258	356.594	2269.22
B29F_17	1	1	0	603.738	540	28.7794	0.00011456	110.414	2237.94
B29F_17	0	1	39	90	30	1.75016	0.00040555	0	2052.42
B29F_17	0	1	70	360	120	7.14154	7.18236E-05	49.2364	2070.91
B29F_17	0	1	54	540	1110	20.3348	0.000472605	49.8645	2403.93
B29F_17	0	1	52	450	210	13.4762	2.98023E-05	49.9697	2091.45
B29F_17	0	1	45	324.5	120	8.9876	0.00029248	53.7462	2089.62
B29F_17	0	1	58	90	90	6.72969	6.43134E-05	58.2405	2053.38
B29F_17	0	1	59	0	416.773	16.967	0.000262797	61.1573	2254.41
B29F_17	0	1	46	90	426.38	18.64	0.000249028	63.2129	2240.4
B29F_17	0	1	55	702.922	848.528	27.5781	0.000459135	64.8895	2173.1
B29F_17	0	1	44	90	94.8683	1.21191	0.000041306	66.8014	2031.63
B29F_17	0	1	63	270	60	6.58016	0.00016129	68.7026	2096.45
B29F_17	0	1	80	180	60	4.72263	4.74453E-05	71.565	2083.86
B29F_17	0	1	80	576.281	700.357	11.5271	0.000343204	76.1757	2082.87
B29F_17	0	1	76	603.738	593.97	25.8451	0.000204325	76.3452	2114.23
B29F_17	0	1	59	360	134.164	6.51458	4.48227E-05	77.7995	2060.88
B29F_17	0	1	65	814.985	724.983	26.22	0.000345647	78.1197	2267.76
B29F_17	0	1	65	900	831.925	26.7944	0.000689268	78.2574	2306.05
B29F_17	0	1	62	742.159	690.652	31.1386	0.000349343	78.3284	2198.84
B29F_17	0	1	59	829.759	725.603	29.25	0.000916898	79.2562	2236.42
B29F_17	0	1	69	270	60	5.91793	2.00272E-05	80.0738	2052.56
B29F_17	0	1	68	540	442.945	19.5599	0.000177085	80.0958	2118.94
B29F_17	0	1	59	270	150	7.36458	0.000033617	80.1664	2046.43
B29F_17	0	1	86	636.396	615.549	15.2799	0.000270307	82.3332	2081.05
B29F_17	0	1	69	0	335.41	12.8396	0.00046593	83.3514	2246.34
B29F_17	0	1	64	201.246	216.333	4.87429	4.87566E-05	83.4537	2031.64
B29F_17	0	1	53	810	635.689	29.1764	0.000385523	88.6861	2287.56
B29F_17	0	1	70	180	60	4.05246	0.000028193	88.8767	2086.2
B29F_17	0	1	61	630	484.665	30.6183	0.000111818	90.1596	2187.84
B29F_17	0	1	49	450	308.869	11.5141	6.31809E-05	90.4063	2089.89
B29F_17	0	1	65	540	408.044	26.5014	0.000112116	92.6324	2141.78
B29F_17	0	1	69	540	305.941	17.3555	9.12547E-05	93.6285	2112.05
B29F_17	0	1	70	450	271.662	17.3555	4.03523E-05	93.6285	2104.51
B29F_17	0	1	69	630	391.152	27.2403	0.000165105	95.1173	2165.77
B29F_17	0	1	57	270	84.8528	6.37155	6.36578E-05	95.7106	2092.29
B29F_17	0	1	0	0	189.737	23.8744	0.00155026	99.0715	2257.91
B29F_17	0	1	32	458.912	969.33	19.9265	0.00039345	99.8231	2485.71
B29F_17	0	1	32	458.912	953.415	21.7472	0.000541806	99.8231	2488.34
B29F_17	0	1	34	547.449	1063.2	17.9937	0.000210047	100.176	2476.07
B29F_17	0	1	33	284.605	161.555	6.61881	8.55923E-05	101.041	2092.16
B29F_17	0	1	0	810	597.746	30.2651	0.00017494	101.262	2298.62
B29F_17	0	1	41	0	474.342	28.2479	0.000027895	101.88	2413.38
B29F_17	0	1	29	201.246	67.082	8.37652	0.000478983	102.724	2083.33
B29F_17	0	1	0	90	67.082	16.6898	0.000126123	103.392	2275.82
B29F_17	0	1	0	180	60	15.5507	0.000170827	103.392	2301.74
B29F_17	0	1	0	284.605	859.069	23.0886	0.000676394	103.653	2475.24
B29F_17	0	1	61	90	579.396	30.3164	0.000180364	105.852	2462.06
B29F_17	0	1	56	90	84.8528	19.4962	0.00029552	105.918	2265.6
B29F_17	0	1	45	201.246	771.298	26.0522	4.94719E-05	105.968	2463.44
B29F_17	0	1	0	201.246	706.116	26.0923	0.000306129	106.354	2453.76
B29F_17	0	1	0	254.558	729.932	26.0923	0.000529408	106.354	2444.74
B29F_17	0	1	51	180	403.609	16.4044	0.000113487	110.145	2448.65
B29F_17	0	1	0	655.21	982.7	19.3229	0.000117838	110.158	2455.95
B29F_17	0	1	43	569.21	1012.03	19.3229	0.000197411	110.158	2466.4
B29F_17	0	1	0	90	421.07	21.4314	0.000271916	111.84	2329.84
B29F_17	0	1	50	450	870.517	21.5022	0.000702858	113.886	2388.4
B29F_17	0	1	0	127.279	560.446	22.4768	0.000618935	117.597	2266.53
B29F_17	0	1	33	458.912	1142.37	13.1241	0.000255883	118.664	2498.53
B29F_17	0	1	68	509.117	361.248	10.8312	5.23329E-05	122.735	2129.37
B29F_17	0	1	36	655.21	690	29.4703	0.000403106	124.992	2345.21
B29F_17	0	1	0	524.786	853.288	22.737	0.000788033	128.541	2339.46
B29F_17	0	1	44	90	510	24.7984	0.00036484	129.144	2528.53
B29F_17	0	1	60	201.246	90	6.89389	0.000394106	130.179	2085.52
B29F_17	0	1	44	284.605	1068.27	8.13784	0.000901639	131.186	2510.09
B29F_17	0	1	48	284.605	1074.15	7.7142	0.00150216	131.186	2512.98
B29F_17	0	1	0	603.738	1056.83	21.1894	0.000277221	131.514	2474.67
B29F_17	0	1	0	603.738	1056.83	21.1894	0.000363469	131.514	2472.3
B29F_17	0	1	54	524.786	990.454	21.614	0.00103664	139.834	2438.64
B29F_17	0	1	54	90	120	8.88885	0.000469089	250.821	2053.08
B29F_17	0	1	86	127.279	318.904	6.23314	0.000385523	262.694	2066.03
B29F_17	0	1	44	180	1103.09	5.71278	0.00020802	268.409	2499.98
B29F_17	0	1	58	127.279	933.381	17.1651	0.00107986	282.496	2466.57
B29F_17	0	1	67	0	228.473	10.0818	0.000157356	298.968	2055.7
B29F_17	0	1	79	0	283.019	9.06767	0.000204742	301.477	2063.23
B29F_17	0	1	60	0	241.868	11.1907	0.000209153	303.511	2048.68
B29F_17	0	1	59	0	313.209	7.88605	0.00082767	305.538	2046.4
B29F_17	0	1	60	90	330	7.88605	0.00110435	305.538	2048.68
B29F_17	0	1	65	0	30	9.09464	0.000496626	308.66	2033.02
B29F_17	0	1	62	0	127.279	4.65301	0.000147581	310.533	2050.75
B29F_17	0	1	78	0	169.706	7.18655	0.000164986	310.533	2052.08
B29F_17	0	1	49	90	30	5.04494	0.000639617	323.326	2061.99
B29F_18	1	2	62	90	445.982	20.7823	0.000243187	78.9255	2217.23
B29F_18	0	2	80	0	108.167	6.18293	0.000027895	0	2125.06
B29F_18	0	2	64	270	1041.39	21.1797	0.000776529	1.52753	2352.43
B29F_18	0	2	0	90	806.102	10.48	0.00074482	3.01279	2266.14
B29F_18	0	2	40	90	806.102	15.3594	0.000443757	3.01279	2281.17
B29F_18	0	2	76	0	30	7.7238	9.33409E-05	3.53229	2161.42
B29F_18	0	2	41	0	0	5.00127	0.000359118	4.6001	2115.97
B29F_18	0	2	69	90	42.4264	2.666	6.99162E-05	11.3099	2087.31
B29F_18	0	2	57	90	657.951	19.0667	0.000800371	13.4778	2253.18
B29F_18	0	2	71	0	530.754	16.0727	0.000900507	18.2603	2180.66
B29F_18	0	2	41	0	60	17.91	0.000482261	22.4873	2245.49
B29F_18	0	2	65	324.5	318.904	13.439	0.000126421	23.8387	2345.6
B29F_18	0	2	73	254.558	318.904	13.439	0.000285268	23.8387	2332.96
B29F_18	0	2	67	254.558	339.411	13.439	0.000285268	23.8387	2337.09
B29F_18	0	2	62	284.605	1082.08	18.5212	0.000144243	24.358	2354.81
B29F_18	0	2	0	90	595.483	13.0809	0.000374496	27.7904	2226.88
B29F_18	0	2	86	0	283.019	6.17789	5.04255E-05	33.4862	2142.91
B29F_18	0	2	83	0	30	4.42473	0.000081718	34.1145	2095.31
B29F_18	0	2	50	450	900	21.4175	5.16176E-05	37.5191	2500.83
B29F_18	0	2	56	509.117	582.495	19.8319	0.00018394	40.3141	2380.3
B29F_18	0	2	58	180	228.473	10.5977	0.000120699	43.9391	2141.91
B29F_18	0	2	48	127.279	917.823	14.6247	0.000108302	45.8747	2409.6
B29F_18	0	2	53	90	947.259	14.6247	0.000272453	45.8747	2414.34
B29F_18	0	2	43	450	591.693	19.8319	0.000223398	47.2148	2398.08
B29F_18	0	2	73	180	240	9.77299	0.00012207	47.8341	2117.93
B29F_18	0	2	44	509.117	509.117	18.446	0.000318229	51.4831	2384.15
B29F_18	0	2	49	0	1164.99	9.58853	0.00028199	52.1935	2427.89
B29F_18	0	2	83	90	429.535	18.3067	0.000300288	52.9696	2183.16
B29F_18	0	2	54	0	94.8683	17.91	0.000265241	54.4623	2276.49
B29F_18	0	2	50	90	1001.3	13.1421	0.000454247	55.1755	2388.61
B29F_18	0	2	66	90	150	8.2439	6.69956E-05	55.3889	2122.9
B29F_18	0	2	61	270	540.833	14.1464	0.000161171	58.0616	2338.29
B29F_18	0	2	40	360	510	11.9217	0.000420332	58.0616	2350.72
B29F_18	0	2	42	0	898.999	12.7266	0.000363469	60.124	2318.4
B29F_18	0	2	54	524.786	569.21	18.446	0.000530005	63.5416	2410.75
B29F_18	0	2	66	324.5	607.454	15.7031	0.000556231	63.6536	2383.05
B29F_18	0	2	50	127.279	1106.75	17.5548	0.00013417	69.984	2403.03
B29F_18	0	2	74	180	0	20.982	0.000354469	71.1506	2186.52
B29F_18	0	2	63	254.558	254.558	13.439	0.000136256	72.4076	2323.51
B29F_18	0	2	48	270	134.164	13.795	0.000234604	72.9671	2137.09
B29F_18	0	2	38	201.246	1284.06	18.7478	0.002455	73.5847	2428.5
B29F_18	0	2	85	90	442.945	18.3067	0.000220954	73.7798	2193.12
B29F_18	0	2	73	90	429.535	18.3067	0.000233352	74.9136	2195.11
B29F_18	0	2	61	0	474.342	20.7823	0.000405073	78.9255	2223
B29F_18	0	2	71	0	295.466	23.7301	0.000197291	81.5202	2197.42
B29F_18	0	2	62	0	381.838	25.8451	0.00054878	84.2404	2231.05
B29F_18	0	2	31	360	120	9.20035	0.000125766	84.6991	2122.15
B29F_18	0	2	70	90	258.07	27.3512	0.000397384	87.2889	2259.51
B29F_18	0	2	39	324.5	0	19.118	0.000111997	87.8931	2355.42
B29F_18	0	2	21	201.246	271.662	14.7859	0.000397265	88.794	2339.16
B29F_18	0	2	19	284.605	361.248	8.8432	0.000400126	88.977	2361.16
B29F_18	0	2	19	284.605	391.152	8.8432	0.000400126	88.977	2356.54
B29F_18	0	2	74	270	42.4264	5.02628	0.000115395	92.1211	2093.24
B29F_18	0	2	38	180	876.185	21.4101	0.000156105	92.9508	2345.09
B29F_18	0	2	69	90	123.693	16.2878	0.000483811	256.065	2165.44
B29F_18	0	2	66	90	0	6.65069	3.02792E-05	257.619	2133.31
B29F_18	0	2	71	0	127.279	8.24316	0.000188828	274.399	2119.97
B29F_18	0	2	69	0	216.333	8.11812	0.000425577	280.561	2073.17
B29F_18	0	2	74	90	192.094	13.0479	7.80821E-05	283.941	2107.02
B29F_18	0	2	75	90	218.403	13.0479	9.16719E-05	295.183	2104.13
B29F_18	0	2	76	0	212.132	6.31262	0.000241816	298.496	2083.62
B29F_18	0	2	79	127.279	42.4264	17.5896	0.00009197	302.296	2150.55
B29F_18	0	2	79	0	150	4.47274	5.27501E-05	320.711	2137.98
B29F_18	0	2	67	90	300	14.1859	0.00029397	324.52	2220.21
B29F_18	0	2	46	0	90	2.71992	4.70281E-05	328.134	2080.6
B29F_18	0	2	68	90	174.929	19.2113	0.000102878	333.741	2212.51
B29F_18	0	2	73	254.558	254.558	12.9771	0.000107348	333.898	2160.01
B29F_18	0	2	53	201.246	201.246	16.4729	0.000334322	334.398	2278.44
B29F_18	0	2	65	0	94.8683	8.4562	0.000112534	334.722	2130.3
B29F_18	0	2	60	90	258.07	17.6146	0.000272214	334.892	2202.65
B29F_18	0	2	75	0	827.587	16.4911	0.000727236	342.245	2238.53
B29F_18	0	2	81	0	0	5.93793	0.000124633	343.072	2095.5
B29F_18	0	2	65	90	94.8683	17.3468	6.53863E-05	345.619	2212.18
B29F_18	0	2	75	0	384.187	11.4639	0.000243485	346.535	2247.27
B29F_18	0	2	60	127.279	403.609	11.0363	0.00022614	348.04	2161.72
B29F_18	0	2	70	0	785.175	17.978	0.000482023	351.384	2245.05
B29F_18	0	2	56	127.279	42.4264	8.87643	5.37038E-05	354.898	2155.47
B29F_18	0	2	82	0	30	9.86414	0.000249863	354.898	2132.57
B29F_18	0	2	60	0	30	12.6953	0.000240445	357.173	2167.26
B29F_18	0	2	66	0	30	12.6953	0.000240445	357.173	2162.97
B29F_18	0	2	85	0	42.4264	7.08222	0.0003286	359.635	2127.96
B30M_17	1	3	50	90	84.8528	7.61822	7.98702E-05	169.461	2185.94
B30M_17	0	3	78	630	241.868	19.4615	0.000171781	105.255	2338.68
B30M_17	0	3	56	636.396	558.032	26.9511	0.000907183	108.728	2474.71
B30M_17	0	3	75	540	60	9.79913	0.000114202	111.949	2195.19
B30M_17	0	3	68	768.96	400.25	20.5423	0.000136495	114.76	2404.63
B30M_17	0	3	32	458.912	30	6.25311	0.000054121	116.565	2137.85
B30M_17	0	3	35	569.21	597.746	27.6018	0.000281751	117.621	2530.33
B30M_17	0	3	38	569.21	646.22	27.586	0.000202835	117.723	2552.68
B30M_17	0	3	79	450	60	9.79913	0.000264883	117.801	2204.59
B30M_17	0	3	55	90	429.535	13.5284	0.000846624	119.291	2400.28
B30M_17	0	3	87	0	424.264	13.5284	0.00126004	119.291	2376.13
B30M_17	0	3	53	90	436.807	13.5284	0.000509381	119.291	2398.34
B30M_17	0	3	66	742.159	488.365	22.0444	0.000114739	120.964	2398.61
B30M_17	0	3	47	603.738	553.173	28.335	0.000118017	123.738	2494.14
B30M_17	0	3	35	569.21	60	10.1604	0.000148892	125.538	2155.88
B30M_17	0	3	50	360	60	12.0265	0.000391245	128.55	2254.76
B30M_17	0	3	49	547.449	256.32	21.4284	0.000370681	129.832	2313.32
B30M_17	0	3	0	180	483.735	24.9258	0.000149846	130.781	2463.47
B30M_17	0	3	64	540	212.132	20.0823	0.000153244	132.845	2282.45
B30M_17	0	3	74	540	120	11.9787	0.000473738	133.939	2204.48
B30M_17	0	3	0	284.605	510.882	29.3254	0.000474691	135	2507.67
B30M_17	0	3	64	720	432.666	23.4938	0.000157654	140.932	2361.68
B30M_17	0	3	73	540	150	13.6162	0.000102758	143.393	2195.35
B30M_17	0	3	0	284.605	426.38	25.6672	0.000565112	145.403	2463.27
B30M_17	0	3	0	0	301.496	17.2569	0.00182503	148.158	2316.73
B30M_17	0	3	65	0	0	5.76721	0.000738263	148.496	2108.05
B30M_17	0	3	53	270	0	9.57771	9.29236E-05	150.852	2119.55
B30M_17	0	3	49	547.449	660.681	24.25	0.000137746	151.131	2484.01
B30M_17	0	3	48	484.665	324.5	23.2692	0.000459135	156.996	2358.02
B30M_17	0	3	31	180	0	6.48489	7.08103E-05	159.179	2158.28
B30M_17	0	3	65	655.21	566.039	20.2306	5.65648E-05	160.521	2385.43
B30M_17	0	3	53	655.21	360	23.8894	0.000121236	161.447	2279.22
B30M_17	0	3	60	484.665	335.41	18.7924	0.00100338	161.737	2270.61
B30M_17	0	3	0	371.079	593.97	26.6358	0.000784457	161.818	2495.82
B30M_17	0	3	47	254.558	169.706	18.9979	0.000299335	162.08	2319.05
B30M_17	0	3	55	636.396	270	22.9591	0.000175595	165.743	2249.7
B30M_17	0	3	30	180	67.082	7.18051	0.000178218	169.216	2223.26
B30M_17	0	3	36	0	30	6.58772	0.000229418	169.695	2171.86
B30M_17	0	3	49	127.279	84.8528	10.011	5.26905E-05	169.735	2201.54
B30M_17	0	3	49	127.279	67.082	10.1011	5.26905E-05	169.735	2202.86
B30M_17	0	3	67	90	30	8.16053	0.000159264	171.384	2234.36
B30M_17	0	3	0	180	30	6.30175	6.65188E-05	173.501	2129.98
B30M_17	0	3	0	180	30	5.98088	6.52671E-05	173.501	2137.28
B30M_17	0	3	56	0	0	5.47927	0.000245512	175.696	2144.8
B30M_17	0	3	42	0	60	6.58772	0.000289798	176.553	2176.39
B30M_17	0	3	20	484.665	550.727	25.2135	0.000179172	179.493	2420.5
B30M_17	0	3	67	270	60	6.18293	6.15716E-05	180	2125.01
B30M_17	0	3	59	270	60	6.20105	5.44786E-05	184.399	2121.34
B30M_17	0	3	71	284.605	60	6.20105	5.44786E-05	184.399	2120.78
B30M_17	0	3	47	90	0	6.81048	0.000813901	188.695	2234
B30M_17	0	3	55	524.786	432.666	23.5562	0.000255823	188.992	2290.51
B30M_17	0	3	67	90	241.868	18.0284	0.000222921	194.115	2315.87
B30M_17	0	3	38	90	120	11.9817	0.000259697	194.4	2263.78
B30M_17	0	3	0	201.246	182.483	5.2756	5.42402E-05	194.47	2080.87
B30M_17	0	3	63	0	0	6.36862	0.00123376	197.56	2120.12
B30M_17	0	3	72	0	201.246	16.9541	0.00109917	199.747	2270.2
B30M_17	0	3	57	0	0	9.81279	0.00129497	199.841	2254.45
B30M_17	0	3	64	90	180	13.1484	0.000164151	205.346	2287.09
B30M_17	0	3	61	0	0	7.01443	0.00108784	208.301	2097
B30M_17	0	3	54	90	0	8.11204	0.000123143	213.071	2217.14
B30M_17	0	3	69	180	30	11.3338	0.000237465	219.352	2113.76
B30M_17	0	3	0	90	371.079	20.4083	0.00462067	225.905	2325.86
B30M_17	0	3	54	127.279	30	9.30149	6.68764E-05	226.591	2098.02
B30M_17	0	3	0	90	42.4264	8.39193	0.000171959	228.053	2143.28
B30M_17	0	3	66	127.279	0	9.955	2.46763E-05	230.136	2171.97
B30M_17	0	3	59	127.279	150	15.9917	0.00013572	237.212	2262.59
B30M_17	0	3	59	324.5	0	20.0393	0.000227273	238.965	2148.31
B30M_17	0	3	35	371.079	30	20.9337	0.000145197	238.965	2151.68
B30M_17	0	3	62	270	94.8683	14.0196	0.000134468	240.55	2237.52
B30M_17	0	3	70	90	123.693	17.5881	9.70364E-05	241.054	2265.98
B30M_17	0	3	47	180	94.8683	14.1295	0.000152707	241.699	2228.23
B30M_17	0	3	68	127.279	134.164	15.9917	6.04987E-05	241.699	2246.77
B30M_17	0	3	80	324.5	240	17.9323	4.85182E-05	244.29	2319.36
B30M_17	0	3	64	450	42.4264	17.3258	0.000274897	247.145	2171.81
B30M_17	0	3	68	324.5	30	10.7921	7.18236E-05	251.301	2183.94
B30M_17	0	3	75	0	67.082	17.1546	0.000132978	254.338	2259.44
B30M_17	0	3	35	603.738	134.164	15.4441	9.49502E-05	254.846	2234.92
B30M_17	0	3	22	540	108.167	15.4441	6.31809E-05	254.846	2222.95
B30M_17	0	3	88	540	0	13.371	0.000206411	259.066	2198.63
B30M_17	0	3	76	484.665	0	13.9804	0.000219464	259.066	2202.16
B30M_17	0	3	50	0	201.246	13.0768	0.000283957	261.8	2287.58
B30M_17	1	4	61	254.558	276.586	18.4996	0.000161171	97.125	2355.45
B30M_17	0	4	30	180	120	7.9391	0.000084877	76.6075	2231.78
B30M_17	0	4	23	90	30	3.73569	0.000604391	77.0054	2243.06
B30M_17	0	4	38	371.079	189.737	14.9785	3.66569E-05	77.4067	2294.91
B30M_17	0	4	24	324.5	228.473	19.7312	0.000326037	84.2894	2288.64
B30M_17	0	4	41	201.246	384.187	22.4403	0.000668406	85.5704	2364.48
B30M_17	0	4	43	201.246	349.857	23.3672	0.000127792	88.9122	2334.45
B30M_17	0	4	38	360	150	13.627	1.83582E-05	90.3237	2303.16
B30M_17	0	4	68	0	494.773	7.1163	0.00124764	94.2974	2263.46
B30M_17	0	4	37	270	108.167	9.9861	0.000187576	96.3402	2218.48
B30M_17	0	4	33	0	523.927	22.9829	0.00137872	101.041	2383.65
B30M_17	0	4	64	360	134.164	7.23813	0.000108719	103.276	2301.23
B30M_17	0	4	59	371.079	94.8683	7.23813	0.000152349	103.276	2299.63
B30M_17	0	4	43	180	324.5	21.9269	0.000492394	104.18	2303.93
B30M_17	0	4	46	324.5	417.852	27.009	0.000274122	104.41	2419.41
B30M_17	0	4	56	636.396	990	24.954	0.000669718	105.405	2659.42
B30M_17	0	4	64	540	844.808	24.2549	0.000427008	122.156	2584.96
B30M_17	0	4	60	201.246	256.32	19.6721	0.000141859	122.949	2285.16
B30M_17	0	4	56	201.246	241.868	21.6179	0.000175238	122.949	2288.59
B30M_17	0	4	27	284.605	30	7.36458	5.53131E-05	123.341	2329.25
B30M_17	0	4	30	702.922	810	26.9697	0.00311023	123.647	2666.74
B30M_17	0	4	0	270	496.588	27.023	0.000706255	124.123	2421.38
B30M_17	0	4	34	90	284.605	19.2523	0.00021106	124.603	2229.88
B30M_17	0	4	48	450	150	12.968	0.000454485	126.663	2223.61
B30M_17	0	4	39	360	192.094	12.9538	0.000236094	132.374	2245.69
B30M_17	0	4	56	254.558	391.152	26.3088	0.000131369	132.917	2296.64
B30M_17	0	4	0	458.912	543.323	28.4667	0.00009197	134.419	2524.19
B30M_17	0	4	41	360	108.167	9.24412	3.92199E-05	136.975	2322.73
B30M_17	0	4	51	484.665	420	23.2772	5.46575E-05	137.617	2476.56
B30M_17	0	4	54	450	480.937	28.4667	0.000129938	138.637	2497.65
B30M_17	0	4	36	524.786	480	28.4667	0.000144243	138.637	2510.38
B30M_17	0	4	55	547.449	570	28.9083	0.000231504	139.988	2557.64
B30M_17	0	4	62	450	218.403	14.4875	0.000351369	140.234	2245.09
B30M_17	0	4	34	180	342.053	23.384	0.000159383	140.486	2260.63
B30M_17	0	4	0	180	300	23.5615	0.000235021	140.486	2278.85
B30M_17	0	4	62	371.079	216.333	14.3812	0.000196457	143.813	2273.34
B30M_17	0	4	64	381.838	240	15.0703	7.71284E-05	150.658	2417.01
B30M_17	0	4	56	324.5	371.079	18.9652	0.000199437	156.801	2478.76
B30M_17	0	4	77	381.838	360	18.4185	1.89543E-05	157.178	2453.87
B30M_17	0	4	67	484.665	450	23.2772	0.000135005	158.405	2498.06
B30M_17	0	4	71	371.079	502.892	25.1602	0.00015682	162.036	2528.95
B30M_17	0	4	0	636.396	907.965	14.9643	0.000163496	164.014	2692.26
B30M_17	0	4	54	0	90	6.93342	0.000157356	166.122	2143.73
B30M_17	0	4	66	603.738	662.722	23.2924	0.000848472	168.321	2606.43
B30M_17	0	4	65	201.246	150	20.9928	0.000436068	168.616	2405.65
B30M_17	0	4	12	201.246	67.082	22.8892	0.0001809	168.616	2375.41
B30M_17	0	4	0	90	1049.57	8.3677	0.000638008	169.114	2384.82
B30M_17	0	4	48	371.079	375.899	24.3168	0.000209093	175.272	2341.91
B30M_17	0	4	29	381.838	752.396	23.8284	0.000120878	175.491	2635.8
B30M_17	0	4	64	371.079	563.649	23.851	0.000414014	178.31	2535.44
B30M_17	0	4	51	402.492	90	4.76364	2.39611E-05	179.236	2288.95
B30M_17	0	4	56	402.492	429.535	24.3168	8.58307E-05	182.643	2368.25
B30M_17	0	4	44	371.079	94.8683	3.49165	0.000222743	185.477	2352.78
B30M_17	0	4	66	127.279	636.396	24.1444	0.000656545	188.733	2491.68
B30M_17	0	4	51	484.665	551.543	26.2598	3.45707E-05	188.973	2420.97
B30M_17	0	4	51	90	540.833	27.2781	0.000570953	189.943	2447.89
B30M_17	0	4	55	90	483.735	29.7297	0.00026536	195.966	2416.54
B30M_17	0	4	72	90	150	16.8582	0.000153303	196.699	2211.14
B30M_17	0	4	59	180	426.38	25.9117	0.000233889	199.367	2445.54
B30M_17	0	4	69	450	750	23.1726	0.000252008	202.659	2496.32
B30M_17	0	4	56	127.279	641.327	12.9388	0.000473261	204.814	2386.63
B30M_17	0	4	15	90	30	14.8573	0.00111455	210.801	2236.67
B30M_17	0	4	67	0	362.491	27.8313	0.000370324	211.504	2362
B30M_17	0	4	12	0	30	22.0218	0.000663221	213.799	2205.04
B30M_17	0	4	0	90	150	10.8406	0.000449061	214.958	2271.7
B30M_17	0	4	0	180	189.737	10.2063	0.000371099	214.958	2287.27
B30M_17	0	4	0	90	516.14	12.9844	0.000137031	219.094	2288.67
B30M_17	0	4	62	201.246	60	13.8099	0.000698507	222.252	2254.7
B30M_17	0	4	81	0	254.558	11.9012	0.00264496	227.463	2221.62
B30M_17	0	4	78	0	150	24.2163	2.01464E-05	244.385	2172.9
B30M_17	0	4	76	0	90	19.1808	0.000193894	247.77	2189.18
B30M_17	0	4	50	0	150	16.9089	0.000577807	251.131	2182.15
B30M_17	0	4	61	0	60	13.1061	0.000204504	252.646	2207.27
B30M_17	0	4	19	90	30	24.8992	0.000219643	253.843	2213.9
B30M_17	0	4	50	0	84.8528	19.1808	0.000417054	253.843	2196.71
B30M_17	0	4	60	0	931.451	18.7473	0.000980139	259.15	2336.53
B30M_17	0	4	69	90	42.4264	11.6923	0.000553668	262.126	2194.51
B30M_17	0	4	65	0	1006.23	22.6228	0.00064373	262.921	2358.96
B30M_17	0	4	73	180	30	15.5304	0.000502467	263.019	2279.68
B30M_17	0	4	31	0	680.147	22.521	0.00240761	266.543	2293.41
B30M_17	0	4	56	90	42.4264	12.7415	0.000166655	282.414	2280.75
B35F_16	1	5	0	2118.35	305.941	16.0071	0.000252306	133.431	1831.48
B35F_16	0	5	0	2139.28	283.019	7.83263	0.000130236	1.78991	1771.78
B35F_16	0	5	30	2071.96	150	15.496	0.000789106	12.1886	1723.7
B35F_16	0	5	29	1992.23	390	12.7415	0.000171423	12.4143	1790.87
B35F_16	0	5	0	1907.07	483.735	13.3415	0.000207067	13.9283	1814.09
B35F_16	0	5	0	1642.35	301.496	31.6993	0.000394404	15.1621	1812.95
B35F_16	0	5	0	1802.25	108.167	15.526	0.000489533	16.1892	1788.47
B35F_16	0	5	19	1747.48	256.32	30.9661	0.00140476	18.5469	1834.38
B35F_16	0	5	0	1681.34	324.5	24.2157	0.000395119	19.6538	1894.43
B35F_16	0	5	0	2251.8	134.164	12.8451	0.000244379	26.9166	1777.35
B35F_16	0	5	11	2430	90	12.4818	0.000891268	30.2564	1719.07
B35F_16	0	5	0	2257.19	60	10.8323	0.00107521	40.1355	1764
B35F_16	0	5	25	1530	766.616	6.21511	0.000204921	53.5609	1936.9
B35F_16	0	5	0	2257.19	123.693	14.9272	0.000496864	59.4703	1759.49
B35F_16	0	5	23	2030.49	120	19.3722	0.000364959	59.5603	1864.9
B35F_16	0	5	0	2299.85	0	6.85685	1.97291E-05	59.9314	1747.09
B35F_16	0	5	29	1932.38	366.197	13.5856	8.66652E-05	64.4659	1809.38
B35F_16	0	5	32	2012.46	254.558	10.7652	5.43594E-05	64.9325	1785.99
B35F_16	0	5	19	1654.63	636.396	26.9863	0.000483096	66.0216	1927.97
B35F_16	0	5	0	1811.22	492.037	17.0914	0.000160515	66.8588	1861.46
B35F_16	0	5	0	2436.66	0	10.7624	0.00016284	69.111	1770.55
B35F_16	0	5	0	2471.32	42.4264	10.5491	0.000207245	71.2948	1730.83
B35F_16	0	5	0	2313.89	108.167	12.1939	0.000264704	72.0309	1752.39
B35F_16	0	5	0	2520	120	13.0366	0.00026089	74.3205	1738.36
B35F_16	0	5	0	2507.11	174.929	16.5825	0.000637054	75.9638	1751.16
B35F_16	0	5	0	2436.66	42.4264	17.1045	0.000207365	79.2005	1773.82
B35F_16	0	5	0	2362.39	67.082	13.6824	0.00010711	79.4608	1763.03
B35F_16	0	5	0	2665.28	94.8683	6.09966	7.48038E-05	81.0274	1700.44
B35F_16	0	5	0	2489.28	268.328	20.1883	0.000162542	81.7475	1833.45
B35F_16	0	5	0	2030.49	150	16.5367	0.000427008	88.7982	1891.95
B35F_16	0	5	0	2362.39	94.8683	19.0821	0.000210881	88.9191	1784.57
B35F_16	0	5	0	2250	161.555	14.4976	0.000273407	88.9191	1793.66
B35F_16	0	5	0	2646.98	120	3.59829	0.000159502	88.9191	1691.59
B35F_16	0	5	0	2574.06	150	3.59829	5.84722E-05	88.9191	1687.06
B35F_16	0	5	37	1537.92	721.249	4.71731	0.0010286	89.4271	1936.38
B35F_16	0	5	0	2646.98	30	5.3883	4.95911E-05	90.971	1697.9
B35F_16	0	5	0	2646.98	60	5.3883	4.95911E-05	90.971	1694.64
B35F_16	0	5	0	1731.18	318.904	24.968	9.64403E-05	91.1458	1888.95
B35F_16	0	5	0	1808.98	276.586	22.6239	0.000454366	91.1458	1855.52
B35F_16	0	5	31	1508.67	636.396	15.5248	0.000714958	92.2906	1940.96
B35F_16	0	5	0	2226.48	254.558	16.2853	0.000191808	93.7376	1794.84
B35F_16	0	5	0	2139.28	276.586	16.2853	6.36578E-05	93.7376	1804.57
B35F_16	0	5	0	2376.07	212.132	3.97566	0.000101209	98.5308	1670.11
B35F_16	0	5	0	2534.42	60	6.71397	4.71473E-05	99.6052	1712.42
B35F_16	0	5	0	2423.32	201.246	11.3777	0.000357926	101.16	1731.05
B35F_16	0	5	0	1982.04	84.8528	15.8412	0.000162363	109.144	1782.02
B35F_16	0	5	33	1465.09	550.727	8.00181	0.000232697	118.346	1934.72
B35F_16	0	5	0	2118.35	313.209	15.136	0.000239611	122.067	1822.29
B35F_16	0	5	0	1988.17	161.555	14.6939	0.000429392	126.384	1774.45
B35F_16	0	5	0	1622.5	284.605	23.4066	0.000229597	128.938	1901.01
B35F_16	0	5	0	2355.53	90	6.50789	0.000182688	129.428	1725.33
B35F_16	0	5	0	2226.48	212.132	8.50767	9.72748E-05	134.585	1872.67
B35F_16	0	5	0	1629.97	295.466	12.8355	0.000397563	135	1803.06
B35F_16	0	5	0	2101.07	218.403	15.2199	9.65595E-05	143.494	1796.89
B35F_16	0	5	0	2167.49	94.8683	12.3491	0.000180781	144.293	1754.48
B35F_16	0	5	0	1440	483.735	24.1778	0.000570536	169.663	1904.2
B35F_16	0	5	0	2597.56	94.8683	6.51935	0.000178993	170.754	1699.89
B35F_16	0	5	0	2502.26	228.473	5.00628	0.000179052	177.709	1676.85
B35F_16	0	5	0	2502.26	241.868	7.11282	0.000273287	177.709	1671.85
B35F_16	0	5	0	2540.81	94.8683	11.5536	0.000489771	178.363	1712.83
B35F_16	0	5	0	2743.16	318.904	15.5171	0.00101417	192.858	1713.83
B35F_16	0	5	0	2864.49	456.946	15.7573	0.000681996	194.859	1781.24
B35F_16	0	5	0	2482.76	456.946	12.5411	0.000504613	195.945	1720.76
B35F_16	0	5	0	2502.26	256.32	5.00628	0.00042218	196.821	1677.4
B35F_16	0	5	0	2778.36	361.248	25.3819	0.000261009	216.669	1825.93
B35F_16	0	5	0	2860.24	402.492	21.6929	0.000282705	216.941	1825.1
B35F_16	0	5	0	2803.03	295.466	19.7596	0.000185668	219.352	1721.12
B35F_16	0	5	24	1250.32	1073.31	14.172	0.000163496	223.717	1867.61
B35F_16	0	5	0	2931.57	416.773	21.9517	0.000114739	227.862	1784.19
B35F_16	0	5	0	2794.35	283.019	17.4162	0.000557661	231.988	1718.22
B35F_16	0	5	0	2495.78	108.167	4.72263	0.000223458	233.086	1719.43
B35F_16	0	5	0	2818.88	390	23.3962	4.49419E-05	233.393	1755.24
B35F_16	0	5	0	2616.2	241.868	26.3	0.000185549	235.997	1740.07
B35F_16	0	5	0	2657.67	268.328	30.206	0.000484884	235.997	1758.36
B35F_16	0	5	32	1083.74	853.288	15.8423	0.000394404	246.949	1817
B35F_16	0	5	28	1288.6	724.983	16.7724	0.000325441	249.102	1889.8
B35F_16	0	5	34	1397.18	732.393	18.1778	0.000316501	273.395	1903.25
B35F_16	0	5	34	1453.99	807.217	19.1521	0.000316739	275.277	1893.64
B35F_16	0	5	28	1224.13	859.593	15.3006	0.000290632	276.927	1851.28
B35F_16	0	5	30	1224.13	845.34	15.3006	0.000139773	276.927	1857.64
B35F_16	0	5	0	1898.55	108.167	7.66032	0.00127339	349.469	1738.68
B35F_17	1	6	0	3271.1	1440.62	19.1274	0.00335407	150.458	1994.64
B35F_17	0	6	0	3583.09	1292.44	2.98754	8.35061E-05	7.65065	1930.38
B35F_17	0	6	0	3438.9	1265.7	28.571	0.000429273	30.1618	1889.35
B35F_17	0	6	0	3424.73	1173.46	25.6971	0.00168395	39.8479	1813.72
B35F_17	0	6	0	3349.4	1381.3	24.7559	0.000479281	40.358	1937.33
B35F_17	0	6	0	3438.9	1291.39	28.5271	0.000729322	40.358	1889.53
B35F_17	0	6	0	3430.64	1306.98	27.5973	0.00109619	45.4876	1886.23
B35F_17	0	6	0	3699.86	1518.19	8.41609	9.13143E-05	50.3322	2006.85
B35F_17	0	6	0	3676.81	1500	7.53741	0.000173032	50.9645	2025.93
B35F_17	0	6	0	3560.41	1466.32	13.7243	0.000151217	56.1292	1989.58
B35F_17	0	6	0	3420	1068.27	21.6436	0.00023818	57.2953	1794.4
B35F_17	0	6	0	3610.11	1140	20.0007	0.00119758	58.8775	1871.37
B35F_17	0	6	0	3330	1110.41	23.3497	0.000282824	63.8471	1824.71
B35F_17	0	6	0	3691.1	833.547	9.58853	3.17097E-05	81.2188	1737.86
B35F_17	0	6	24	3899.19	1422.71	11.6661	5.59688E-05	81.4164	2011.95
B35F_17	0	6	0	3240	1090.37	22.832	9.36985E-05	86.8849	1855.35
B35F_17	0	6	0	3640.27	1171.54	20.7629	0.00105369	89.4383	1957.51
B35F_17	0	6	0	3130.65	1705.52	2.78415	2.07424E-05	91.6366	1994.18
B35F_17	0	6	0	3130.65	1644.54	3.97566	0.000028193	92.2906	1988.56
B35F_17	0	6	0	3886.71	842.14	24.7733	0.000345349	94.8683	1914.8
B35F_17	0	6	0	3528.41	759.539	10.265	0.000169337	98.3787	1698.41
B35F_17	0	6	0	2675.89	1275.62	18.6928	8.69036E-05	100.654	1933.45
B35F_17	0	6	0	3797.1	967.471	26.2856	0.000198126	100.768	1936.5
B35F_17	0	6	0	3717.34	1006.23	22.2773	0.000193059	100.768	1966.58
B35F_17	0	6	0	3931.26	1231.1	16.077	0.000154793	101.96	2011.09
B35F_17	0	6	0	2713.47	941.541	16.0774	6.36578E-05	104.683	1725.12
B35F_17	0	6	0	2591.31	1200	15.9328	0.000335813	105.133	1928.98
B35F_17	0	6	0	3691.1	969.33	14.218	0.000316918	105.255	1790.28
B35F_17	0	6	0	3195.95	579.396	10.4104	0.00022018	106.243	1660.29
B35F_17	0	6	0	3879.41	840	20.657	8.74996E-05	106.699	1877.69
B35F_17	0	6	0	3964.09	780.577	22.4809	0.000178576	106.699	1866.02
B35F_17	0	6	0	3276.05	1721.54	3.47174	1.06096E-05	107.592	1986.9
B35F_17	0	6	0	3330	1740	5.32168	6.93202E-05	110.056	2004.13
B35F_17	0	6	0	3301.91	1730.92	5.32168	4.55379E-05	110.556	1998.83
B35F_17	0	6	0	4009.8	846.936	14.6639	4.11272E-05	111.125	2004.11
B35F_17	0	6	0	3806.69	982.7	23.6261	0.000208437	114.219	1986.02
B35F_17	0	6	0	3018.69	1381.3	27.492	0.000209093	114.326	1900.34
B35F_17	0	6	0	2902.41	1183.39	24.5322	0.00031364	114.409	1801.15
B35F_17	0	6	0	3161.55	844.808	13.5162	3.82662E-05	117.022	1734
B35F_17	0	6	0	4065.97	666.108	29.0888	0.000155151	118.16	1990.48
B35F_17	0	6	0	3130.65	1663.31	2.78415	2.12789E-05	119.055	1990.89
B35F_17	0	6	0	3444.78	1650	5.4161	5.46575E-05	120.141	2014.11
B35F_17	0	6	0	2713.47	603.738	10.0401	0.00052768	120.379	1633.39
B35F_17	0	6	0	4175.07	630.714	19.5745	4.20809E-05	120.7	2030.78
B35F_17	0	6	0	3092.91	657.951	15.9332	0.00085187	122.374	1673.94
B35F_17	0	6	24	3373.5	1435.62	19.7623	0.000130415	122.935	1982.63
B35F_17	0	6	0	2526.42	563.649	7.75016	1.80006E-05	123.198	1627.48
B35F_17	0	6	0	3373.5	513.517	6.39595	4.87566E-05	123.887	1654.35
B35F_17	0	6	0	4148.79	570.789	28.916	0.000843346	123.93	1963.92
B35F_17	0	6	0	3018.69	1339.63	27.492	0.000538826	124.615	1887.04
B35F_17	0	6	0	2914.94	1240.2	26.621	0.000223577	124.615	1843.13
B35F_17	0	6	0	3871.05	823.772	17.462	7.35521E-05	125.929	1823.38
B35F_17	0	6	0	4054	632.851	25.0474	0.000167966	130.093	1891.79
B35F_17	0	6	0	4143.91	577.062	22.7773	0.000216722	130.093	1902.54
B35F_17	0	6	0	2818.88	1302.5	28.29	0.000229955	135.627	1951.32
B35F_17	0	6	0	2430	590.931	7.38642	7.08699E-05	135.83	1637.48
B35F_17	0	6	0	2648.51	997.246	21.8549	9.60827E-05	137.526	1816.95
B35F_17	0	6	0	2705.99	670.82	12.7401	0.000698805	138.18	1648.25
B35F_17	0	6	0	2436.66	577.062	7.28337	2.93255E-05	138.366	1626.33
B35F_17	0	6	0	2545.58	829.759	15.9264	0.000185311	138.552	1732.73
B35F_17	0	6	0	3362.68	1626.93	3.92469	2.92659E-05	140.906	1987.05
B35F_17	0	6	0	3699.86	648.999	12.1675	0.000204802	141.801	1720.56
B35F_17	0	6	0	3654.71	1138.42	15.1451	4.00543E-05	145.146	1962.26
B35F_17	0	6	0	3961.02	742.159	13.5804	0.00014317	145.305	1823.48
B35F_17	0	6	0	2975.45	1140.39	26.902	3.54052E-05	146.129	1784.62
B35F_17	0	6	0	2975.45	1113.64	20.1196	0.000135005	146.129	1750.82
B35F_17	0	6	0	3155.14	1206.73	30.0187	0.000210643	146.266	1884.69
B35F_17	0	6	0	2791.45	993.177	12.11	0.000235438	146.619	1698.87
B35F_17	0	6	0	4140.98	626.418	14.307	0.000104606	148.822	1855.85
B35F_17	0	6	0	4081.87	1060.66	4.52162	0.00015521	149.381	1986.7
B35F_17	0	6	0	2795.8	725.603	14.4795	0.000253439	149.988	1673.42
B35F_17	0	6	0	3107.28	1466.32	29.3657	0.000220716	151.144	1948.4
B35F_17	0	6	0	3284.69	1500.3	8.19669	0.000136614	156.971	1995.3
B35F_17	0	6	0	3151.29	1132.08	26.6885	0.000141442	157.659	1869.78
B35F_17	0	6	0	3406.95	1480.07	11.6527	0.000128627	162.646	1978.9
B35F_17	0	6	0	2971.36	1034.46	22.8008	0.000500798	174.489	1754.6
B35F_17	0	6	0	3143.56	1517	6.06891	4.16636E-05	178.58	1999.08
B35F_17	0	6	0	3143.56	1517	9.18238	0.000111461	178.58	2002.33
B35F_17	0	6	0	2979.53	1497.9	11.9991	0.000232458	181.123	1979.53
B35F_17	0	6	0	4202.14	732.393	5.61901	6.61016E-05	189.689	2005.99
B35F_17	0	6	0	4148.79	934.345	7.3097	9.41157E-05	237.44	1977.26
B40_16	1	7	53	1592.26	424.264	13.5786	0.00138927	345.689	2007.37
B40_16	0	7	0	1405.84	807.217	17.833	0.000688255	4.20898	1874.48
B40_16	0	7	26	1747.48	182.483	11.1741	0.000622094	9.55429	2054.44
B40_16	0	7	50	1674.1	234.307	11.126	0.00138229	10.9925	2054.97
B40_16	0	7	0	1400.07	563.649	13.4762	0.00117385	13.6097	2035.75
B40_16	0	7	51	1210.83	496.588	22.813	0.000329435	16.3051	2104.88
B40_16	0	7	43	1574.36	150	9.98428	0.00227666	17.0205	2102.34
B40_16	0	7	25	1622.5	416.773	11.8099	5.84126E-05	19.3978	2008.8
B40_16	0	7	0	1350	530.754	23.2978	0.00045532	20.1884	1915.06
B40_16	0	7	0	973.499	466.69	2.96847	0.000715375	20.3764	2196.35
B40_16	0	7	46	1652.18	1164.99	18.3799	0.00102109	20.556	1886.74
B40_16	0	7	0	1224.13	457.93	25.709	0.000576556	23.1986	1863.18
B40_16	0	7	0	1465.09	582.495	14.0682	0.000828743	23.8658	2022.16
B40_16	0	7	0	1224.13	0	2.25244	0.000233889	25.56	2170.57
B40_16	0	7	0	1731.18	957.183	15.0921	0.000661135	28.0092	1995.57
B40_16	0	7	29	1609.97	979.49	16.4757	0.000564873	28.0092	2005.5
B40_16	0	7	29	1537.92	120	14.4055	0.000120699	29.4759	2022.33
B40_16	0	7	45	1451.21	127.279	9.07307	0.00131404	32.2288	2117.86
B40_16	0	7	26	917.823	1092.02	27.5794	0.00129485	32.2847	2210.7
B40_16	0	7	52	1681.34	30	19.333	0.00027585	32.3666	2040.48
B40_16	0	7	23	1476.11	900	12.0686	0.000923991	34.4127	1901.54
B40_16	0	7	0	1152.56	670.82	21.3256	0.000278354	36.5525	2143.47
B40_16	0	7	0	1113.24	67.082	2.71992	0.000150681	39.5597	2174.73
B40_16	0	7	57	1497.9	216.333	9.98428	0.000415564	40.0608	2097.51
B40_16	0	7	0	1183.77	0	1.9934	4.71473E-05	41.9872	2172.47
B40_16	0	7	26	1698.12	818.841	19.3848	0.000719368	42.7605	2021.28
B40_16	0	7	0	1288.6	30	17.2494	8.92282E-05	43.1874	1932.64
B40_16	0	7	43	1622.5	84.8528	16.0525	0.000328898	48.6013	2035.87
B40_16	0	7	21	1451.21	873.613	9.42676	0.000228047	49.7636	2058.82
B40_16	0	7	29	1451.21	910.934	10.8362	0.000294387	49.7636	2045.92
B40_16	0	7	28	1800	1044.84	10.1724	0.000345111	50.0241	1973.76
B40_16	0	7	55	1923.98	30	8.76725	0.000168145	51.5819	2056.95
B40_16	0	7	0	917.823	180	4.79646	1.00732E-05	52.386	2190.17
B40_16	0	7	42	1408.72	150	12.6668	0.000314176	54.0507	2128.68
B40_16	0	7	57	1373.79	234.307	11.1471	0.000160873	54.0507	2113.68
B40_16	0	7	32	1476.11	740.945	11.4639	0.000344276	55.008	2046.81
B40_16	0	7	33	1288.6	30	11.2865	5.21541E-05	55.204	2166.74
B40_16	0	7	0	1397.18	1279.14	17.1895	0.00457066	55.7843	2019.09
B40_16	0	7	32	1350	764.853	16.3909	0.000393212	56.3698	2072.61
B40_16	0	7	0	1465.09	42.4264	20.8001	0.000260592	57.2396	1993.8
B40_16	0	7	0	1532.64	30	29.0109	0.00128663	59.7746	1901.62
B40_16	0	7	0	1397.18	60	14.7073	0.0022437	63.6247	2145.41
B40_16	0	7	0	1476.11	692.604	14.5551	0.000511706	63.9832	2049.56
B40_16	0	7	29	1376.74	1290.35	17.1895	0.000950813	64.7865	2042.04
B40_16	0	7	34	1173.46	335.41	16.3476	0.000448942	69.2539	2193.02
B40_16	0	7	0	1681.34	90	15.5904	0.00146228	70.2971	2066.24
B40_16	0	7	16	1629.97	60	29.788	0.000414968	70.7163	1973.55
B40_16	0	7	54	900	742.765	5.56984	0.00065136	74.8989	2209.5
B40_16	0	7	0	1898.55	30	25.5165	0.000879586	75.6807	2045.54
B40_16	0	7	0	1537.92	42.4264	12.1919	0.00161672	76.6555	2131.51
B40_16	0	7	0	1898.55	90	29.5236	0.000495672	76.8158	2029.25
B40_16	0	7	0	702.922	630.714	5.08207	8.64863E-05	77.7995	2213.39
B40_16	0	7	23	1698.12	1082.08	14.5352	0.000610769	83.1136	1942.27
B40_16	0	7	32	1451.21	180	15.8459	0.000419199	85.5655	2159.77
B40_16	0	7	0	1674.1	210	26.5163	0.000645101	85.9027	2060.85
B40_16	0	7	0	1288.6	30	23.1379	0.000314176	87.5634	1942.05
B40_16	0	7	42	1170	212.132	8.30048	7.96914E-05	102.619	2187.39
B40_16	0	7	25	886.397	308.869	3.09336	1.96099E-05	104.744	2190.16
B40_16	0	7	0	763.675	577.062	3.87466	9.08971E-05	105.461	2206.3
B40_16	0	7	18	2077.81	90	19.7402	0.000139654	119.442	2070.52
B40_16	0	7	59	2012.46	0	8.68777	0.00016582	127.147	2075.14
B40_16	0	7	0	1965.63	94.8683	23.5342	0.000182271	143.727	2048.74
B40_16	0	7	41	1822.36	150	11.5005	0.000149071	147.829	2103.3
B40_16	0	7	41	1772.79	150	11.5005	9.95994E-05	147.829	2104.88
B40_16	0	7	26	886.397	349.857	3.09336	1.00732E-05	154.093	2192.65
B40_16	0	7	0	849.058	416.773	2.67309	6.24061E-05	154.093	2195.52
B40_16	0	7	61	1772.79	90	2.26364	0.000232458	164.249	2099.57
B40_16	0	7	30	1822.36	90	10.616	0.000053823	166.373	2092.22
B40_16	0	7	45	1654.63	1142.37	17.2426	0.00101471	314.275	1938.7
B40_16	0	7	34	1592.26	787.464	20.9337	0.00113499	315	1886.14
B40_16	0	7	26	1592.26	642.028	16.1533	0.000194311	319.219	1966.94
B40_16	0	7	0	1465.09	782.304	16.5951	0.00119919	328.965	1874.11
B40_16	0	7	39	1731.18	30	8.52572	0.00389504	336.523	2067.25
B40_16	0	7	25	1530	997.246	12.2451	0.000298083	340.174	2008.02
B40_16	0	7	33	1609.97	30	5.36968	0.00193763	341.03	2070.44
B40_16	0	7	12	1328.83	979.49	16.4537	0.00171417	343.61	2023.32
B40_16	0	7	0	1738.19	30	5.82862	0.00102764	345.018	2055.14
B40_16	0	7	0	1738.19	60	6.25012	0.00102764	345.018	2054.25
B40_16	0	7	52	1087.47	966.075	23.7579	0.00140071	348.903	2079.8
B40_16	0	7	26	1170	1060.66	23.3378	0.000556946	356.309	2040.33
B40_16	0	7	30	1350	339.411	16.4843	0.000262022	358.655	2076.29
B41M_17	1	8	0	3759.59	852.76	17.1598	0.000417173	322.085	1968.89
B41M_17	0	8	28	3646.94	912.414	21.1181	0.00022912	6.5198	1832.34
B41M_17	0	8	28	3646.94	926.607	16.3604	0.000658751	6.5198	1817.48
B41M_17	0	8	0	4278.55	917.823	27.8976	0.000124514	7.21611	1991.54
B41M_17	0	8	28	3600	690.652	27.6371	0.000196218	10.2369	2075.07
B41M_17	0	8	24	3745.56	764.853	27.8603	0.001176	12.0795	2163.46
B41M_17	0	8	0	3837.42	872.067	27.8585	0.0000211	29.2593	2023.47
B41M_17	0	8	0	3837.42	933.381	23.3454	5.85914E-05	30.774	1993.26
B41M_17	0	8	16	3907.49	979.49	24.2964	0.000236094	35.9885	2035.14
B41M_17	0	8	11	3494.97	536.656	16.2609	0.000411153	70.5297	2172.01
B41M_17	0	8	36	3572.9	814.985	16.7754	0.00016129	78.2317	2126.17
B41M_17	0	8	0	3024.05	123.693	12.7549	0.000166893	104.207	2057.09
B41M_17	0	8	0	3304.36	517.88	3.98515	8.06451E-05	109.148	2137.42
B41M_17	0	8	30	3445.95	530.754	12.544	0.00026387	116.395	2106.47
B41M_17	0	8	0	3170.5	240	16.9935	8.13007E-05	117.031	2099.25
B41M_17	0	8	0	3226.22	390	18.4066	0.000104606	128.382	2137.21
B41M_17	0	8	0	3134.53	192.094	5.6268	8.36253E-05	132.397	2041.05
B41M_17	0	8	0	3024.05	84.8528	5.89996	0.000038445	133.091	2043.58
B41M_17	0	8	0	3319.04	391.152	16.8568	0.000385404	138.345	2109.82
B41M_17	0	8	0	3192.15	216.333	9.6418	1.97887E-05	139.574	2047.39
B41M_17	0	8	0	3445.95	722.496	12.678	8.58307E-05	143.711	2138.8
B41M_17	0	8	0	3251.23	335.41	16.8568	0.00018841	145.66	2085.5
B41M_17	0	8	0	3438.9	666.108	13.371	0.000406265	146.611	2157.63
B41M_17	0	8	27	3500.76	579.396	12.0607	0.000311613	161.075	2088.79
B41M_17	0	8	0	3944.63	900.5	20.1687	6.90818E-05	172.176	2110.87
B41M_17	0	8	0	3472.88	577.062	12.9898	7.38502E-05	173.431	2166.15
B41M_17	0	8	0	3819.44	1158.79	32.4494	8.61287E-05	187.716	2187.02
B41M_17	0	8	0	3331.22	816.088	14.8105	3.82662E-05	198.054	2117.19
B41M_17	0	8	0	3331.22	787.464	14.8105	3.82662E-05	198.054	2113.34
B41M_17	0	8	26	3348.19	902.497	19.41	0.00020957	198.104	2148.14
B41M_17	0	8	25	3222.45	846.936	16.9059	0.000117302	198.104	2131.75
B41M_17	0	8	0	3894	1194.36	33.0936	0.000201225	203.87	2138.07
B41M_17	0	8	0	3124.18	189.737	9.6418	5.36442E-05	204.677	2045.05
B41M_17	0	8	30	3474.05	931.451	17.1781	0.000210464	211.804	2142.84
B41M_17	0	8	24	3520.37	641.327	15.496	0.000152469	213.465	2162.7
B41M_17	0	8	28	3500.76	635.689	12.0607	0.00016278	218.136	2082.16
B41M_17	0	8	30	3500.76	635.689	12.0607	9.75132E-05	218.136	2089.31
B41M_17	0	8	30	3907.49	980.867	26.3158	0.000453293	220.444	2213.63
B41M_17	0	8	21	3505.38	1623.88	27.286	0.000175059	221.07	2024.77
B41M_17	0	8	19	2754.94	120	8.8314	4.88758E-05	222.101	2017.96
B41M_17	0	8	28	3745.56	984.073	27.7772	0.000090301	224.331	2152.19
B41M_17	0	8	0	3421.18	1606.05	29.145	0.000581622	224.361	1934.46
B41M_17	0	8	0	3907.49	1236.93	10.3526	0.000219762	224.384	1990.55
B41M_17	0	8	0	3542.16	1597.06	27.8519	0.000221372	226.584	1951.62
B41M_17	0	8	14	3865.81	1392.01	15.2742	0.000119448	232.023	1921.92
B41M_17	0	8	9	3828.97	1368.21	15.2742	0.00028652	232.023	1918.73
B41M_17	0	8	0	3501.91	1518.19	26.6647	0.000173271	232.613	1911.1
B41M_17	0	8	38	2864.49	366.197	6.57638	0.000104606	233.584	2053.66
B41M_17	0	8	24	3745.56	1021.76	27.7772	0.000140846	236.725	2135.91
B41M_17	0	8	12	3569.5	933.381	22.5515	0.000518799	236.735	2178.39
B41M_17	0	8	43	3600	997.246	14.8109	0.000161707	242.723	2101.83
B41M_17	0	8	56	3528.41	942.019	11.311	0.0001688	242.723	2121.51
B41M_17	0	8	48	2991.74	408.044	6.76654	3.25441E-05	244.335	2047.55
B41M_17	0	8	43	2997.15	492.037	6.24513	0.000204921	246.105	2062.74
B41M_17	0	8	21	3820.5	865.332	24.5184	0.000507653	246.265	2002.89
B41M_17	0	8	0	3759.59	840.536	21.302	0.000255466	246.265	2009.84
B41M_17	0	8	21	3781.07	1110.41	20.7764	0.000147939	247.848	2061.62
B41M_17	0	8	33	3065.29	582.495	7.18655	0.000264823	249.444	2064.21
B41M_17	0	8	29	2800.14	308.869	5.12382	0.000265956	253.811	2047.15
B41M_17	0	8	0	3057.35	182.483	5.26014	3.95179E-05	253.887	2031.49
B41M_17	0	8	0	3545.59	1408.72	12.027	0.000056982	259.862	1878.75
B41M_17	0	8	33	2991.74	216.333	3.7909	4.24981E-05	266.76	2033.96
B41M_17	0	8	30	2930.19	192.094	3.72218	5.58496E-05	266.76	2033.8
B41M_17	0	8	0	3760.66	1225.6	11.3888	0.00190854	271.185	1867.55
B41M_17	0	8	0	4176.04	1140	18.2245	0.000201464	279.224	1968.92
B41M_17	0	8	32	2864.49	192.094	4.21673	7.80821E-05	283.299	2038.71
B41M_17	0	8	30	2864.49	189.737	4.48816	6.13332E-05	283.299	2036.38
B41M_17	0	8	16	2826.06	90	8.8314	0.000106096	296.565	2008.48
B41M_17	0	8	31	3584.22	931.933	6.72507	0.000140607	313.091	2103.06
B41M_17	0	8	14	3566.09	644.127	21.9222	0.000185966	314.519	2036.66
B41M_17	0	8	40	3694.39	792.023	14.2052	0.000142336	321.684	2133.25
B41M_17	0	8	29	3710.8	961.873	22.7392	0.00074172	328.65	2065.8
B41M_17	0	8	56	3699.86	947.259	25.4058	0.000267684	335.94	2062.15
B41M_17	0	8	56	3584.22	637.809	25.938	0.000462532	342.994	2034.43
B41M_17	0	8	0	3758.51	948.683	20.1984	9.42945E-05	347.963	1886.28
B41M_17	0	8	0	3837.42	890.955	17.8181	7.68304E-05	348.787	1978.23
B41M_17	0	8	0	4256.72	829.759	28.3916	0.000222445	349.817	1977.82
B41M_17	0	8	0	3984.47	1124.5	23.4091	0.000489473	352.442	1931.69
B41M_17	0	8	14	3899.19	1129.69	21.3227	0.0012778	352.442	1920.33
B41M_17	0	8	0	4191.53	874.643	25.3047	0.000360072	353.952	1939.76
B41M_17	0	8	43	4143.91	1100.23	24.968	0.000106394	356.163	2005.14
B50F_16	1	9	56	450	915.86	13.723	0.000299752	42.1376	2250.82
B50F_16	0	9	59	324.5	1210.83	9.29162	0.000195742	2.36625	2288.18
B50F_16	0	9	57	990	90	12.5383	0.000449419	2.97373	2285.73
B50F_16	0	9	51	829.759	42.4264	9.10675	4.01735E-05	10.196	2329.02
B50F_16	0	9	0	90	690.652	12.7079	0.000503302	16.1519	2276.59
B50F_16	0	9	47	360	1021.76	17.2328	9.94205E-05	23.6821	2204.21
B50F_16	0	9	68	0	989.545	18.0931	0.000499189	26.7829	2185.07
B50F_16	0	9	53	768.96	94.8683	7.0321	9.01818E-05	30.0686	2348.83
B50F_16	0	9	0	201.246	1690.95	15.4716	0.000392675	31.4568	2161.25
B50F_16	0	9	38	917.823	268.328	14.9132	0.00007236	31.7837	2317.45
B50F_16	0	9	96	371.079	1314.88	11.5603	0.000756979	34.9698	2256.47
B50F_16	0	9	74	450	1368.21	11.7004	0.00045532	35.4122	2275.71
B50F_16	0	9	56	324.5	1310.42	19.8844	0.000137091	36.2538	2172.12
B50F_16	0	9	30	270	607.454	14.139	0.000222921	38.7966	2098.95
B50F_16	0	9	0	1080	254.558	17.8756	0.000613093	39.8315	2241.27
B50F_16	0	9	57	371.079	1188.7	27.3544	0.000261545	41.0244	2182.01
B50F_16	0	9	66	371.079	1077.08	17.1546	5.65648E-05	41.1518	2126.25
B50F_16	0	9	44	371.079	1070.79	17.1546	3.25441E-05	41.1518	2121.46
B50F_16	0	9	0	0	764.853	11.4377	5.39422E-05	45.5563	2065.12
B50F_16	0	9	0	0	751.798	8.78054	5.39422E-05	45.5563	2057.82
B50F_16	0	9	29	540	182.483	20.3025	0.000310183	46.0878	2124.8
B50F_16	0	9	40	829.759	123.693	5.16401	2.31266E-05	46.2454	2369.91
B50F_16	0	9	0	0	792.023	7.38977	0.000012815	46.7357	2058.62
B50F_16	0	9	59	810	445.982	17.0568	0.000364304	46.8965	2278.01
B50F_16	0	9	53	254.558	1214.91	8.82654	9.89437E-05	50.2739	2268.79
B50F_16	0	9	68	284.605	1218.24	27.3544	0.000198662	50.553	2199.22
B50F_16	0	9	68	90	1385.21	21.1678	0.00016892	53.4589	2156.53
B50F_16	0	9	65	127.279	1170	21.3906	0.000372648	53.9428	2256.31
B50F_16	0	9	68	90	1615.55	20.1281	0.000306427	54.5633	2145.77
B50F_16	0	9	62	804.984	150	5.0907	7.89165E-05	59.0362	2364.99
B50F_16	0	9	59	725.603	436.807	15.7312	4.05908E-05	60.7808	2339.36
B50F_16	0	9	54	450	904.489	13.5514	9.62019E-05	62.549	2135.49
B50F_16	0	9	0	360	442.945	22.0587	0.000386238	67.4021	2137.07
B50F_16	0	9	54	180	1532.35	22.2857	0.000718355	68.7394	2184.32
B50F_16	0	9	55	630	870	16.0014	0.000156939	69.7751	2197.66
B50F_16	0	9	52	324.5	1341.64	16.4482	0.000137329	70.2011	2259.67
B50F_16	0	9	44	720	615.549	18.8659	0.000295401	72.0069	2263.36
B50F_16	0	9	41	450	216.333	20.0409	0.000307322	73.6351	2138.4
B50F_16	0	9	35	450	212.132	11.4456	6.09159E-05	75.2964	2392.02
B50F_16	0	9	39	284.605	1489.46	18.1824	0.00235337	75.5524	2212.74
B50F_16	0	9	47	254.558	1435.62	19.5952	0.000603557	75.5524	2235.38
B50F_16	0	9	35	725.603	637.809	17.978	0.000286639	81.3844	2235.66
B50F_16	0	9	49	720	600	9.09397	0.000200987	81.3844	2218.92
B50F_16	0	9	51	685.42	445.982	5.05115	5.36442E-05	81.8699	2362.03
B50F_16	0	9	0	360	902.497	10.2626	3.88622E-05	85.4462	2105.96
B50F_16	0	9	45	547.449	573.149	9.35456	0.000144005	95.8067	2357.86
B50F_16	0	9	0	180	980.867	8.46855	0.0004704	96.3402	2091.39
B50F_16	0	9	47	702.922	240	4.67051	4.54783E-05	97.3058	2364.93
B50F_16	0	9	32	540	702.282	15.7613	0.001468	97.319	2319.68
B50F_16	0	9	57	402.492	366.197	10.874	0.000129402	97.4037	2361.78
B50F_16	0	9	45	450	342.053	7.67644	2.37226E-05	97.8958	2356.11
B50F_16	0	9	45	450	342.053	7.67644	2.76566E-05	97.8958	2356.69
B50F_16	0	9	41	450	763.675	16.9756	0.000607789	103.151	2326.63
B50F_16	0	9	0	180	958.593	8.46855	0.000344396	104.036	2096.09
B50F_16	0	9	46	484.665	570	3.66935	3.14713E-05	107.65	2355.42
B50F_16	0	9	34	180	558.032	19.0875	9.60231E-05	112.249	2331.49
B50F_16	0	9	57	360	1449.03	7.90404	8.38041E-05	113.854	2147.08
B50F_16	0	9	57	127.279	1090.78	8.34782	8.57115E-05	117.646	2283.49
B50F_16	0	9	0	90	984.073	7.86646	0.000431776	119.539	2068.26
B50F_16	0	9	24	180	960.469	24.0091	0.00112122	123.69	2242.71
B50F_16	0	9	0	0	1557.69	10.5307	0.000462294	128.326	2110.3
B50F_16	0	9	0	90	1755.7	25.1721	0.000324905	144.273	2111.65
B50F_16	0	9	0	254.558	597.746	21.7099	0.00135922	144.369	2327.77
B50F_16	0	9	0	576.281	420	2.01234	3.68953E-05	144.462	2354.84
B50F_16	0	9	41	180	807.775	25.5435	0.000334442	144.462	2296.55
B50F_16	0	9	39	270	823.772	23.033	0.00037396	144.462	2308.83
B50F_16	0	9	0	127.279	1669.79	21.9932	0.000176132	161.03	2148.64
B50F_16	0	9	0	180	1006.23	20.5788	0.000204921	164.113	2253.6
B50F_16	0	9	0	450	483.735	2.00289	3.34978E-05	164.476	2350.22
B50F_16	0	9	0	127.279	1459.86	21.5248	0.00177044	171.699	2231.38
B50F_16	0	9	27	0	1642.35	16.9948	0.000242114	172.164	2107.85
B50F_16	0	9	0	180	1231.46	11.7718	0.000177383	202.1	2224.54
B50F_16	0	9	42	886.397	228.473	4.67051	6.41346E-05	302.735	2351.72
B50F_16	0	9	42	720	241.868	18.3286	0.000260472	322.977	2129.79
B50F_16	0	9	0	810	276.586	10.6988	0.000314832	347.654	2165.59
B50F_16	0	9	0	810	296.985	10.6988	0.000421643	347.654	2151.52
B50F_16	0	9	0	0	745.185	15.8973	0.00076133	351.448	2301.22
B50F_16	0	9	52	829.759	84.8528	11.0978	2.96831E-05	353.157	2334.62
B50F_16	0	9	60	829.759	67.082	9.10675	0.000139236	353.157	2336.26
B50F_16	0	9	66	853.815	94.8683	6.67868	0.000140607	353.157	2340.18
B50F_16	0	9	37	720	268.328	18.3286	9.20892E-05	359.109	2138.66
B50F_17	1	10	74	371.079	450	22.3336	0.000654221	317.192	2284.41
B50F_17	0	10	56	990	90	10.3479	0.000205994	2.97373	2287.35
B50F_17	0	10	49	0	891.964	22.0174	0.000748634	3.07746	2175.06
B50F_17	0	10	60	127.279	750	18.9764	0.000123978	3.96031	2362.41
B50F_17	0	10	0	0	913.893	12.2931	0.00132316	9.68879	2176.46
B50F_17	0	10	0	0	886.397	12.2931	0.00154525	9.68879	2168.38
B50F_17	0	10	0	804.984	201.246	3.59829	1.75834E-05	11.6593	2402.83
B50F_17	0	10	46	900	30	10.0189	9.93013E-05	13.1906	2285.06
B50F_17	0	10	64	886.397	84.8528	8.4562	0.000074923	13.2986	2424.02
B50F_17	0	10	70	201.246	759.539	18.3598	3.71933E-05	13.634	2352.54
B50F_17	0	10	69	127.279	840.536	13.9816	3.55244E-05	13.8912	2310.39
B50F_17	0	10	74	201.246	810	14.902	0.000069499	13.8912	2310.32
B50F_17	0	10	45	829.759	42.4264	4.62595	3.73125E-05	16.9275	2401.88
B50F_17	0	10	35	774.209	30	5.17855	0.000103414	20.3231	2405.37
B50F_17	0	10	65	603.738	241.868	3.08724	0.000334501	34.5085	2399.61
B50F_17	0	10	58	569.21	60	6.98694	0.000109434	37.5284	2353.35
B50F_17	0	10	66	524.786	134.164	6.81322	6.74129E-05	37.9835	2365.93
B50F_17	0	10	49	450	150	6.81322	9.14335E-05	37.9835	2369
B50F_17	0	10	0	127.279	1075.41	4.95973	0.000329018	39.8056	2271.18
B50F_17	0	10	0	127.279	1101.45	4.95973	0.000329018	39.8056	2276.28
B50F_17	0	10	46	849.058	201.246	3.10963	3.68953E-05	41.9059	2358.83
B50F_17	0	10	45	630	123.693	4.52162	0.000882447	44.1449	2284.37
B50F_17	0	10	51	763.675	30	7.89231	0.000028491	50.4038	2405.05
B50F_17	0	10	47	763.675	0	7.89231	2.71201E-05	50.4038	2404.77
B50F_17	0	10	57	180	1110	18.7855	0.00011605	55.9855	2151.75
B50F_17	0	10	24	774.209	254.558	14.7085	9.93013E-05	58.4124	2443.01
B50F_17	0	10	0	90	859.593	11.5505	0.000977218	58.9027	2169.47
B50F_17	0	10	44	90	1050	8.56672	0.000212669	67.2176	2303.8
B50F_17	0	10	36	774.209	42.4264	7.55708	0.000118136	70.4269	2406.48
B50F_17	0	10	31	763.675	216.333	14.3873	0.000121236	72.3499	2468.33
B50F_17	0	10	63	576.281	127.279	10.6199	0.000152826	75.2964	2397.02
B50F_17	0	10	0	180	931.933	16.7599	0.000257611	75.5792	2167.31
B50F_17	0	10	56	90	939.149	18.1808	0.000434875	75.5792	2166.57
B50F_17	0	10	56	324.5	1247.8	18.2623	0.000352323	79.895	2266.75
B50F_17	0	10	56	603.738	150	7.49789	7.55787E-05	82.725	2379.35
B50F_17	0	10	31	774.209	150	7.84838	0.000394583	84.9576	2415.71
B50F_17	0	10	40	685.42	90	5.01629	0.000142395	94.5378	2374.35
B50F_17	0	10	49	763.675	270	0.684519	2.88486E-05	97.3058	2358.68
B50F_17	0	10	52	402.492	324.5	10.4174	7.89165E-05	97.4037	2368.61
B50F_17	0	10	57	603.738	234.307	6.34216	0.000279188	100.539	2433.48
B50F_17	0	10	28	254.558	1157.63	26.1165	0.00032109	110.937	2307.22
B50F_17	0	10	0	254.558	1288.6	25.6098	0.000533342	111.675	2335.87
B50F_17	0	10	0	201.246	1236.93	23.4169	0.000211179	118.127	2278.73
B50F_17	0	10	71	381.838	1394.6	9.90109	0.000133276	118.893	2319.78
B50F_17	0	10	41	284.605	1250.32	26.5765	0.000871539	121.799	2357.66
B50F_17	0	10	57	201.246	1127.3	17.2013	0.000250161	131.289	2263.57
B50F_17	0	10	50	576.281	335.41	4.42473	3.14713E-05	148.241	2358.09
B50F_17	0	10	46	648.999	421.07	1.81404	2.76566E-05	182.291	2357.23
B50F_17	0	10	52	603.738	247.386	6.99671	0.00013721	263.66	2390.37
B50F_17	0	10	62	849.058	268.328	4.83683	8.88109E-05	270	2348.58
B50F_17	0	10	50	804.984	324.5	1.59114	7.50422E-05	270	2353.68
B50F_17	0	10	53	90	818.841	9.67903	0.000512362	293.797	2120.47
B50F_17	0	10	51	90	641.327	20.1769	0.000176132	299.181	2165.4
B50F_17	0	10	56	90	742.159	22.364	0.000149965	299.84	2113.94
B50F_17	0	10	37	886.397	228.473	3.48984	0.000209093	302.735	2352.64
B50F_17	0	10	44	201.246	666.108	16.5418	0.000206232	305.77	2137.75
B50F_17	0	10	75	0	603.738	23.9866	0.000394106	307.057	2185.7
B50F_17	0	10	57	324.5	408.044	24.0232	0.000360489	307.72	2270.41
B50F_17	0	10	64	90	1020.44	9.92563	0.000140429	315	2103.19
B50F_17	0	10	71	0	782.304	18.2729	0.00295573	317.045	2125.07
B50F_17	0	10	59	201.246	624.26	16.5418	8.26716E-05	318.468	2147.11
B50F_17	0	10	51	648.999	192.094	5.17371	0.000311017	318.731	2498.23
B50F_17	0	10	67	540	247.386	14.5607	0.000262499	319.502	2279.93
B50F_17	0	10	58	0	913.893	24.9102	0.000777662	321.313	2242.43
B50F_17	0	10	85	270	403.609	21.8057	0.000834346	324.324	2264.08
B50F_17	0	10	76	180	426.38	21.8057	0.000168085	324.324	2251.99
B50F_17	0	10	55	0	845.34	30.1095	0.00309223	324.525	2270.99
B50F_17	0	10	34	0	977.19	27.6735	0.000112295	324.921	2233.12
B50F_17	0	10	66	324.5	308.869	14.5559	0.000291109	332.613	2318.45
B50F_17	0	10	51	450	400.25	12.4851	4.22597E-05	334.493	2450.17
B50F_17	0	10	78	324.5	540	22.2857	0.00132781	339.683	2283.73
B50F_17	0	10	69	127.279	752.396	24.4295	0.000166595	340.346	2340.5
B50F_17	0	10	43	804.984	30	4.77022	6.82473E-05	341.565	2413.23
B50F_17	0	10	48	804.984	67.082	4.48816	4.15444E-05	341.565	2414.37
B50F_17	0	10	74	450	258.07	17.6781	0.000247538	342.245	2283.6
B50F_17	0	10	66	603.738	241.868	9.23287	0.000054121	349.992	2476.93
B50F_17	0	10	55	284.605	630.714	19.5137	0.00163198	352.326	2285.79
B50F_17	0	10	52	926.607	150	7.96317	3.73125E-05	353.157	2337
B50F_17	0	10	60	829.759	94.8683	6.67868	0.000140607	353.157	2340.18
B50F_17	0	10	56	0	882.326	24.9102	0.00163585	356.063	2301.36
B50F_17	0	10	36	630	192.094	1.3549	0.000144422	356.634	2267.61
B59F_17	1	11	47	360	655.21	15.5426	0.000306249	153.184	2289.59
B59F_17	0	11	75	90	30	12.9003	0.00053215	8.71975	2144.08
B59F_17	0	11	57	0	30	1.21712	0.000195622	12.4582	2115.5
B59F_17	0	11	0	90	30	6.72507	6.74725E-05	46.9092	2139.42
B59F_17	0	11	69	0	120	4.64896	0.000216484	51.3402	2153.56
B59F_17	0	11	67	90	123.693	7.08135	0.00012517	56.5601	2179.98
B59F_17	0	11	0	90	108.167	6.45795	0.000095129	66.8014	2203.59
B59F_17	0	11	63	180	30	18.2934	0.000363469	80.9358	2240.48
B59F_17	0	11	50	1145.51	1463.86	7.16841	4.54783E-05	83.6598	2563.95
B59F_17	0	11	51	1094.9	1485.53	9.3852	4.73857E-05	83.6598	2562.95
B59F_17	0	11	15	630	722.496	22.2227	0.000313044	87.3162	2419.78
B59F_17	0	11	39	1049.57	1314.88	7.75734	1.71661E-05	88.4518	2526.92
B59F_17	0	11	30	810	882.836	25.802	0.000148118	88.6831	2489.79
B59F_17	0	11	61	360	615.549	11.3777	8.64863E-05	96.3402	2244.27
B59F_17	0	11	85	630	660	19.593	0.000100136	97.3058	2374.6
B59F_17	0	11	35	540	600.75	18.1419	0.000929177	97.3058	2387.82
B59F_17	0	11	45	127.279	241.868	7.54397	7.99894E-05	99.6599	2172.49
B59F_17	0	11	0	450	540.833	16.1726	0.000293434	100.733	2319.94
B59F_17	0	11	40	990	1012.03	12.4398	0.000109375	105.725	2431.37
B59F_17	0	11	0	990	1012.03	13.9074	9.56655E-05	105.725	2439.51
B59F_17	0	11	31	450	540.833	16.1726	0.000495672	106.699	2330.68
B59F_17	0	11	47	180	450	16.8137	0.000151098	106.821	2261.32
B59F_17	0	11	60	284.605	570	14.9272	0.000159025	108.178	2240.51
B59F_17	0	11	37	402.492	582.495	9.63927	0.000095129	108.178	2216.17
B59F_17	0	11	0	180	67.082	5.6268	2.05636E-05	110.898	2148.43
B59F_17	0	11	53	324.5	536.656	11.0832	0.000285268	114.507	2222.83
B59F_17	0	11	64	0	150	8.61821	0.000344694	118.072	2189.21
B59F_17	0	11	38	630	713.092	20.144	0.00026089	120.741	2482.48
B59F_17	0	11	11	630	700.357	18.1699	0.000291109	120.741	2480.07
B59F_17	0	11	0	630	684.105	20.144	0.000196159	120.741	2471.3
B59F_17	0	11	43	402.492	547.449	17.651	0.000031352	123.449	2283.61
B59F_17	0	11	49	284.605	402.492	7.3097	0.00016582	123.518	2185.61
B59F_17	0	11	0	270	123.693	5.67987	2.09808E-05	130.515	2151.63
B59F_17	0	11	50	90	241.868	8.86398	0.000379026	131.285	2213.11
B59F_17	0	11	55	270	284.605	10.4127	0.000104666	132.51	2178.23
B59F_17	0	11	0	284.605	305.941	10.4127	0.00021863	132.51	2181.51
B59F_17	0	11	0	768.96	900	14.637	8.86917E-05	133.668	2355.24
B59F_17	0	11	58	324.5	483.735	15.3579	3.06368E-05	135	2259.86
B59F_17	0	11	39	900	1210.83	10.39	1.09076E-05	139.837	2539.55
B59F_17	0	11	69	270	360	10.4609	2.22325E-05	142.199	2231.13
B59F_17	0	11	72	254.558	394.588	10.4609	6.96182E-05	142.199	2246.74
B59F_17	0	11	45	603.738	926.607	23.0015	0.00177741	142.672	2404.31
B59F_17	0	11	34	685.42	993.63	23.0015	0.00136632	142.672	2420.8
B59F_17	0	11	69	540	711.196	14.0217	0.000489354	142.684	2274.21
B59F_17	0	11	0	685.42	840	21.4375	8.70228E-05	144.162	2366.18
B59F_17	0	11	0	270	271.662	10.4127	0.000116348	145.469	2181.92
B59F_17	0	11	58	381.838	445.982	11.1455	0.000306845	148.851	2203.84
B59F_17	0	11	60	956.713	1275.62	12.4073	5.73397E-05	149.697	2553.48
B59F_17	0	11	77	0	228.473	7.08135	0.000254631	153.435	2203.19
B59F_17	0	11	39	685.42	1034.46	21.6658	0.000371099	155.854	2438.39
B59F_17	0	11	46	90	150	14.5774	0.00016284	156.501	2196.26
B59F_17	0	11	67	371.079	630.714	18.5686	0.000063777	157.874	2278.77
B59F_17	0	11	0	360	429.535	23.4514	0.000425041	158.199	2395.53
B59F_17	0	11	35	829.759	1168.46	24.2163	0.000865102	162.688	2543.92
B59F_17	0	11	65	90	180	12.2251	0.000180662	168.835	2212.11
B59F_17	0	11	36	360	421.07	19.8671	0.000301778	169.912	2349.18
B59F_17	0	11	30	360	394.588	13.2667	0.000428319	169.912	2330.98
B59F_17	0	11	62	127.279	468.615	21.1735	3.88026E-05	170.9	2288.38
B59F_17	0	11	65	201.246	492.037	21.1735	0.000106394	170.9	2289.88
B59F_17	0	11	51	524.786	823.772	22.007	0.000192404	171.219	2348.51
B59F_17	0	11	0	371.079	450	10.2927	6.83665E-05	178.854	2230.82
B59F_17	0	11	37	969.33	1261.78	7.28167	0.000103295	180	2498.17
B59F_17	0	11	0	450	480.937	18.4266	0.000167191	181.074	2396.32
B59F_17	0	11	45	450	834.086	23.5086	0.000167131	182.013	2373.01
B59F_17	0	11	37	509.117	829.759	27.0453	0.000121832	182.013	2389.41
B59F_17	0	11	29	636.396	954.83	26.9875	9.10163E-05	185.307	2448.02
B59F_17	0	11	16	0	0	4.20628	0.000269651	190.886	2124.31
B59F_17	0	11	46	450	807.217	27.6333	0.000277638	191.012	2417.66
B59F_17	0	11	0	201.246	30	10.4632	5.55515E-05	195.709	2164.17
B59F_17	0	11	74	990	1081.67	24.2679	4.88758E-05	196.649	2436.66
B59F_17	0	11	60	1049.57	1261.43	24.1031	0.000216186	204.974	2510.87
B59F_17	0	11	66	1250.32	1290.35	23.918	0.000153959	207.395	2503.14
B59F_17	0	11	75	1173.46	1290	23.918	0.00013721	207.395	2515.74
B59F_17	0	11	64	402.492	480	12.8267	0.00013268	212.829	2235.64
B59F_17	0	11	66	324.5	390	11.393	4.64916E-05	218.845	2217.9
B59F_17	0	11	0	270	60	2.47688	2.99811E-05	222.397	2136.22
B59F_17	0	11	56	324.5	390	11.5396	8.49962E-05	222.754	2220.38
B59F_17	0	11	31	284.605	60	2.16371	0.000015676	287.103	2137.52
B59F_17	0	11	0	284.605	30	2.16371	0.000015676	298.142	2137.25
B59F_17	0	11	0	324.5	150	3.0585	4.04716E-05	327.995	2142.53
B59F_17	0	11	78	0	0	6.67029	3.74317E-05	352.694	2160.84
B59F_22	1	12	55	360	402.492	21.1815	5.76377E-05	358.675	2061.68
B59F_22	0	12	47	270	308.869	17.2844	0.000324965	2.663	2027.83
B59F_22	0	12	56	360	342.053	21.5657	0.000462234	3.62657	2045.69
B59F_22	0	12	33	180	270	27.0626	5.29885E-05	3.89696	2010.84
B59F_22	0	12	60	402.492	445.982	26.5057	0.0001809	5.29705	2104.96
B59F_22	0	12	48	254.558	256.32	17.2844	8.13603E-05	5.55604	2009.32
B59F_22	0	12	62	0	30	13.5453	0.000445068	8.51399	1920.99
B59F_22	0	12	60	630	630	20.602	0.000214279	10.6457	2143.07
B59F_22	0	12	57	180	228.473	23.6015	0.000213385	10.7752	2001.27
B59F_22	0	12	52	90	120	19.7879	9.03606E-05	10.7843	1955.49
B59F_22	0	12	9	324.5	301.496	26.9927	0.000172734	11.0035	2036.32
B59F_22	0	12	69	569.21	630	22.3775	5.88298E-05	14.2159	2140.34
B59F_22	0	12	65	90	30	15.6889	0.000418007	18.8457	1928.66
B59F_22	0	12	50	180	212.132	23.6015	0.000271261	20.5758	2007.26
B59F_22	0	12	71	0	90	10.4226	0.000217855	38.2544	2017
B59F_22	0	12	48	90	174.929	10.4226	0.000606239	39.8056	2033.17
B59F_22	0	12	52	450	456.946	19.7137	6.77109E-05	43.4518	2124.66
B59F_22	0	12	32	90	120	30.2564	0.00104892	43.9351	2150.77
B59F_22	0	12	61	127.279	150	26.7735	8.22544E-05	45.5817	2102.75
B59F_22	0	12	68	90	60	16.4164	0.000105977	45.5817	2068.25
B59F_22	0	12	52	0	120	10.7596	0.00005126	52.125	2004.21
B59F_22	0	12	39	0	30	14.5072	0.000193715	52.5121	2044.65
B59F_22	0	12	51	0	30	14.5072	0.000193715	52.5121	2039.32
B59F_22	0	12	51	540	577.062	24.2824	0.000469089	54.8794	2190.79
B59F_22	0	12	64	630	636.396	19.5391	0.000702858	54.8794	2200.92
B59F_22	0	12	62	0	90	9.41315	9.28044E-05	58.707	1998.38
B59F_22	0	12	46	540	577.062	24.2824	0.000308692	61.6992	2202.56
B59F_22	0	12	46	270	300	13.9129	0.000273705	61.7826	2070.33
B59F_22	0	12	47	284.605	335.41	25.1856	0.000176549	63.5138	2273.06
B59F_22	0	12	54	324.5	371.079	25.5242	0.00015384	67.0459	2196.55
B59F_22	0	12	32	180	180	12.6279	0.000980377	67.6199	2071.81
B59F_22	0	12	56	284.605	295.466	22.4126	0.000127792	68.8794	2140.85
B59F_22	0	12	55	484.665	523.927	23.846	3.30806E-05	69.9707	2255.79
B59F_22	0	12	45	360	371.079	25.0085	0.000125229	70.7019	2157.29
B59F_22	0	12	65	360	390	20.0302	0.000177681	70.8748	2108.97
B59F_22	0	12	58	270	276.586	22.4126	0.000186622	72.3189	2115.47
B59F_22	0	12	51	458.912	540.833	27.3994	0.000276029	74.8355	2220.85
B59F_22	0	12	58	603.738	664.078	15.0059	6.38962E-05	102.885	2284.53
B59F_22	0	12	58	702.922	725.603	16.0288	0.000250518	104.744	2251.88
B59F_22	0	12	30	0	30	4.01973	0.000031054	108.435	1967.08
B59F_22	0	12	0	254.558	234.307	15.2629	0.000101805	125.972	2084.06
B59F_22	0	12	48	630	540	6.64414	0.000155151	126.357	2118.85
B59F_22	0	12	62	402.492	390	12.6574	0.000322104	126.409	2104.61
B59F_22	0	12	0	540	453.982	13.9469	0.00106686	131.1	2109.18
B59F_22	0	12	47	636.396	637.809	19.8836	8.26716E-05	141.078	2253.98
B59F_22	0	12	36	90	0	7.06117	0.000124395	142.016	1985.73
B59F_22	0	12	20	636.396	593.97	20.7512	0.00021863	142.189	2238.78
B59F_22	0	12	56	763.675	745.185	11.9697	9.11355E-05	144.09	2276.27
B59F_22	0	12	51	702.922	742.765	16.6138	6.17504E-05	144.09	2279.46
B59F_22	0	12	56	450	390	12.6574	6.35982E-05	146.605	2104.59
B59F_22	0	12	0	284.605	271.662	15.1721	0.000677407	149.893	2145.72
B59F_22	0	12	26	90	120	24.5517	5.06639E-05	150.408	2083.85
B59F_22	0	12	28	270	218.403	14.8973	0.000100434	151.294	2042.71
B59F_22	0	12	22	270	256.32	14.8973	0.000224233	151.294	2050.29
B59F_22	0	12	63	540	600	15.6718	0.000322104	154.29	2153.45
B59F_22	0	12	29	284.605	360	25.991	0.0007267	158.228	2151.16
B59F_22	0	12	32	270	300	15.1009	0.000161409	170.882	2170.73
B59F_22	0	12	26	180	212.132	24.5015	6.18696E-05	170.882	2138.77
B59F_22	0	12	37	763.675	785.175	14.285	0.000278056	173.108	2274.66
B59F_22	0	12	0	90	94.8683	23.0184	0.000308275	173.618	1972.04
B59F_22	0	12	24	360	480	20.8404	6.65188E-05	175.601	2171.38
B59F_22	0	12	0	90	120	22.0181	0.000121832	185.123	1972.06
B59F_22	0	12	43	450	494.773	14.846	0.000188828	185.412	2178.87
B59F_22	0	12	66	450	442.945	18.3886	0.000106573	189.145	2046.06
B59F_22	0	12	22	270	351.141	24.889	0.000235677	189.539	2106.18
B59F_22	0	12	24	270	375.899	26.7944	0.000130653	196.869	2110.66
B59F_22	0	12	0	180	339.411	26.4358	3.17097E-05	198.232	2067.04
B59F_22	0	12	0	180	318.904	26.4358	7.06911E-05	200.276	2046.88
B59F_22	0	12	0	324.5	510.882	9.24346	0.00013417	206.169	2120.6
B59F_22	0	12	0	284.605	488.365	19.9031	0.000036478	210.538	2102.33
B59F_22	0	12	0	402.492	488.365	28.0276	0.000202417	224.339	2068.71
B59F_22	0	12	34	402.492	615.549	12.9186	0.000401735	224.703	2148.83
B59F_22	0	12	41	450	636.396	12.9186	0.000157058	224.703	2156.6
B59F_22	0	12	36	484.665	626.418	12.8649	0.000155032	308.596	2124.88
B59F_22	0	12	68	0	30	12.9223	0.00010246	336.073	2019.66
B59F_22	0	12	62	547.449	630	20.2129	3.14713E-05	338.629	2131.73
B59F_22	0	12	28	524.786	540	5.87557	0.000745773	338.629	2125.34
B59F_22	0	12	60	540	570.789	23.2266	0.000134885	356.906	2098.53
B59F_22	0	12	68	547.449	630	22.3775	7.12872E-05	356.906	2128.27
B59F_22	0	12	36	360	364.966	11.0805	5.68032E-05	359.594	2043.59
B59F_22	0	12	45	270	371.079	21.1815	4.95911E-05	359.795	2037.8
B62F_18	1	13	0	270	1368.54	28.6808	9.16719E-05	205.154	2598.94
B62F_18	0	13	57	254.558	1275.62	15.4964	0.0005548	23.8831	2385.86
B62F_18	0	13	44	90	957.183	27.5374	0.000333071	37.2057	2303.84
B62F_18	0	13	43	0	1090.78	21.6487	0.000688672	42.4397	2266.3
B62F_18	0	13	35	371.079	1621.11	31.6707	0.00259656	43.7229	2490.68
B62F_18	0	13	0	371.079	1632.18	22.7876	0.000899553	54.4183	2458.43
B62F_18	0	13	38	180	1200	11.7352	0.000161707	55.8501	2530.39
B62F_18	0	13	44	90	1123.3	15.2119	0.000200808	58.1164	2514.96
B62F_18	0	13	0	90	1314.88	9.18038	3.67761E-05	61.2323	2470.19
B62F_18	0	13	0	324.5	1464.79	20.8171	0.00022614	69.111	2480.71
B62F_18	0	13	42	270	1529.71	8.9219	0.000179827	69.3994	2412.47
B62F_18	0	13	68	0	1315.9	4.79646	8.26716E-05	79.5085	2467.57
B62F_18	0	13	0	201.246	1466.32	12.265	0.000205755	79.6952	2466.89
B62F_18	0	13	0	127.279	1154.12	4.22864	4.18425E-05	80.0594	2212.14
B62F_18	0	13	0	576.281	1436.56	19.6968	0.000742257	80.6979	2534.06
B62F_18	0	13	0	180	1533.23	10.6222	6.89626E-05	84.8056	2450.53
B62F_18	0	13	0	180	1600.16	10.6222	7.03335E-05	95.673	2443.27
B62F_18	0	13	0	90	1410.32	18.6917	0.00107861	100.758	2386.25
B62F_18	0	13	46	0	1339.63	24.5773	0.00056988	109.113	2366.65
B62F_18	0	13	0	90	1516.11	35.5176	0.0011161	115.717	2480.55
B62F_18	0	13	0	180	1331.54	25.4013	0.000496149	118.664	2318.65
B62F_18	0	13	0	180	1615.55	32.6188	0.00348598	122.021	2579.98
B62F_18	0	13	0	450	1532.64	23.9851	0.000206649	123.366	2248.23
B62F_18	0	13	21	524.786	1534.7	23.9851	0.000166774	123.541	2276.18
B62F_18	0	13	0	768.96	1186.8	33.1981	0.000406027	124.457	2695.27
B62F_18	0	13	0	201.246	1281.6	25.4013	0.000345945	126.384	2274.26
B62F_18	0	13	0	969.33	926.607	17.9038	0.0013324	127.313	2907.13
B62F_18	0	13	0	702.922	1425.55	33.0187	0.000305414	127.357	2411.29
B62F_18	0	13	0	636.396	1477.63	31.8113	0.000188947	127.767	2353.25
B62F_18	0	13	0	702.922	1339.29	35.6954	0.000597656	129.352	2540.4
B62F_18	0	13	0	648.999	1318.98	35.6954	0.000291586	129.352	2572.9
B62F_18	0	13	0	254.558	1527.65	28.9915	0.000123441	129.916	2385.65
B62F_18	0	13	0	450	1519.08	24.4567	0.000523806	131.038	2312.38
B62F_18	0	13	0	547.449	1540.55	29.2782	0.000211418	131.787	2341.28
B62F_18	0	13	0	725.603	1309.73	34.5888	0.000377357	133.03	2616.26
B62F_18	0	13	0	1049.57	1023.96	26.793	0.000741661	133.44	2893.4
B62F_18	0	13	0	939.628	1008.02	21.661	0.000592232	133.561	2898.05
B62F_18	0	13	0	324.5	1500	25.2442	0.000233948	133.807	2337.29
B62F_18	0	13	0	685.42	1411.28	29.7659	0.000894129	133.826	2306.86
B62F_18	0	13	0	900	1142.37	34.4845	0.00012517	137.689	2582.12
B62F_18	0	13	0	576.281	1484.32	33.5281	0.000182569	140.102	2465.02
B62F_18	0	13	41	90	1617.22	8.7026	0.000619471	143.858	2428.07
B62F_18	0	13	0	1053.42	958.593	33.1934	0.000103831	144.951	2777.51
B62F_18	0	13	0	886.397	1239.11	37.1964	0.000689924	146.957	2460.14
B62F_18	0	13	0	900	1113.24	34.4845	0.00019753	147.049	2589.69
B62F_18	0	13	0	926.607	1063.2	33.2216	0.000138998	147.119	2648.72
B62F_18	0	13	50	0	1416.05	18.6917	0.00142217	147.745	2374.41
B62F_18	0	13	0	742.159	1039.66	23.7932	0.00020051	150.832	2867.54
B62F_18	0	13	0	0	1415.1	28.8288	0.000311971	151.723	2403.9
B62F_18	0	13	0	0	1431.22	28.8288	0.00014931	151.723	2408.95
B62F_18	0	13	41	180	1600.16	26.2293	0.000695467	154.807	2571.97
B62F_18	0	13	0	1006.23	914.385	11.8906	0.000501871	155.048	2901.9
B62F_18	0	13	0	685.42	1145.51	25.5858	0.000472903	162.616	2824.23
B62F_18	0	13	0	0	660	14.3423	0.000807762	176.046	2592.81
B62F_18	0	13	0	90	1194.74	19.8325	0.000193894	176.186	2491.72
B62F_18	0	13	0	371.079	1281.6	23.2362	0.000158727	181.668	2688.55
B62F_18	0	13	0	180	1340.63	31.9384	0.000355422	188.514	2548.95
B62F_18	0	13	0	0	635.689	16.4606	0.000468135	189.197	2595.84
B62F_18	0	13	0	90	787.464	20.6898	0.000451922	189.739	2578.26
B62F_18	0	13	0	90	1647.54	31.5326	0.000366509	190.008	2469.91
B62F_18	0	13	0	90	807.775	23.7629	0.000190198	194.431	2584.04
B62F_18	0	13	0	180	1337.95	31.9384	0.000147521	195.911	2574.69
B62F_18	0	13	0	127.279	1060.66	24.6759	0.000197411	197.778	2528.55
B62F_18	0	13	11	371.079	636.396	28.2198	0.000220597	199.751	2751.72
B62F_18	0	13	66	201.246	1475.8	32.2371	0.000445068	200.679	2543.81
B62F_18	0	13	0	371.079	1302.5	25.6283	4.70281E-05	201.288	2647.67
B62F_18	0	13	26	484.665	642.028	21.7262	0.000233769	201.468	2787.66
B62F_18	0	13	68	270	926.607	28.8442	0.000258207	203.009	2575.25
B62F_18	0	13	0	324.5	918.314	29.897	0.000226676	204.398	2654.11
B62F_18	0	13	0	450	745.185	24.8442	0.000889361	204.643	2774.32
B62F_18	0	13	0	201.246	1408.72	32.2371	0.000215828	205.154	2589.82
B62F_18	0	13	0	284.605	642.028	28.2198	0.000116229	205.615	2701.01
B62F_18	0	13	0	254.558	725.603	25.8724	0.000112653	205.855	2634.46
B62F_18	0	13	0	284.605	792.591	28.8541	6.07371E-05	206.917	2619.21
B62F_18	0	13	0	201.246	603.738	24.1688	0.000227273	207.518	2657.27
B62F_18	0	13	0	180	618.466	24.1688	0.000141442	211.329	2632.31
B62F_18	0	13	24	648.999	700.357	14.2625	0.000108302	216.367	2878.37
B62F_18	0	13	24	381.838	488.365	11.3269	0.000128329	216.448	2806.05
B62F_18	0	13	0	450	484.665	6.72969	0.000542343	227.862	2823.53
B62F_18	0	13	24	725.603	702.922	14.2625	0.000154793	269.061	2884.49
B62F_18	0	13	0	603.738	624.26	15.5838	0.000309825	303.215	2865.45
B63F_18	1	14	53	381.838	426.38	16.9577	0.00023967	339.687	2617.62
B63F_18	0	14	0	524.786	391.152	14.9322	7.53403E-05	0.596809	2680.18
B63F_18	0	14	40	90	577.062	20.3038	8.73208E-05	7.53506	2494.62
B63F_18	0	14	50	360	637.809	15.1987	2.57492E-05	8.53077	2594.57
B63F_18	0	14	45	576.281	644.127	10.9838	0.000251651	10.4915	2651.83
B63F_18	0	14	0	0	67.082	6.16576	0.000376463	16.8868	2512.42
B63F_18	0	14	0	0	0	6.72137	0.00016129	18.0343	2546.02
B63F_18	0	14	0	0	0	8.0686	0.000175178	18.0939	2574.94
B63F_18	0	14	0	324.5	234.307	15.7961	9.71556E-05	22.0419	2642.42
B63F_18	0	14	0	371.079	256.32	18.6741	0.000298798	22.0419	2667.41
B63F_18	0	14	0	180	150	17.3025	0.000166893	23.9366	2650.59
B63F_18	0	14	52	648.999	715.612	9.52661	6.14524E-05	24.444	2670.13
B63F_18	0	14	0	371.079	335.41	16.3403	0.000165522	27.0506	2690.88
B63F_18	0	14	45	524.786	721.249	11.026	0.00012958	27.0956	2630.24
B63F_18	0	14	0	201.246	84.8528	12.4932	0.000239074	32.1957	2632.38
B63F_18	0	14	0	90	60	18.9038	0.000278354	33.7545	2694.41
B63F_18	0	14	0	90	67.082	20.1007	0.000206113	34.1725	2692.02
B63F_18	0	14	0	0	0	15.7935	0.000217199	34.1725	2675.54
B63F_18	0	14	23	0	0	11.311	5.00083E-05	37.6656	2621.09
B63F_18	0	14	0	0	30	10.616	0.000115514	39.5881	2606.1
B63F_18	0	14	0	284.605	774.209	14.3257	0.000208318	44.1186	2552.72
B63F_18	0	14	45	886.397	957.183	13.8014	1.68681E-05	45	2675.33
B63F_18	0	14	0	0	67.082	6.16576	0.000376463	45	2516.77
B63F_18	0	14	0	180	60	14.2221	0.000049293	46.3322	2709.59
B63F_18	0	14	0	180	60	10.9155	5.90086E-05	46.3322	2712.4
B63F_18	0	14	0	0	67.082	14.0079	0.000227273	47.6719	2676.42
B63F_18	0	14	0	0	150	12.424	0.000343978	48.0665	2642.02
B63F_18	0	14	0	0	212.132	7.31732	0.000421226	51.1466	2488.9
B63F_18	0	14	31	720	1039.66	17.3597	3.12328E-05	51.5569	2608.44
B63F_18	0	14	0	0	150	10.9475	0.000333667	54.9406	2618.47
B63F_18	0	14	30	655.21	1126.1	18.22	0.000296354	56.5203	2534.93
B63F_18	0	14	0	0	94.8683	13.6528	0.00025326	62.4093	2666.84
B63F_18	0	14	0	1006.23	1110.41	13.9695	2.04444E-05	66.2974	2696.29
B63F_18	0	14	0	926.607	976.729	4.62052	0.00039959	70.9423	2741.55
B63F_18	0	14	0	90	134.164	14.8351	7.52211E-05	71.1616	2690.17
B63F_18	0	14	0	90	30	13.2115	0.000117183	73.4956	2549.86
B63F_18	0	14	54	360	792.023	13.9716	6.87838E-05	76.1303	2593.55
B63F_18	0	14	0	849.058	891.964	9.7324	0.000363588	80.9605	2756.05
B63F_18	0	14	0	994.083	1103.9	11.9172	2.70009E-05	83.5765	2714.05
B63F_18	0	14	34	655.21	1041.39	19.6001	0.000147939	86.8698	2555.31
B63F_18	0	14	0	540	912.414	15.8653	9.94802E-05	88.6801	2615.32
B63F_18	0	14	0	900	1357.65	6.99671	2.31862E-05	95.1944	2694.12
B63F_18	0	14	0	201.246	295.466	13.1133	6.74129E-05	98.2267	2708.78
B63F_18	0	14	0	90	161.555	14.8351	5.05447E-05	99.6599	2692.57
B63F_18	0	14	0	371.079	400.25	9.07307	0.000175238	100.744	2701.92
B63F_18	0	14	0	201.246	241.868	13.1133	4.76837E-05	104.511	2710.64
B63F_18	0	14	0	324.5	254.558	16.2154	3.91006E-05	107.223	2621.5
B63F_18	0	14	0	804.984	976.729	9.48295	0.000121355	121.228	2762.73
B63F_18	0	14	0	324.5	394.588	18.0508	0.000142097	124.232	2683.8
B63F_18	0	14	0	829.759	1092.02	12.4068	3.93987E-05	135	2753.53
B63F_18	0	14	0	458.912	450	8.45329	5.40614E-05	142.595	2757.26
B63F_18	0	14	0	127.279	123.693	12.8299	0.000419497	149.995	2572.18
B63F_18	0	14	0	254.558	150	17.8766	0.000554085	149.995	2583.04
B63F_18	0	14	0	127.279	180	17.7769	0.000474811	151.007	2532.65
B63F_18	0	14	0	360	308.869	6.55743	0.000146329	154.904	2598.17
B63F_18	0	14	0	450	570	13.4154	7.54595E-05	173.66	2743.18
B63F_18	0	14	0	360	660.681	15.4664	9.84669E-05	183.668	2720.26
B63F_18	0	14	0	569.21	1046.57	9.52725	0.000231206	184.529	2747.52
B63F_18	0	14	47	90	60	11.422	5.84722E-05	187.289	2530.08
B63F_18	0	14	0	201.246	960.469	13.7064	6.27041E-05	211.283	2666.31
B63F_18	0	14	0	201.246	989.545	13.7064	6.27041E-05	211.283	2663.65
B63F_18	0	14	0	324.5	910.934	11.6615	5.04255E-05	217.131	2685.09
B63F_18	0	14	0	576.281	792.023	11.5686	7.27177E-05	250.582	2725.66
B63F_18	0	14	21	603.738	885.889	13.9615	4.32134E-05	250.755	2737.83
B63F_18	0	14	0	569.21	523.927	10.9607	0.00022167	306.254	2715.85
B63F_18	0	14	47	450	424.264	15.7892	0.000141025	331.547	2620.68
B63F_18	0	14	63	201.246	284.605	10.0637	4.58956E-05	335.807	2575.11
B63F_18	0	14	22	603.738	573.149	11.0216	0.00027889	336.909	2661.27
B63F_18	0	14	27	576.281	558.032	9.97636	0.000552058	338.703	2673.11
B63F_18	0	14	53	381.838	426.38	16.9577	0.000388682	339.687	2625.19
B63F_18	0	14	69	127.279	150	8.22071	0.000084579	341.267	2574.34
B63F_18	0	14	65	90	150	9.10675	0.000226438	346.087	2560.68
B63F_18	0	14	37	254.558	424.264	15.622	8.36849E-05	346.792	2535.35
B63F_18	0	14	44	90	510	20.3038	0.000306427	347.425	2470.96
B63F_18	0	14	0	284.605	152.971	10.2223	0.000468135	347.998	2755.8
B63F_18	0	14	35	254.558	403.609	13.8403	7.12872E-05	348.799	2559.62
B63F_18	0	14	44	509.117	591.693	10.9838	0.000605881	350.942	2650.61
B63F_18	0	14	40	450	591.693	14.8585	0.000084579	351.193	2623.66
B63F_18	0	14	65	90	276.586	10.4661	3.85642E-05	353.741	2527.82
B63F_18	0	14	51	603.738	680.147	9.57834	0.000178754	354.472	2679.07
B63F_18	0	14	39	180	582.495	18.5494	3.96371E-05	356.292	2531.11
B65M_17	1	15	0	-9999	484.665	36.208	0.000570714	176.785	1124.18
B65M_17	0	15	91	-9999	276.586	26.0246	0.000575364	4.27199	972.288
B65M_17	0	15	0	-9999	90	13.9527	0.00092572	10.3048	864.105
B65M_17	0	15	14	-9999	94.8683	3.52934	0.000132799	13.4382	867.414
B65M_17	0	15	71	-9999	270	26.0246	0.000695646	27.4397	950.411
B65M_17	0	15	95	-9999	394.588	21.0222	0.000534058	30.2427	975.655
B65M_17	0	15	91	-9999	432.666	17.8442	0.000598788	89.6485	1399.57
B65M_17	0	15	99	-9999	670.82	25.8562	0.00276184	101.872	1116.3
B65M_17	0	15	73	-9999	740.945	29.5871	0.00363201	106.484	1204.87
B65M_17	0	15	86	-9999	792.023	23.8142	0.00342041	108.965	1274.07
B65M_17	0	15	87	-9999	807.775	29.9657	0.00121266	108.965	1234.2
B65M_17	0	15	84	-9999	849.058	29.9657	0.00121242	113.863	1270.52
B65M_17	0	15	91	-9999	566.039	26.9378	0.0028035	115.585	1176.33
B65M_17	0	15	96	-9999	362.491	18.6717	0.00437737	116.245	988.464
B65M_17	0	15	96	-9999	161.555	19.6932	0.00170869	121.019	948.771
B65M_17	0	15	97	-9999	445.982	16.5076	0.00171185	121.888	1019.33
B65M_17	0	15	98	-9999	766.616	28.7076	0.00111169	125.504	1169.41
B65M_17	0	15	91	-9999	268.328	14.8973	0.00047642	128.577	957.52
B65M_17	0	15	91	-9999	189.737	26.3776	0.00109452	128.706	970.519
B65M_17	0	15	65	-9999	523.927	23.5387	0.00139797	128.959	1298.62
B65M_17	0	15	94	-9999	375.899	32.7073	0.00293416	129.695	1079.95
B65M_17	0	15	89	-9999	670.82	29.9703	0.00223702	130.073	1186.03
B65M_17	0	15	98	-9999	468.615	31.4551	0.000842333	131.07	1146.04
B65M_17	0	15	80	-9999	768.375	30.5924	0.00368011	132.997	1261.62
B65M_17	0	15	64	-9999	600	26.9941	0.00190574	133.284	1097.31
B65M_17	0	15	92	-9999	468.615	22.8632	0.00232029	136.56	1028.43
B65M_17	0	15	97	-9999	680.147	27.6848	0.0025813	136.674	1130.27
B65M_17	0	15	94	-9999	715.612	28.4855	0.00134689	137.49	1159.63
B65M_17	0	15	99	-9999	699.714	25.7031	0.00200695	137.49	1148.53
B65M_17	0	15	85	-9999	684.105	28.5849	0.00110996	138.1	1103.76
B65M_17	0	15	93	-9999	189.737	6.52794	0.000211298	141.52	938.483
B65M_17	0	15	84	-9999	573.149	21.1778	0.00144607	142.269	1316.29
B65M_17	0	15	93	-9999	228.473	11.727	0.000418365	144.287	944.077
B65M_17	0	15	61	-9999	513.517	18.1663	0.00137925	147.639	1349.1
B65M_17	0	15	90	-9999	524.786	21.8635	0.00521588	147.929	1040.62
B65M_17	0	15	87	-9999	789.177	25.5022	0.00135159	149.886	1155.17
B65M_17	0	15	84	-9999	617.738	25.9308	0.000969648	150.624	1116.93
B65M_17	0	15	92	-9999	509.117	31.4551	0.000812948	154.568	1164.53
B65M_17	0	15	2	-9999	60	7.86489	0.00212806	157.714	861.676
B65M_17	0	15	2	-9999	84.8528	7.86489	0.00122684	157.714	857.937
B65M_17	0	15	88	-9999	0	15.3594	0.000476837	158.341	888.523
B65M_17	0	15	68	-9999	657.951	26.429	0.00213337	158.696	1262.89
B65M_17	0	15	76	-9999	602.993	22.2598	0.000234723	162.474	1326.66
B65M_17	0	15	76	-9999	606.712	22.2598	0.00160301	162.474	1325.65
B65M_17	0	15	82	-9999	67.082	3.98988	0.000315011	163.205	856.142
B65M_17	0	15	67	-9999	60	3.98988	0.000443697	163.205	860.767
B65M_17	0	15	84	-9999	67.082	1.11394	8.55327E-05	164.836	865.542
B65M_17	0	15	67	-9999	570.789	22.2598	0.000298381	165.256	1329.01
B65M_17	0	15	40	-9999	94.8683	11.8529	0.000761151	166.607	909.831
B65M_17	0	15	91	-9999	812.219	24.3046	0.00740218	166.759	1156.49
B65M_17	0	15	83	-9999	331.361	23.3764	0.00138366	168.374	1004.68
B65M_17	0	15	91	-9999	496.588	21.8635	0.00171852	173.199	1054.83
B65M_17	0	15	74	-9999	120	7.45318	0.000313759	176.348	879.691
B65M_17	0	15	82	-9999	241.868	18.0527	0.000564158	176.405	958.263
B65M_17	0	15	75	-9999	615.549	23.7421	0.00233716	176.789	1224
B65M_17	0	15	90	-9999	453.982	34.6987	0.000672221	195.524	1141.29
B65M_17	0	15	71	-9999	301.496	29.469	0.000490308	200.961	1033.82
B65M_17	0	15	81	-9999	674.166	18.8224	0.00229889	207.255	1261.76
B65M_17	0	15	84	-9999	600	26.1049	0.000964463	216.935	1164.03
B65M_17	0	15	73	-9999	0	3.92469	0.00139701	219.644	873.931
B65M_17	0	15	87	-9999	169.706	14.401	0.00133187	231.843	926.683
B65M_17	0	15	45	-9999	218.403	22.0753	0.000523567	233.479	1002.94
B65M_17	0	15	83	-9999	90	24.1838	0.000318289	237.322	1003.67
B65M_17	0	15	88	-9999	870.517	17.6033	0.00511581	238.606	1258.43
B65M_17	0	15	87	-9999	60	16.0028	0.000828087	242.761	929.131
B65M_17	0	15	84	-9999	30	12.7749	0.000188291	247.27	907.88
B65M_17	0	15	0	-9999	0	0.720567	4.47035E-05	263.66	868.007
B65M_17	0	15	87	-9999	60	18.0066	0.000166357	274.879	959.538
B65M_17	0	15	85	-9999	42.4264	25.4477	0.000916362	294.489	968.014
B65M_17	0	15	85	-9999	42.4264	22.8231	0.00430787	302.135	944.041
B65M_17	0	15	87	-9999	150	32.6384	0.000950933	308.397	1090.71
B65M_17	0	15	89	-9999	123.693	24.3454	0.00054276	308.884	1040.84
B65M_17	0	15	85	-9999	241.868	20.7039	0.0019505	313.77	1159.29
B65M_17	0	15	83	-9999	216.333	31.067	0.0021925	313.77	1153.25
B65M_17	0	15	90	-9999	67.082	24.4059	0.000869215	315	955.92
B65M_17	0	15	80	-9999	67.082	35.5619	0.00178063	315.839	1041.13
B65M_17	0	15	0	-9999	84.8528	13.9527	0.000182152	346.608	861.049
B65M_17	0	15	93	-9999	360	33.3045	0.000632524	350.643	917.761
B65M_17	0	15	91	-9999	330	31.9467	0.000201344	352.942	884.377
B65M_17	0	15	94	-9999	335.41	31.4928	0.000599325	355.306	908.215
B65M_17	0	15	89	-9999	201.246	27.3724	0.000707865	356.309	899.079
B66M_17	1	16	19	450	30	1.62263	2.86102E-05	281.31	1901.49
B66M_17	0	16	51	90	30	0.112539	9.49502E-05	0	1899.99
B66M_17	0	16	29	324.5	30	0.318307	3.01003E-05	0	1901.22
B66M_17	0	16	0	0	67.082	0	4.88758E-05	0	1897.53
B66M_17	0	16	0	284.605	0	0.318307	3.44515E-05	0	1901.31
B66M_17	0	16	0	524.786	30	1.3549	4.32134E-05	0	1904.83
B66M_17	0	16	0	90	201.246	0.720567	3.29614E-05	0	1900.55
B66M_17	0	16	64	1337.95	161.555	5.83183	0.000276983	1.84761	1943.13
B66M_17	0	16	0	450	30	1.25803	0.000038147	14.0362	1901.21
B66M_17	0	16	0	576.281	0	1.3549	3.32594E-05	15.9454	1903.93
B66M_17	0	16	0	324.5	0	0.96801	1.64509E-05	18.4349	1902.34
B66M_17	0	16	0	90	30	0.711726	7.73668E-05	251.565	1899.92
B66M_17	0	16	0	127.279	30	0.159155	2.6226E-06	251.565	1900.1
B66M_17	0	16	0	90	0	0.96801	7.08699E-05	260.538	1899.82
B66M_17	0	16	0	270	42.4264	0.878893	7.7486E-06	270	1902.07
B66M_17	0	16	55	402.492	42.4264	1.01898	2.50936E-05	274.399	1903.8
B66M_17	0	16	0	450	30	2.3188	3.14713E-05	276.34	1916.24
B66M_17	0	16	0	360	60	2.3188	3.62396E-05	276.34	1916.53
B66M_17	0	16	45	402.492	30	1.35957	5.03063E-05	278.13	1901.74
B66M_17	0	16	0	524.786	30	2.18406	5.68032E-05	278.973	1908.97
B66M_17	0	16	57	509.117	30	2.16371	1.40667E-05	280.305	1903.07
B66M_17	0	16	0	402.492	67.082	2.67309	0.000074625	280.491	1918.4
B66M_17	0	16	0	371.079	30	2.43314	1.93119E-05	281.31	1918.91
B66M_17	0	16	0	484.665	0	2.11347	4.29153E-05	282.095	1913.61
B66M_17	0	16	0	484.665	30	2.21852	0.000171661	284.036	1906.49
B66M_17	0	16	0	702.922	0	2.01234	5.37038E-05	287.103	1910.4
B66M_17	0	16	44	702.922	0	2.16371	1.89543E-05	287.103	1910.18
B66M_17	0	16	0	829.759	0	1.9934	1.65105E-05	287.103	1912.19
B66M_17	0	16	76	685.42	212.132	6.70006	9.15527E-05	287.152	1945.59
B66M_17	0	16	0	402.492	30	1.66116	0.000335038	289.799	1912.9
B66M_17	0	16	0	576.281	30	2.01234	3.62396E-05	289.983	1906.39
B66M_17	0	16	57	324.5	42.4264	3.84367	3.52859E-05	290.556	1924.08
B66M_17	0	16	48	804.984	67.082	9.08521	0.000181079	290.772	1940.27
B66M_17	0	16	0	763.675	42.4264	2.01234	5.60284E-05	291.038	1911.26
B66M_17	0	16	39	127.279	30	0.112539	0.000018537	291.801	1899.67
B66M_17	0	16	55	90	42.4264	0.251644	0.000018537	291.801	1899.69
B66M_17	0	16	33	890.955	30	2.81123	0.000018239	292.166	1916.96
B66M_17	0	16	36	90	30	0.606021	3.71933E-05	293.199	1899.7
B66M_17	0	16	57	763.675	0	2.52737	8.22544E-05	294.775	1907.13
B66M_17	0	16	44	509.117	30	1.77883	6.07371E-05	295.346	1907.07
B66M_17	0	16	50	381.838	30	1.69135	6.26445E-05	295.346	1903.05
B66M_17	0	16	0	702.922	0	1.92564	2.30074E-05	297.646	1903.3
B66M_17	0	16	57	576.281	90	5.83611	0.000110507	297.719	1936.28
B66M_17	0	16	38	1026.16	30	3.0585	3.45707E-05	297.897	1911.98
B66M_17	0	16	0	702.922	0	2.07422	2.44975E-05	298.61	1912.36
B66M_17	0	16	42	890.955	0	2.3188	1.70469E-05	298.61	1914.88
B66M_17	0	16	0	702.922	0	2.07422	3.34978E-05	298.61	1912.31
B66M_17	0	16	0	1145.51	30	4.49515	0.000048399	298.811	1917.68
B66M_17	0	16	0	524.786	42.4264	3.29092	1.67489E-05	300.256	1916.99
B66M_17	0	16	36	956.713	30	3.27363	3.06368E-05	300.964	1911.99
B66M_17	0	16	11	576.281	30	2.05278	1.23978E-05	300.964	1902.71
B66M_17	0	16	30	774.209	30	1.92235	9.77516E-06	300.964	1915.16
B66M_17	0	16	20	829.759	0	1.72101	2.04444E-05	302.471	1914.11
B66M_17	0	16	0	763.675	30	2.64698	7.38502E-05	303.111	1906.62
B66M_17	0	16	27	90	0	0.159155	8.28505E-06	303.69	1899.78
B66M_17	0	16	43	90	0	0	5.06639E-06	303.69	1899.97
B66M_17	0	16	57	1083.74	0	3.65904	2.71201E-05	304.38	1922.79
B66M_17	0	16	58	1083.74	30	3.41869	2.37226E-05	305.538	1919.93
B66M_17	0	16	0	1018.23	0	3.65904	0.000018239	305.538	1918.24
B66M_17	0	16	50	450	0	1.80004	4.26173E-05	308.66	1905.11
B66M_17	0	16	0	685.42	0	2.37267	6.71744E-05	309.56	1912.4
B66M_17	0	16	40	685.42	30	2.14906	7.24792E-05	309.56	1913.25
B66M_17	0	16	0	1272.79	123.693	6.76654	0.000107646	310.462	1935.06
B66M_17	0	16	56	524.786	182.483	5.12382	0.000281751	312.797	1942.87
B66M_17	0	16	51	926.607	30	5.51568	6.28233E-05	313.727	1939.01
B66M_17	0	16	24	450	30	0.900242	1.22786E-05	315	1904.98
B66M_17	0	16	71	576.281	42.4264	1.01275	7.56383E-05	315	1905.78
B66M_17	0	16	21	648.999	30	2.18406	2.22325E-05	315	1911.33
B66M_17	0	16	50	900	0	4.65301	4.05908E-05	315	1927.21
B66M_17	0	16	0	371.079	60	0.355877	9.77516E-06	315	1901.99
B66M_17	0	16	63	900	30	4.65301	5.75185E-05	315	1928.78
B66M_17	0	16	20	324.5	30	0.907247	3.18885E-05	315	1901.71
B66M_17	0	16	61	381.838	94.8683	3.46265	2.91467E-05	318.814	1926.11
B66M_17	0	16	50	1337.95	212.132	4.92421	0.000144124	321.654	1944.42
B66M_17	0	16	70	1272.79	94.8683	5.56984	0.000485539	329.826	1938.84
B66M_17	0	16	69	402.492	30	1.57516	4.02927E-05	333.435	1902.34
B66M_17	0	16	44	450	42.4264	1.13086	7.24792E-05	333.435	1902.64
B66M_17	0	16	0	201.246	60	0.907247	1.66297E-05	341.565	1902.11
B66M_17	0	16	0	324.5	30	0.900242	1.91927E-05	345.964	1902.55
B66M_17	0	16	0	484.665	0	1.11394	1.72853E-05	348.69	1906.02
B66M_17	0	16	30	829.759	30	0.927944	9.03606E-05	351.87	1906.93
B67F_17	1	17	0	3339.72	713.092	8.75534	0.000114679	313.182	1874.72
B67F_17	0	17	0	3844.8	1140.39	11.0826	5.31673E-05	7.0284	1894.36
B67F_17	0	17	0	3025.39	1451.52	4.12019	6.44326E-05	16.7826	1773.57
B67F_17	0	17	0	3065.29	94.8683	9.55539	4.29153E-05	18.4349	1864.17
B67F_17	0	17	0	3025.39	1508.67	4.12019	6.69956E-05	23.5523	1768.26
B67F_17	0	17	0	3758.51	1116.47	12.594	0.000053823	23.8387	1870.7
B67F_17	0	17	0	3444.78	1129.69	6.18192	2.31862E-05	25.0169	1823.57
B67F_17	0	17	0	3124.18	510.882	5.81682	2.47955E-05	25.8664	1830.59
B67F_17	0	17	0	3036.08	517.88	5.30754	0.000019908	25.8664	1826.72
B67F_17	0	17	0	3099.45	1218.24	4.1943	3.02792E-05	37.3039	1792.78
B67F_17	0	17	0	3760.66	1359.3	13.378	0.000153661	42.255	1865.78
B67F_17	0	17	0	2885.62	150	1.91577	2.52128E-05	42.3974	1866.65
B67F_17	0	17	0	2458.17	1168.46	9.2982	0.000215769	48.1798	1788.5
B67F_17	0	17	0	3510	1272.79	6.72137	0.000033915	50.0424	1804.84
B67F_17	0	17	0	2526.42	517.88	3.6556	8.70824E-05	56.3099	1856.27
B67F_17	0	17	0	3623.55	952.943	13.4408	7.84993E-05	56.9908	1890.77
B67F_17	0	17	0	3330	997.246	10.2555	9.75132E-05	60.7086	1833.76
B67F_17	0	17	0	3947.71	1641.25	10.9045	3.29614E-05	61.5873	1814.04
B67F_17	0	17	0	3340.93	324.5	13.0497	0.000380516	63.2771	1915.92
B67F_17	0	17	0	3514.61	402.492	11.3862	0.000652313	65.556	1972.6
B67F_17	0	17	0	3424.73	375.899	10.291	0.00080955	65.556	1967.8
B67F_17	0	17	0	3334.86	295.466	13.5527	0.00011909	65.6097	1938.41
B67F_17	0	17	0	2982.25	201.246	5.42303	7.76649E-05	69.444	1862.28
B67F_17	0	17	0	3610.11	536.656	11.5785	0.000215411	69.5672	1956.27
B67F_17	0	17	0	3628.02	607.454	10.796	3.40939E-05	69.9812	1909.25
B67F_17	0	17	0	2980.89	1461.1	4.12019	5.50747E-05	70.8664	1774.91
B67F_17	0	17	0	3601.12	496.588	13.5998	0.0006001	71.3688	1988.53
B67F_17	0	17	0	2701.5	361.248	1.00648	4.30346E-05	71.565	1875.39
B67F_17	0	17	0	3699.86	657.951	11.0832	0.000277102	71.822	1936.89
B67F_17	0	17	0	3610.11	603.738	10.8139	0.000196874	71.822	1934.26
B67F_17	0	17	0	3449.48	882.326	13.3904	2.58684E-05	73.0179	1881.73
B67F_17	0	17	0	3262.42	1231.46	3.65904	3.76105E-05	74.7449	1802.03
B67F_17	0	17	0	3528.41	536.656	11.9448	0.00023216	75.2564	1927.36
B67F_17	0	17	0	2930.19	456.946	7.34268	4.17233E-05	75.6773	1841.98
B67F_17	0	17	0	3226.22	1548.71	6.15665	4.12464E-05	77.9885	1788.19
B67F_17	0	17	0	3427.1	1263.21	4.9293	0.000053823	80.5377	1806.74
B67F_17	0	17	0	3784.28	684.763	14.0083	4.42863E-05	81.7733	1975.2
B67F_17	0	17	0	3501.91	1381.3	5.76504	3.36766E-05	82.0928	1793.75
B67F_17	0	17	0	3381.89	1351.33	5.78883	8.60691E-05	82.0928	1797.68
B67F_17	0	17	0	3505.38	1590.28	6.06377	0.000143468	83.2338	1775.37
B67F_17	0	17	0	2597.56	745.185	5.87664	1.19805E-05	86.9059	1836.62
B67F_17	0	17	0	2448.26	999.05	7.44487	0.000022471	87.5634	1817.83
B67F_17	0	17	0	2367.53	752.396	5.33108	9.60827E-05	89.326	1860.41
B67F_17	0	17	0	2648.51	558.032	6.77021	3.40939E-05	96.0441	1861.83
B67F_17	0	17	0	2705.99	371.079	1.00648	5.17964E-05	96.3402	1876.42
B67F_17	0	17	0	3969.19	898.999	10.8089	0.000113189	98.3659	1953.66
B67F_17	0	17	0	2813.13	384.187	7.51932	2.05636E-05	98.6525	1859.59
B67F_17	0	17	0	2684.96	657.951	6.65536	1.83582E-05	98.9017	1837.88
B67F_17	0	17	0	3832.14	906.973	2.95142	2.76566E-05	98.9726	1901.33
B67F_17	0	17	0	3920.94	931.933	1.53034	9.0003E-06	98.9726	1903.1
B67F_17	0	17	0	3505.38	1620.28	6.06377	3.23057E-05	100.491	1780.34
B67F_17	0	17	0	3907.49	952.943	5.97148	5.05447E-05	100.713	1916.93
B67F_17	0	17	0	2737.24	510.882	6.50023	7.31945E-05	100.814	1849.07
B67F_17	0	17	0	2898.22	1253.55	6.70099	4.51207E-05	101.31	1813.77
B67F_17	0	17	0	2753.47	595.483	7.39061	2.47955E-05	102.995	1840.17
B67F_17	0	17	0	2892.63	276.586	3.37229	4.69685E-05	104.826	1871.25
B67F_17	0	17	0	2803.03	349.857	5.20629	9.97186E-05	105.255	1877.7
B67F_17	0	17	0	4098.71	1154.12	7.26292	2.86102E-05	110.41	1903.57
B67F_17	0	17	0	3462.37	1530.29	6.06377	3.17693E-05	115.56	1786.25
B67F_17	0	17	0	4218.5	1306.98	6.66376	0.000199735	142.97	1877.88
B67F_17	0	17	0	4024.92	1140.39	5.84894	3.02196E-05	165.964	1903.24
B67F_17	0	17	0	2790	301.496	5.14944	6.16908E-05	208.54	1873.09
B67F_17	0	17	0	4324.69	1423.02	6.94326	0.000123441	245.113	1868.91
B67F_17	0	17	0	4104.63	1340.63	5.41957	4.07696E-05	252.096	1905.64
B67F_17	0	17	0	4017.87	1298.35	2.51484	3.34978E-05	252.096	1904.9
B67F_17	0	17	0	3984.47	1381.3	4.47133	4.23789E-05	289.722	1914.02
B67F_17	0	17	17	3510	349.857	17.3706	0.0001809	314.526	1938.34
B67F_17	0	17	0	3331.22	161.555	11.9433	4.74453E-05	322.595	1887.03
B67F_17	0	17	0	2760.82	859.593	3.82067	0.000136912	323.82	1797.63
B67F_17	0	17	0	3151.29	30	6.01728	5.05447E-05	325.162	1868.02
B67F_17	0	17	0	3165.39	690	10.8939	3.82662E-05	329.178	1833.45
B67F_17	0	17	0	3690	914.385	3.38162	4.23789E-05	330.422	1904.76
B67F_17	0	17	0	2905.2	787.464	6.92266	0.000121415	332.745	1805.37
B67F_17	0	17	0	3729.3	1221.56	15.3006	0.000041306	336.038	1848.23
B67F_17	0	17	0	3330	241.868	15.7526	0.000104189	338.385	1917.08
B67F_17	0	17	0	2970	108.167	2.70829	5.13792E-05	338.629	1857.91
B67F_17	0	17	0	3614.6	1148.26	6.65629	4.45843E-05	340.201	1833.71
B67F_17	0	17	0	3758.51	1142.37	12.594	0.000053823	343.496	1865.8
B67F_17	0	17	0	3743.39	787.464	5.90208	0.000394523	353.83	1883.02
B67F_17	0	17	0	3743.39	810.555	5.90208	0.000477552	353.83	1892.16
B67F_17	0	17	0	3065.29	67.082	9.55539	5.88894E-05	353.884	1869.85
B67F_17	1	18	0	1253.55	1560	14.4635	0.000216603	176.947	1892.96
B67F_17	0	18	0	636.396	657.951	4.05246	5.00083E-05	1.1233	1878.69
B67F_17	0	18	0	720	764.853	3.72218	0.000210345	8.74616	1876.39
B67F_17	0	18	13	1947	960	21.6869	0.00039494	11.0745	1851.46
B67F_17	0	18	28	1654.63	900	12.6091	0.000207067	21.075	1913.99
B67F_17	0	18	0	1998.32	870	21.5403	0.000199199	24.3105	1851.35
B67F_17	0	18	30	402.492	1092.02	17.287	0.000398099	27.3655	1836.69
B67F_17	0	18	25	1532.64	814.985	16.0795	5.97835E-05	27.5528	1937.35
B67F_17	0	18	13	1892.14	1200	17.3568	0.00062108	30.3915	1877.93
B67F_17	0	18	32	725.603	953.415	4.63002	0.000126839	30.9638	1865.81
B67F_17	0	18	22	2012.46	1110	9.72801	0.000669479	39.3595	1847.54
B67F_17	0	18	15	1923.98	1650.27	5.85428	0.00012958	42.5372	1914.09
B67F_17	0	18	13	1892.14	1200	17.3568	0.000734448	42.5737	1862.26
B67F_17	0	18	0	1793.24	1440	19.8771	0.00170445	43.4434	1943.33
B67F_17	0	18	0	1855.4	1590	2.36466	0.000712693	47.7263	1928.58
B67F_17	0	18	17	1574.36	724.983	19.6376	0.000169456	54.8253	1955.79
B67F_17	0	18	0	1622.5	702.282	19.2847	0.000172317	54.8253	1951.31
B67F_17	0	18	0	1998.32	840	18.4969	0.000132442	54.8513	1851.66
B67F_17	0	18	18	2022.5	900	6.4183	0.000161171	57.0948	1827.22
B67F_17	0	18	0	2052.32	720	16.8137	0.000369489	60.8431	1854.57
B67F_17	0	18	0	1855.4	1530	17.4159	0.00238758	62.8677	1953.4
B67F_17	0	18	16	1728.84	662.722	22.3345	0.000355959	64.5127	1904.63
B67F_17	0	18	32	1497.9	797.12	9.98428	0.000428855	82.0025	1944.57
B67F_17	0	18	0	648.999	1261.43	5.73026	3.59416E-05	85.2364	1851.46
B67F_17	0	18	0	804.984	1355.32	6.11702	0.000019908	93.7153	1843.85
B67F_17	0	18	20	1802.25	1504.79	10.2247	5.40614E-05	96.6325	1993.58
B67F_17	0	18	0	1982.04	1583.19	8.03489	0.00037545	97.8831	1983
B67F_17	0	18	0	849.058	1462.94	3.48984	5.20349E-05	113.459	1833.21
B67F_17	0	18	0	576.281	1197.75	4.69197	2.05636E-05	113.962	1854.59
B67F_17	0	18	0	1802.25	1453.99	10.2247	0.000118136	119.055	1996.52
B67F_17	0	18	21	917.823	699.714	10.149	0.000329673	124.54	1911.78
B67F_17	0	18	0	725.603	1331.54	5.08577	0.000297546	125.91	1826.87
B67F_17	0	18	17	1350	1166.92	11.3481	0.000137627	126.539	1943.39
B67F_17	0	18	0	1451.21	1542.01	4.95088	1.94907E-05	131.1	1888.33
B67F_17	0	18	0	1083.74	924.175	9.27582	6.79493E-05	131.553	1916.43
B67F_17	0	18	0	1712.37	1320.34	7.57915	0.000181615	133.512	1999.68
B67F_17	0	18	0	1183.77	891.964	12.5373	0.000603914	133.909	1932.21
B67F_17	0	18	0	1183.77	849.588	11.6553	0.000632405	133.909	1936.83
B67F_17	0	18	0	1620	1386.83	14.4301	7.35521E-05	134.563	1989.75
B67F_17	0	18	0	450	926.607	5.83183	4.47035E-05	135.988	1878.83
B67F_17	0	18	0	1263.21	1039.66	11.0238	7.99894E-05	137.064	1942.57
B67F_17	0	18	0	484.665	1047.85	6.28591	3.70741E-05	138.066	1865.93
B67F_17	0	18	16	1083.74	890.449	8.48524	0.000082016	139.899	1903.22
B67F_17	0	18	23	1898.55	1804.24	8.3596	0.000105441	140.618	1929.12
B67F_17	0	18	0	1183.77	912.414	12.5373	0.000309408	141.981	1943.27
B67F_17	0	18	0	484.665	1064.05	6.28591	2.50936E-05	144.273	1857.16
B67F_17	0	18	0	969.33	1437.81	2.16371	3.40343E-05	162.897	1841.07
B67F_17	0	18	0	2176.81	930.484	15.9403	0.000160873	163.327	1878.08
B67F_17	0	18	0	2139.28	1209.34	22.0596	0.000106573	165.916	1938.84
B67F_17	0	18	0	1629.97	1224.13	9.34017	2.39611E-05	170.181	1975.7
B67F_17	0	18	0	2106.85	1263.21	21.939	5.42402E-05	175.2	1912.18
B67F_17	0	18	0	1288.6	1500	11.7845	0.000703692	176.947	1906.04
B67F_17	0	18	22	1451.21	1320	13.7848	8.74996E-05	181.484	1911.02
B67F_17	0	18	20	2276.84	1282.65	11.9353	0.000164866	183.013	1964.42
B67F_17	0	18	17	2191.64	1282.65	18.9592	0.000204504	183.013	1951.48
B67F_17	0	18	0	2118.35	1578.35	7.22012	0.000436127	191.689	1908.23
B67F_17	0	18	22	2077.81	1415.1	14.6374	0.00135529	195.736	1888.41
B67F_17	0	18	0	2250	1430.28	18.4981	0.000406563	205.136	1951.22
B67F_17	0	18	22	1224.13	1585.18	14.9658	0.000119448	208.635	1867.83
B67F_17	0	18	0	2226.48	1514.63	14.8896	0.000172079	212.196	1931.4
B67F_17	0	18	0	1170	1590	13.5371	7.22408E-05	213.232	1862.62
B67F_17	0	18	0	1087.47	1544.34	11.2401	2.07424E-05	218.191	1843.56
B67F_17	0	18	0	1350	1231.46	11.2337	4.74453E-05	221.1	1874.71
B67F_17	0	18	14	1747.48	1650	7.95153	2.50936E-05	221.775	1908.81
B67F_17	0	18	28	1820.14	1770	8.41463	2.83718E-05	222.274	1900.55
B67F_17	0	18	18	1540.55	1644.54	5.2756	2.98023E-05	223.781	1885.81
B67F_17	0	18	23	1642.35	1740	12.4303	0.000165641	228.576	1879.7
B67F_17	0	18	0	1083.74	1331.54	5.85428	0.000177681	231.34	1829.63
B67F_17	0	18	33	1400.07	1065.32	19.6208	0.000447989	234.514	1882.54
B67F_17	0	18	0	1376.74	1566.05	8.29232	0.000140727	237.144	1865.2
B67F_17	0	18	0	1098.59	1225.6	10.1867	0.000159264	240.859	1826.13
B67F_17	0	18	0	1098.59	1236.93	10.1867	0.000109911	240.859	1825.02
B67F_17	0	18	24	1288.6	1539.38	16.4389	0.000197113	244.038	1863.61
B67F_17	0	18	23	1451.21	845.34	15.6132	0.000147164	259.173	1919.79
B67F_17	0	18	31	1571.78	1620	11.5976	0.000355721	264.174	1885.13
B67F_17	0	18	30	1594.8	1590	11.5976	0.000257373	264.174	1890.2
B67F_17	0	18	25	1476.11	1080	7.731	0.000473738	278.531	1885.44
B67F_17	0	18	0	1087.47	1020	12.5065	0.000240624	280.744	1826.41
B67F_17	0	18	22	1170	979.49	12.5065	0.000240624	280.744	1827.78
B67F_17	0	18	0	1087.47	1020	12.5065	0.000240624	280.744	1826.32
B67F_17	0	18	31	1592.26	870.517	16.9686	9.60827E-05	348.465	1921.62
B68M_17	1	19	0	904.489	1712.37	28.0767	6.35982E-05	100.198	2449.81
B68M_17	0	19	0	1127.7	2202.29	14.4719	0.000165939	8.04289	2636.75
B68M_17	0	19	0	853.815	2238.97	11.7535	0.000522852	14.0362	2585.17
B68M_17	0	19	34	569.21	1382.93	27.0697	0.000470877	24.0574	2305.52
B68M_17	0	19	49	284.605	1050.43	26.0067	0.0001297	26.0567	2183.7
B68M_17	0	19	61	0	789.177	15.3669	0.00082618	28.0153	2073.67
B68M_17	0	19	44	603.738	1293.14	26.6928	0.000087738	32.5926	2297.5
B68M_17	0	19	0	1113.24	2030.27	22.9918	0.000323296	38.3901	2555.29
B68M_17	0	19	46	1053.42	1812.21	27.1422	0.000109971	43.5679	2537.58
B68M_17	0	19	10	1253.55	1804.99	25.922	0.000863612	48.4752	2465.97
B68M_17	0	19	0	1405.84	2287.09	11.8226	0.00018841	50.9246	2677.45
B68M_17	0	19	37	853.815	1292.44	19.108	0.000405967	51.009	2275.54
B68M_17	0	19	15	90	778.845	16.966	0.00115883	51.5663	2090.81
B68M_17	0	19	6	973.499	1509.87	24.2661	0.000789642	55.0369	2348.16
B68M_17	0	19	0	926.607	1481.89	24.2661	0.000504196	55.0369	2350.35
B68M_17	0	19	0	917.823	1650	26.9181	7.86185E-05	56.8316	2423.07
B68M_17	0	19	15	1170	1721.54	21.8566	0.000582933	59.1723	2440.02
B68M_17	0	19	63	484.665	1025.28	24.418	0.000553668	59.2767	2233.48
B68M_17	0	19	56	458.912	941.541	24.418	0.00110066	60.3924	2195.57
B68M_17	0	19	30	201.246	1012.03	18.2699	0.000469506	64.8321	2149.86
B68M_17	0	19	38	524.786	1092.02	20.334	0.000141978	65.0372	2276.06
B68M_17	0	19	0	926.607	1489.77	21.5983	0.000424385	67.567	2370.8
B68M_17	0	19	0	1053.42	1717.35	23.7562	0.000115693	69.2474	2449.66
B68M_17	0	19	45	1263.21	2040.22	24.8285	0.000330389	76.7335	2613.79
B68M_17	0	19	0	484.665	1002.65	18.5506	0.00010258	78.7831	2174.72
B68M_17	0	19	0	569.21	942.019	16.4068	9.26256E-05	78.7831	2162.01
B68M_17	0	19	0	969.33	1611.37	21.5439	0.000414312	79.422	2396.19
B68M_17	0	19	0	939.628	1667.09	27.5341	0.000383794	79.7458	2428.39
B68M_17	0	19	0	1288.6	1953.46	15.7613	0.000303388	79.796	2642.9
B68M_17	0	19	0	725.603	1324.42	26.6794	0.000308871	82.7389	2334.01
B68M_17	0	19	50	1087.47	1730.92	24.1698	0.000390887	83.4248	2448.57
B68M_17	0	19	0	763.675	1209.34	19.7217	0.000140607	84.8479	2274.43
B68M_17	0	19	0	829.759	1583.19	28.8146	6.82473E-05	85.801	2383.4
B68M_17	0	19	20	1006.23	1795.24	29.8384	0.000422239	90.5617	2509.74
B68M_17	0	19	0	900	1502.7	24.592	0.000213861	90.845	2347.61
B68M_17	0	19	35	576.281	1224.13	17.8228	9.83477E-05	91.4564	2265.95
B68M_17	0	19	0	1298	2135.28	18.9707	0.00051254	91.5482	2676.7
B68M_17	0	19	0	763.675	1347.66	20.4968	0.000167549	91.9162	2369.59
B68M_17	0	19	0	576.281	1207.85	18.8224	0.000169039	93.0665	2319.21
B68M_17	0	19	7	973.499	1756.47	17.577	0.00020057	94.8991	2532.99
B68M_17	0	19	0	1026.16	1853.21	22.782	0.00013119	95.5032	2468.9
B68M_17	0	19	34	201.246	842.14	21.1825	0.00122094	95.543	2182.73
B68M_17	0	19	0	1006.23	1677.05	25.0484	0.000437021	95.8395	2417.14
B68M_17	0	19	0	969.33	1731.18	24.3013	0.000195622	96.5348	2438.64
B68M_17	0	19	0	900	1654.36	29.4262	0.000161827	96.5945	2433.79
B68M_17	0	19	22	969.33	1745.42	24.3013	0.000195622	96.8144	2438.46
B68M_17	0	19	0	1053.42	1771.78	24.3013	0.000223279	96.8144	2449.3
B68M_17	0	19	0	1224.13	1973.85	22.3023	0.000365019	97.1972	2553.76
B68M_17	0	19	39	524.786	1120.89	20.334	0.000301898	99.7094	2292.16
B68M_17	0	19	18	956.713	1677.05	26.5681	0.000167429	106.623	2496.24
B68M_17	0	19	0	1026.16	1652.45	28.2734	0.00029254	106.657	2514.03
B68M_17	0	19	0	904.489	1663.31	29.8143	0.000115275	107.186	2453.8
B68M_17	0	19	57	180	750.6	20.8918	0.000247419	107.819	2151.63
B68M_17	0	19	22	270	759.539	22.2193	0.000511408	107.819	2180.57
B68M_17	0	19	0	849.058	1395.56	22.4437	0.000140607	108.199	2328.91
B68M_17	0	19	18	1152.56	1812.21	27.3558	0.000468493	109.878	2538.46
B68M_17	0	19	9	904.489	1726.76	29.54	0.000143766	110.114	2476.07
B68M_17	0	19	0	1083.74	1901.63	25.6801	0.000201643	110.841	2574.75
B68M_17	0	19	0	360	829.759	24.0718	0.000314593	111.14	2199.03
B68M_17	0	19	0	1537.92	2254	7.5979	0.0004583	112.917	2726.65
B68M_17	0	19	24	1173.46	1833.93	23.093	0.000277817	115.76	2593.04
B68M_17	0	19	0	1328.83	2008.21	18.5212	0.000113726	119.197	2642.86
B68M_17	0	19	0	1328.83	1986.58	17.7728	2.91467E-05	119.197	2631.71
B68M_17	0	19	24	1173.46	1855.4	23.093	0.000277817	120.324	2602.29
B68M_17	0	19	0	655.21	1087.06	19.2577	0.000145495	121.49	2258.56
B68M_17	0	19	0	900	2076.94	7.719	0.000219107	126.051	2569.47
B68M_17	0	19	0	180	819.39	14.6639	0.000119746	127.235	2118.28
B68M_17	0	19	0	254.558	1063.2	17.8778	0.00012958	128.509	2172.29
B68M_17	0	19	0	702.922	1250.32	20.5953	0.000144124	138.296	2262.01
B68M_17	0	19	0	725.603	1127.7	15.8743	7.16448E-05	140.947	2262.2
B68M_17	0	19	0	1574.36	2447.53	19.4673	0.000138819	195.141	2658.08
B68M_17	0	19	0	1652.18	2502.98	15.7457	0.0001598	206.333	2659.83
B68M_17	0	19	0	1652.18	2489.28	15.7457	0.000102699	247.098	2644.33
B68M_17	0	19	0	829.759	2557.05	23.6473	8.58307E-05	269.236	2495.95
B68M_17	0	19	0	774.209	2468.4	22.561	0.000106573	271.897	2517.3
B68M_17	0	19	8	1408.72	2584.36	25.6399	0.000288844	280.954	2574.43
B68M_17	0	19	0	1173.46	2552.82	26.9144	0.000264823	283.205	2549.08
B68M_17	0	19	0	1250.32	2646.13	27.8275	0.00015378	283.853	2513.59
B68M_17	0	19	0	1350	2411.97	22.5576	0.000132978	287.103	2628.28
B68M_17	0	19	0	853.815	2324.76	10.8445	0.000145257	295.608	2558
B68M_17	0	19	0	1210.83	2370.19	14.3504	0.000223994	302.998	2620.47
B70F_19	1	20	28	127.279	0	19.8338	0.000268221	170.388	1979.29
B70F_19	0	20	75	0	295.466	19.5822	0.000668108	3.95755	1792.32
B70F_19	0	20	82	0	182.483	26.6247	0.00126785	4.13086	1767.75
B70F_19	0	20	63	0	417.852	17.7769	0.000845492	30.453	1830.69
B70F_19	0	20	33	450	180	19.3756	0.000644028	43.7199	1983.34
B70F_19	0	20	0	576.281	169.706	17.7956	0.00117779	44.0122	1939.41
B70F_19	0	20	34	603.738	30	8.73569	0.000697374	49.3987	1922.7
B70F_19	0	20	49	569.21	0	5.4288	0.000425577	49.3987	1923.12
B70F_19	0	20	30	636.396	84.8528	10.2348	0.000468016	53.1301	1923.48
B70F_19	0	20	0	636.396	108.167	12.8373	0.000466466	53.1301	1927.2
B70F_19	0	20	49	90	90	21.3764	0.00130028	55.4077	2046.18
B70F_19	0	20	39	402.492	182.483	25.3838	0.000493467	59.3814	2036.43
B70F_19	0	20	31	725.603	84.8528	6.35785	0.000356793	63.2629	1916.57
B70F_19	0	20	51	0	67.082	15.1968	0.00197136	69.3411	2041.48
B70F_19	0	20	0	804.984	30	16.7323	0.000878632	69.7751	1881.82
B70F_19	0	20	65	90	123.693	22.1281	0.000306129	70.6022	2096.32
B70F_19	0	20	62	90	134.164	22.1281	0.000392199	72.1213	2107.88
B70F_19	0	20	0	381.838	30	26.2784	0.000256956	74.2258	2108.17
B70F_19	0	20	0	402.492	30	27.0628	0.00140977	74.2258	2080.81
B70F_19	0	20	0	90	30	17.7909	0.00171405	76.8491	1998.02
B70F_19	0	20	36	0	84.8528	18.3391	0.00120896	77.0054	1998.01
B70F_19	0	20	24	603.738	108.167	13.685	0.00011611	77.2368	1927.8
B70F_19	0	20	50	702.922	67.082	2.43314	0.000150144	78.6901	1905.37
B70F_19	0	20	0	0	60	18.4912	0.000448227	79.4874	1998.69
B70F_19	0	20	51	0	0	16.3323	0.000454903	81.7644	1959.58
B70F_19	0	20	74	90	0	8.94728	0.00109947	82.2553	1923.71
B70F_19	0	20	45	450	30	27.7552	0.000414431	83.6238	2129.42
B70F_19	0	20	39	381.838	152.971	22.1995	0.000954509	85.7205	2031.04
B70F_19	0	20	46	381.838	60	11.5707	0.00201553	85.7205	2041.64
B70F_19	0	20	0	484.665	30	25.3649	0.000172198	87.1902	2096.24
B70F_19	0	20	0	402.492	216.333	12.0819	0.000193715	87.7688	1944.42
B70F_19	0	20	41	0	90	16.9941	0.00156617	88.2873	1844.2
B70F_19	0	20	60	90	108.167	22.6967	0.00103992	88.2873	1844.75
B70F_19	0	20	0	484.665	174.929	19.9534	0.000775337	99.0903	1932.95
B70F_19	0	20	0	324.5	30	6.18998	0.000201523	99.5829	1933.03
B70F_19	0	20	63	0	30	19.7236	0.00232452	100.265	1748.22
B70F_19	0	20	47	829.759	94.8683	11.0739	0.000347972	103.543	1890.12
B70F_19	0	20	35	576.281	134.164	27.8568	0.000651062	106.211	2189.89
B70F_19	0	20	39	270	60	22.4437	0.000943303	106.607	2089.77
B70F_19	0	20	0	201.246	30	21.1825	0.00100678	106.607	2114.38
B70F_19	0	20	34	201.246	30	22.7918	0.00174397	106.837	2102.23
B70F_19	0	20	56	180	94.8683	19.8963	0.00044471	106.876	2100.32
B70F_19	0	20	35	90	30	19.0501	0.000408053	107.488	2052.31
B70F_19	0	20	0	0	60	16.9168	0.00113463	110.587	1750.92
B70F_19	0	20	0	127.279	0	18.7215	0.00193238	112.15	1965.57
B70F_19	0	20	0	90	94.8683	19.2125	0.000455022	114.341	2001.81
B70F_19	0	20	0	90	42.4264	9.33887	0.000513196	127.451	1972.93
B70F_19	0	20	0	180	271.662	22.6985	0.000342369	133.839	1913.42
B70F_19	0	20	57	576.281	300	21.044	0.00009799	137.622	2266.05
B70F_19	0	20	0	90	60	23.9579	0.00140423	137.783	1888.45
B70F_19	0	20	0	180	30	13.0375	0.000576735	140.417	1960.44
B70F_19	0	20	0	324.5	120	13.6442	0.00247604	140.572	2089.71
B70F_19	0	20	39	0	60	11.8931	0.000304103	154.618	1939.41
B70F_19	0	20	21	360	90	15.4232	0.000225484	154.983	2143.93
B70F_19	0	20	0	0	30	25.6702	0.00141186	156.063	1759.79
B70F_19	0	20	19	270	67.082	15.2844	0.000376463	156.975	2093.76
B70F_19	0	20	65	90	123.693	18.0505	0.00259101	157.166	1881.41
B70F_19	0	20	0	127.279	90	14.2997	0.00138009	163.54	1951.13
B70F_19	0	20	0	127.279	30	20.9204	0.000861406	170.388	1995.32
B70F_19	0	20	0	180	60	24.9627	0.000393629	172.112	1879.18
B70F_19	0	20	34	576.281	123.693	11.2288	4.45247E-05	172.405	1917.06
B70F_19	0	20	0	180	0	24.9627	0.000676155	172.703	1840.81
B70F_19	0	20	0	127.279	90	26.725	0.000350535	173.485	2196.4
B70F_19	0	20	32	450	270	20.3332	0.000147939	174.577	2271.05
B70F_19	0	20	0	450	270	14.4442	0.000307202	174.577	2254.83
B70F_19	0	20	34	371.079	270	24.5106	0.000398397	174.932	2282.21
B70F_19	0	20	35	0	247.386	15.5838	0.00250083	175.354	1869.4
B70F_19	0	20	39	284.605	210	24.4983	0.000210762	178.603	2237.77
B70F_19	0	20	0	324.5	90	26.7453	0.00180542	179.202	1850.97
B70F_19	0	20	81	90	300	13.8965	0.000549316	179.421	1855.44
B70F_19	0	20	40	371.079	240	24.968	0.000109375	180	2248.69
B70F_19	0	20	0	450	150	14.6884	0.000703931	180.476	1900.43
B70F_19	0	20	0	284.605	0	27.4899	0.000348508	184.635	2114.75
B70F_19	0	20	26	284.605	189.737	15.2312	0.00053364	186.906	1985.66
B70F_19	0	20	0	201.246	30	3.34224	0.000654221	189.728	1885.37
B70F_19	0	20	0	324.5	42.4264	15.9446	0.000358999	191.227	2008.47
B70F_19	0	20	0	270	30	27.4371	0.000466347	198.02	2069.2
B70F_19	0	20	59	180	42.4264	18.4158	0.00399041	198.126	1912.97
B70F_19	0	20	0	324.5	84.8528	5.16765	0.00118798	199.312	1966.95
B70F_19	0	20	35	284.605	150	19.0025	0.000635386	199.312	1977.48
B70F_19	0	20	35	371.079	84.8528	5.16765	0.00123608	227.49	1981.46
B70F_20	1	21	29	0	42.4264	9.82891	0.00120175	192.031	2201.77
B70F_20	0	21	0	127.279	30	9.17171	0.000583649	0.763898	2319.34
B70F_20	0	21	57	0	192.094	3.21533	0.00050652	2.29061	2186.76
B70F_20	0	21	0	201.246	0	3.90056	0.000816345	3.50353	2285
B70F_20	0	21	73	127.279	361.248	13.3868	8.33869E-05	3.68062	2157.96
B70F_20	0	21	68	0	67.082	16.2501	0.000135183	7.67122	2262.45
B70F_20	0	21	63	127.279	127.279	20.9576	0.000116229	7.67122	2297.23
B70F_20	0	21	59	90	108.167	18.9499	0.000175178	7.67122	2286.79
B70F_20	0	21	58	284.605	295.466	22.0408	8.41618E-05	10.0763	2352.55
B70F_20	0	21	49	90	42.4264	9.34279	0.000132978	11.6894	2216.49
B70F_20	0	21	49	90	42.4264	11.4629	0.0001387	14.8935	2224.16
B70F_20	0	21	54	284.605	323.11	23.8198	7.83205E-05	15.6978	2380.33
B70F_20	0	21	73	90	256.32	12.0982	0.000398636	17.7305	2157.5
B70F_20	0	21	0	127.279	174.929	9.24544	0.000345945	25.7873	2221.76
B70F_20	0	21	42	201.246	30	9.13695	0.00190079	33.8049	2271.82
B70F_20	0	21	0	484.665	67.082	8.75815	0.00075382	53.7022	2245.81
B70F_20	0	21	53	90	150	16.3604	0.000488937	56.2059	2317.15
B70F_20	0	21	54	402.492	84.8528	15.5481	0.00046891	59.723	2246.85
B70F_20	0	21	0	90	108.167	7.14414	0.000485539	73.8866	2226.67
B70F_20	0	21	28	254.558	67.082	20.7634	0.000353515	85.4261	2265.1
B70F_20	0	21	39	127.279	30	20.5019	0.000290573	87.6584	2251.28
B70F_20	0	21	19	180	0	17.4732	0.000453293	87.6584	2228.86
B70F_20	0	21	0	201.246	30	10.011	0.000946879	87.7454	2295.11
B70F_20	0	21	32	0	30	6.31755	0.000269055	133.025	2307.49
B70F_20	0	21	26	371.079	67.082	3.86164	0.00100338	136.848	2242.29
B70F_20	0	21	31	201.246	30	9.50416	0.0013715	157.051	2248.14
B70F_20	0	21	0	270	30	7.94221	0.000708997	170.754	2253.78
B70F_20	0	21	28	360	0	2.40703	0.00210297	172.405	2267.32
B70F_20	0	21	27	90	0	8.09911	0.000867963	192.031	2217.63
B70F_20	0	21	49	547.449	0	9.12153	0.000162005	201.644	2266
B70F_20	0	21	41	450	42.4264	5.37784	0.000288844	201.644	2249.14
B70F_20	0	21	31	180	42.4264	8.84736	0.00169945	214.824	2186.23
B70F_20	0	21	18	127.279	0	6.87675	0.0021131	218.454	2168.86
B70F_20	0	21	33	90	30	10.7736	0.000876009	232.712	2158.45
B70F_20	0	21	0	402.492	240	6.17486	0.00255626	233.191	2267.96
B70F_20	0	21	0	180	42.4264	7.50449	0.000886798	235.098	2228.86
B70F_20	0	21	59	90	150	3.38162	0.000937879	244.983	2156.94
B70F_20	0	21	0	127.279	60	14.3277	0.000802159	247.38	2271.23
B70F_20	0	21	52	0	108.167	9.96416	0.000852883	249.677	2160.64
B70F_20	0	21	52	0	108.167	9.96416	0.000852883	249.677	2161.96
B70F_20	0	21	64	127.279	60	14.6564	0.000662684	251.211	2196.01
B70F_20	0	21	71	0	94.8683	11.7449	0.000782669	251.565	2166.99
B70F_20	0	21	6	201.246	0	11.3121	0.00156093	253.018	2202.99
B70F_20	0	21	0	201.246	30	6.18293	0.000374496	266.009	2280.36
B70F_20	0	21	38	90	0	1.59114	0.000331581	270	2149.6
B70F_20	0	21	51	90	60	14.9623	0.000252843	272.603	2164.46
B70F_20	0	21	55	90	150	6.37253	0.00028038	280.751	2199.58
B70F_20	0	21	36	90	30	8.34782	0.00216419	287.063	2148.16
B70F_20	0	21	40	254.558	60	4.67051	0.000901341	290.308	2223.47
B70F_20	0	21	67	90	161.555	14.1068	0.000249982	290.821	2163.67
B70F_20	0	21	0	90	256.32	6.02247	0.000214279	291.903	2188.03
B70F_20	0	21	54	284.605	84.8528	10.6518	0.00326592	296.434	2207.77
B70F_20	0	21	55	201.246	134.164	3.66076	0.000403821	297.121	2323.04
B70F_20	0	21	18	324.5	0	8.4562	0.000150144	299.678	2206.62
B70F_20	0	21	73	90	123.693	3.38162	0.000133753	302.661	2149.74
B70F_20	0	21	0	0	90	13.2489	0.00103283	303.393	2240.85
B70F_20	0	21	41	270	30	7.44986	0.000459969	304.136	2254.89
B70F_20	0	21	53	180	94.8683	16.413	0.00237137	305.134	2317.92
B70F_20	0	21	22	509.117	30	3.60353	0.00106758	311.424	2224.03
B70F_20	0	21	58	0	0	5.72153	0.0010094	316.123	2200.1
B70F_20	0	21	0	0	60	10.8161	0.000239491	317.083	2324.37
B70F_20	0	21	0	0	30	7.65951	0.000675619	321.71	2209.57
B70F_20	0	21	72	0	0	2.18406	0.000171959	322.289	2131.02
B70F_20	0	21	70	0	60	9.53045	0.000301123	329.407	2126.88
B70F_20	0	21	56	0	90	12.4646	0.000273287	329.407	2131.06
B70F_20	0	21	72	201.246	134.164	18.0967	0.000349164	329.835	2227.03
B70F_20	0	21	65	324.5	120	17.5029	0.00167441	335.158	2240.04
B70F_20	0	21	59	324.5	134.164	9.38585	0.000719368	335.158	2254.23
B70F_20	0	21	36	0	271.662	9.26527	0.000247002	336.007	2133.84
B70F_20	0	21	54	90	30	14.5547	0.00182748	339.281	2232.28
B70F_20	0	21	0	90	161.555	11.1352	0.000817597	341.754	2250.28
B70F_20	0	21	74	180	189.737	16.1056	0.000383496	342.181	2214.91
B70F_20	0	21	60	90	201.246	5.37318	0.000429153	343.706	2172.75
B70F_20	0	21	0	90	94.8683	3.72218	0.0018298	343.98	2233.02
B70F_20	0	21	42	0	192.094	13.0985	0.000359118	350.032	2177.07
B70F_20	0	21	55	90	180	6.18293	0.000198066	351.469	2179.18
B70F_20	0	21	66	90	67.082	19.2048	3.03984E-05	355.426	2222.97
B70F_20	0	21	69	127.279	134.164	16.1056	0.000447035	355.426	2213.85
B70F_20	0	21	0	90	30	8.32788	0.000441253	356.532	2346.38
B70F_20	0	21	55	90	152.971	5.98088	0.000303507	357.337	2359.43
B70F_20	0	21	48	127.279	0	15.9917	0.000703573	358.919	2282.46
B70F_21	1	22	48	180	30	19.2438	0.000828207	96.9036	2252.32
B70F_21	0	22	0	324.5	30	13.1721	0.00184798	18.869	2289.94
B70F_21	0	22	0	324.5	60	13.1721	0.000384033	18.869	2275.23
B70F_21	0	22	71	180	108.167	22.9584	0.000855684	40.479	2184.23
B70F_21	0	22	71	127.279	94.8683	22.9584	0.00117356	40.479	2179.31
B70F_21	0	22	66	381.838	60	5.6101	0.000409007	43.8542	2224.5
B70F_21	0	22	0	371.079	42.4264	4.60419	0.000548065	45	2227.51
B70F_21	0	22	64	0	0	4.7213	4.37498E-05	46.9092	2134.98
B70F_21	0	22	56	324.5	30	8.06936	0.000269234	47.7006	2247.69
B70F_21	0	22	70	201.246	127.279	22.0802	0.00152278	61.7503	2257.22
B70F_21	0	22	53	0	30	2.1343	0.0012759	63.4349	2229.04
B70F_21	0	22	71	127.279	123.693	20.0023	0.0016343	66.2374	2160.57
B70F_21	0	22	0	458.912	90	9.41055	9.89437E-05	82.4506	2212.94
B70F_21	0	22	42	180	201.246	16.8311	0.0013932	87.1952	2329.37
B70F_21	0	22	37	0	42.4264	15.0289	0.00169003	91.6366	2097.53
B70F_21	0	22	60	127.279	134.164	8.11812	0.000404596	96.7098	2260.21
B70F_21	0	22	0	90	60	11.9072	0.000775456	98.4089	2249.61
B70F_21	0	22	53	90	108.167	19.3913	0.00025475	126.011	2251.15
B70F_21	0	22	34	90	94.8683	11.216	0.000423193	133.866	2234.25
B70F_21	0	22	36	402.492	216.333	17.9573	0.00126225	134.653	2275.92
B70F_21	0	22	0	484.665	30	12.5388	0.00012821	135	2264.27
B70F_21	0	22	50	324.5	161.555	14.2052	0.000802875	135.591	2272.22
B70F_21	0	22	44	127.279	120	15.147	0.000150919	141.248	2248.74
B70F_21	0	22	0	450	169.706	15.7471	0.000666618	152.457	2257.98
B70F_21	0	22	0	201.246	189.737	23.614	0.00100392	154.116	2308.51
B70F_21	0	22	10	547.449	0	10.9816	0.00056386	154.29	2279.1
B70F_21	0	22	45	127.279	108.167	13.4408	0.000562906	158.595	2216.25
B70F_21	0	22	54	254.558	379.473	13.3565	0.000836492	159.341	2434.99
B70F_21	0	22	0	201.246	42.4264	12.9935	0.00103241	160.241	2220.73
B70F_21	0	22	50	201.246	30	9.03451	0.00115693	160.241	2213.03
B70F_21	0	22	48	201.246	210	24.0759	0.000375867	167.433	2245.7
B70F_21	0	22	68	90	30	7.78913	0.000284195	167.998	2237.56
B70F_21	0	22	46	254.558	361.248	19.9093	0.00357902	171.048	2414.49
B70F_21	0	22	38	90	192.094	15.5182	0.000989914	178.561	2251.75
B70F_21	0	22	34	381.838	300	24.968	0.000407457	182.222	2277.31
B70F_21	0	22	0	0	30	25.1426	0.000431299	184.243	2160.06
B70F_21	0	22	41	90	150	20.5061	0.000167131	187.449	2204.6
B70F_21	0	22	30	381.838	30	7.76291	0.00180817	188.791	2221.53
B70F_21	0	22	60	90	123.693	2.14906	0.000180542	188.842	2237.77
B70F_21	0	22	48	458.912	510	9.04603	0.000131071	192.815	2341.32
B70F_21	0	22	0	90	420	19.6924	0.000243068	195.762	2338.98
B70F_21	0	22	29	90	30	10.506	0.000926018	196.535	2252.32
B70F_21	0	22	15	0	0	4.7213	0.000390589	198.435	2143.15
B70F_21	0	22	0	0	150	16.9501	0.000240028	199.633	2184.18
B70F_21	0	22	10	90	30	4.7213	0.000178754	199.654	2146.47
B70F_21	0	22	28	201.246	0	9.57771	0.000729799	200.799	2259.59
B70F_21	0	22	43	127.279	573.149	22.9396	0.000972748	204.631	2356.55
B70F_21	0	22	10	0	30	5.74768	0.000878453	206.114	2180.19
B70F_21	0	22	34	547.449	30	9.12153	0.00121391	210.114	2271.74
B70F_21	0	22	75	90	67.082	10.9404	0.000184059	210.619	2231.12
B70F_21	0	22	63	127.279	134.164	4.52162	0.000689626	210.619	2256.89
B70F_21	0	22	0	254.558	678.823	13.5735	0.000461042	212.471	2406.14
B70F_21	0	22	18	0	42.4264	4.07104	0.00021106	213.69	2248.54
B70F_21	0	22	22	90	30	10.2644	0.00192368	213.996	2222.81
B70F_21	0	22	66	201.246	161.555	4.52162	0.000772357	218.089	2253.4
B70F_21	0	22	0	90	90	10.5307	0.000770032	218.326	2198.38
B70F_21	0	22	54	254.558	150	22.6614	0.000112534	219.349	2296.67
B70F_21	0	22	31	201.246	60	16.4801	0.000543594	220.498	2224.57
B70F_21	0	22	35	127.279	0	7.82947	0.00252628	224.182	2205.18
B70F_21	0	22	32	284.605	258.07	16.6864	0.000294268	225.284	2232.13
B70F_21	0	22	42	371.079	416.773	17.5003	0.000886083	229.645	2296.49
B70F_21	0	22	34	180	60	9.57771	0.00119156	237.095	2242.93
B70F_21	0	22	0	254.558	30	11.3121	0.00445813	244.502	2206.75
B70F_21	0	22	53	524.786	30	12.6743	0.000334024	250.894	2253.12
B70F_21	0	22	45	90	30	17.7559	0.000285983	258.792	2270.69
B70F_21	0	22	55	0	0	16.3254	0.000132978	259.472	2283.27
B70F_21	0	22	66	0	720	22.9336	0.000800133	263.618	2355.6
B70F_21	0	22	74	90	150	28.1846	0.000164568	266.285	2325.37
B70F_21	0	22	0	0	666.108	11.0085	0.000918686	268.727	2397.77
B70F_21	0	22	20	450	30	11.3381	0.00462395	282.4	2242.87
B70F_21	0	22	35	90	30	5.22071	0.000645518	286.26	2202.26
B70F_21	0	22	0	90	0	3.37229	0.00136399	287.622	2195.22
B70F_21	0	22	35	254.558	0	8.7392	0.00012517	288.435	2220.26
B70F_21	0	22	33	450	0	2.40703	0.000963092	299.055	2256.88
B70F_21	0	22	24	284.605	30	5.47013	0.00104684	299.476	2234.07
B70F_21	0	22	49	0	30	8.60036	0.00066632	315	2186.31
B70F_21	0	22	41	0	0	8.22296	0.000680208	318.257	2199.3
B70F_21	0	22	0	0	42.4264	4.89099	0.000400305	320.356	2180.97
B70F_21	0	22	15	0	67.082	16.4075	5.75185E-05	332.468	2195.99
B70F_21	0	22	35	0	60	14.2658	0.000121534	335.815	2195.8
B70F_21	0	22	60	201.246	120	16.7657	0.00103599	358.738	2230.46
B72M_17	1	23	60	1018.23	492.037	17.5335	0.000285983	248.058	2612.77
B72M_17	0	23	38	1451.21	201.246	7.32663	0.000105977	10.5816	2622.18
B72M_17	0	23	37	1250.32	684.105	11.8735	0.000272512	36.7928	2638.86
B72M_17	0	23	56	1772.79	1140.39	32.6368	0.00104892	39.3795	2483.43
B72M_17	0	23	39	1250.32	680.147	11.8735	0.000121534	43.394	2632.25
B72M_17	0	23	41	1337.95	724.983	15.4716	0.000212252	58.5432	2654.72
B72M_17	0	23	40	1288.6	711.196	17.2676	0.000212252	58.5432	2653.51
B72M_17	0	23	0	1674.1	804.984	29.7512	0.00017041	62.1896	2537.13
B72M_17	0	23	65	1652.18	979.49	23.1103	0.00079751	66.6055	2571.57
B72M_17	0	23	48	1350	763.675	8.82306	0.000244379	69.7174	2626.34
B72M_17	0	23	40	1298	763.675	4.23012	0.000142336	69.7174	2623.36
B72M_17	0	23	44	1602.4	715.612	26.4445	0.000426948	70.7365	2608.86
B72M_17	0	23	54	1698.12	926.607	27.8688	0.000187159	72.7753	2503.31
B72M_17	0	23	55	1747.48	926.607	31.9564	0.00107467	72.7753	2491.37
B72M_17	0	23	0	1872.78	829.759	29.9497	0.00168586	74.6237	2467.24
B72M_17	0	23	64	1855.4	810.555	28.9883	0.00171375	74.6237	2457.23
B72M_17	0	23	49	1548.42	792.023	23.035	0.000408292	79.7468	2606.62
B72M_17	0	23	45	1622.5	840.536	25.3864	0.000445247	79.7468	2568.25
B72M_17	0	23	60	1571.78	630.714	27.9911	0.000331998	82.0393	2606.59
B72M_17	0	23	49	1594.8	577.062	24.4808	5.27501E-05	82.0393	2615.48
B72M_17	0	23	0	1508.67	510	24.4808	0.000147939	82.4631	2638.26
B72M_17	0	23	56	1532.64	624.26	21.9616	0.000420153	87.2361	2641.01
B72M_17	0	23	30	1272.79	630.714	17.5003	0.0024665	90.7572	2689.55
B72M_17	0	23	65	1465.09	848.528	20.3864	0.000205755	97.9484	2607.5
B72M_17	0	23	0	1820.14	617.738	32.5912	0.000159383	121.135	2554.65
B72M_17	0	23	44	890.955	169.706	5.71934	0.000280678	146.056	2589.99
B72M_17	0	23	0	890.955	127.279	6.14144	0.000206292	146.056	2580.58
B72M_17	0	23	39	1272.79	551.543	5.29337	0.000398219	156.125	2650.12
B72M_17	0	23	0	1397.18	445.982	8.38019	0.000510216	156.28	2692.75
B72M_17	0	23	60	829.759	189.737	4.45021	0.000417948	161.565	2595.17
B72M_17	0	23	51	886.397	94.8683	13.1542	3.54052E-05	162.493	2572.61
B72M_17	0	23	43	725.603	30	11.2855	0.000172615	163.835	2571.71
B72M_17	0	23	50	774.209	127.279	6.92625	0.000469327	177.049	2569.79
B72M_17	0	23	36	360	258.07	18.0063	0.000306427	197.661	2464.55
B72M_17	0	23	47	1094.9	510.882	16.0671	0.000240207	221.186	2664.17
B72M_17	0	23	0	576.281	94.8683	9.32511	0.00128245	231.87	2507.48
B72M_17	0	23	63	180	335.41	15.3325	0.000165939	233.653	2358.63
B72M_17	0	23	70	270	362.491	16.963	0.000692487	233.653	2364.88
B72M_17	0	23	43	201.246	216.333	20.4913	0.000750422	235.217	2421.46
B72M_17	0	23	65	702.922	161.555	10.9486	0.000462294	237.907	2556.05
B72M_17	0	23	56	324.5	94.8683	14.057	0.000493467	239.973	2456.57
B72M_17	0	23	50	702.922	241.868	14.4807	0.000397146	244.269	2520.23
B72M_17	0	23	52	324.5	84.8528	13.6858	0.001679	244.312	2445.86
B72M_17	0	23	65	685.42	60	10.8901	0.000299335	244.592	2499.97
B72M_17	0	23	55	849.058	318.904	15.3355	0.000915945	246.269	2593.05
B72M_17	0	23	61	849.058	254.558	19.0392	0.00117469	246.311	2578.54
B72M_17	0	23	40	547.449	30	10.0335	0.000852048	247.865	2510.85
B72M_17	0	23	43	547.449	42.4264	11.1579	0.000667572	247.865	2513.4
B72M_17	0	23	47	810	276.586	16.413	0.000418663	249.001	2530.74
B72M_17	0	23	40	939.628	30	7.36374	0.000178099	249.228	2545.51
B72M_17	0	23	22	402.492	30	13.511	0.000513494	251.295	2488.7
B72M_17	0	23	39	402.492	30	13.511	0.000215828	251.295	2487.31
B72M_17	0	23	64	886.397	258.07	17.4351	0.000405967	252.019	2582.68
B72M_17	0	23	61	636.396	134.164	17.6907	0.000468791	254.827	2515.29
B72M_17	0	23	51	886.397	67.082	15.5333	3.88026E-05	255.964	2519.3
B72M_17	0	23	53	804.984	67.082	11.7004	5.08428E-05	255.964	2512.23
B72M_17	0	23	47	636.396	182.483	9.86229	0.000207901	257.074	2493.12
B72M_17	0	23	67	829.759	182.483	18.1242	0.000274241	260.251	2561.95
B72M_17	0	23	57	742.159	152.971	16.7323	3.30806E-05	260.251	2542.46
B72M_17	0	23	50	636.396	127.279	15.4385	0.000502348	262.196	2534.14
B72M_17	0	23	49	636.396	84.8528	11.1579	0.000626981	262.196	2529.34
B72M_17	0	23	35	1094.9	480.937	16.0671	9.85265E-05	264.369	2641.13
B72M_17	0	23	0	1006.23	420	14.6283	0.0012722	264.369	2641.5
B72M_17	0	23	0	484.665	108.167	9.91828	0.000728369	264.491	2470.15
B72M_17	0	23	43	994.083	390	17.1807	9.71556E-05	264.914	2619.54
B72M_17	0	23	45	636.396	152.971	11.4796	0.000340462	266.864	2492.72
B72M_17	0	23	48	702.922	152.971	11.8508	0.000277102	266.864	2497.58
B72M_17	0	23	61	254.558	256.32	12.5822	0.000541031	270.603	2401.63
B72M_17	0	23	57	458.912	0	10.7887	0.00064522	271.292	2464.02
B72M_17	0	23	71	768.96	108.167	20.4497	3.65376E-05	273.417	2534.67
B72M_17	0	23	57	547.449	60	11.5603	0.000169516	273.504	2462.27
B72M_17	0	23	66	969.33	150	17.508	7.19428E-05	274.002	2565.56
B72M_17	0	23	0	1224.13	42.4264	10.1125	3.76105E-05	278.509	2576.6
B72M_17	0	23	72	127.279	301.496	12.8396	0.00030911	279.077	2371.28
B72M_17	0	23	52	201.246	174.929	17.0532	0.00143421	284.216	2400.7
B72M_17	0	23	67	270	268.328	17.55	9.15527E-05	287.639	2426.68
B72M_17	0	23	33	904.489	30	13.7712	0.00029397	287.819	2509.43
B72M_17	0	23	43	904.489	30	13.7712	0.000248671	287.819	2508.9
B72M_17	0	23	51	1350	134.164	14.2482	2.83718E-05	300.606	2593.93
B72M_17	0	23	66	1397.18	276.586	8.0533	0.00012517	328.65	2617.15
B72M_17	0	23	63	1376.74	247.386	18.9948	0.000187874	328.65	2616.59
B72M_18	1	24	39	284.605	268.328	2.37267	0.00296593	173.746	2493.98
B72M_18	0	24	52	576.281	42.4264	9.30871	3.01003E-05	0.971022	2339.76
B72M_18	0	24	50	90	692.604	4.77022	0.000254333	71.565	2319
B72M_18	0	24	60	324.5	108.167	7.20981	0.000528574	107.19	2350.1
B72M_18	0	24	49	127.279	134.164	9.76738	0.000579536	118.426	2360.38
B72M_18	0	24	46	509.117	67.082	4.37475	7.38502E-05	135	2332.85
B72M_18	0	24	47	201.246	30	12.6724	0.0001719	147.804	2434.37
B72M_18	0	24	51	324.5	228.473	6.87675	0.000603914	148.241	2375.69
B72M_18	0	24	50	450	120	13.6558	0.000503302	163.072	2507.17
B72M_18	0	24	55	636.396	90	7.97014	0.000165939	176.878	2351.09
B72M_18	0	24	49	603.738	254.558	9.8419	0.000641525	194.37	2399.45
B72M_18	0	24	57	450	381.838	15.418	0.000254393	198.034	2389.53
B72M_18	0	24	48	127.279	308.869	7.18655	0.00107741	202.496	2386.6
B72M_18	0	24	62	402.492	161.555	17.8028	0.000241041	208.652	2461.1
B72M_18	0	24	62	324.5	218.403	17.8028	5.93662E-05	212.905	2429.69
B72M_18	0	24	34	90	0	6.37546	9.35793E-05	214.875	2311.06
B72M_18	0	24	0	0	30	6.92625	0.000212133	215.91	2361.69
B72M_18	0	24	42	450	318.904	7.36037	0.0012579	216.254	2407.85
B72M_18	0	24	42	509.117	361.248	5.69854	0.0012579	216.254	2401.61
B72M_18	0	24	28	90	174.929	15.4385	0.000198603	219.695	2454.58
B72M_18	0	24	68	284.605	42.4264	11.7693	0.00140887	222.839	2473.6
B72M_18	0	24	59	254.558	218.403	17.2302	8.85725E-05	224.588	2432.32
B72M_18	0	24	58	254.558	240	14.0133	0.000677943	226.804	2447
B72M_18	0	24	66	180	270	13.8052	0.000783265	227.291	2412
B72M_18	0	24	56	201.246	318.904	9.67966	0.000754118	230.136	2392.92
B72M_18	0	24	46	90	84.8528	10.2455	0.000204921	234.951	2354.63
B72M_18	0	24	49	450	30	5.12993	0.000487208	235.081	2515.01
B72M_18	0	24	44	509.117	42.4264	12.2431	0.000382721	235.081	2517.92
B72M_18	0	24	45	284.605	30	13.195	0.000614464	240.173	2476.12
B72M_18	0	24	56	371.079	241.868	7.51768	0.000753641	243.166	2371.32
B72M_18	0	24	48	458.912	182.483	6.95756	0.00046593	243.166	2381.82
B72M_18	0	24	64	201.246	381.838	16.0444	0.000513613	243.311	2419.44
B72M_18	0	24	0	254.558	30	10.3731	0.00140983	244.316	2456.18
B72M_18	0	24	37	0	42.4264	13.5959	0.00135052	245.937	2382.28
B72M_18	0	24	41	90	67.082	13.5959	0.000395536	245.937	2378.67
B72M_18	0	24	58	0	30	7.6861	8.49962E-05	246.337	2334.71
B72M_18	0	24	51	254.558	381.838	13.2742	0.00168395	246.393	2401.24
B72M_18	0	24	45	180	60	7.9771	0.000745118	246.666	2501.59
B72M_18	0	24	68	180	174.929	15.9213	0.000541925	247.681	2390.04
B72M_18	0	24	51	0	134.164	10.3684	0.000992656	254.592	2430.59
B72M_18	0	24	52	90	189.737	14.5084	0.0003286	254.592	2441.28
B72M_18	0	24	50	90	228.473	11.1147	0.00150055	256.799	2394.22
B72M_18	0	24	44	547.449	0	0.40576	8.09431E-05	258.69	2339.62
B72M_18	0	24	55	524.786	150	13.5384	0.000564873	258.69	2489.89
B72M_18	0	24	64	450	417.852	15.3355	0.000089407	260.967	2427.79
B72M_18	0	24	49	450	84.8528	5.74768	0.000127554	261.416	2335.32
B72M_18	0	24	43	270	324.5	18.7478	0.00137275	262.003	2429.71
B72M_18	0	24	60	254.558	589.406	11.6661	0.000371516	264.596	2340.5
B72M_18	0	24	54	127.279	432.666	10.8679	0.000222921	264.719	2362.87
B72M_18	0	24	63	180	212.132	25.2812	0.000824511	266.362	2390.15
B72M_18	0	24	51	180	258.07	18.7478	0.00142646	268.989	2421.08
B72M_18	0	24	34	90	30	5.17007	0.000316381	269.256	2333.84
B72M_18	0	24	70	201.246	576.281	15.3024	0.000567019	270.291	2340.44
B72M_18	0	24	62	254.558	551.543	15.3024	0.000929952	270.36	2352.37
B72M_18	0	24	47	0	127.279	10.3684	0.00212204	270.847	2428.17
[truncated: 7,397 more rows]
