# Supplementary material for: Selection of den sites and chronology of denning by black bears in the eastern Sierra Nevada and western Great Basin
Source: Ecol Evol. 2024 Jul 10;14(7):e11689. doi: 10.1002/ece3.11689 (PMC11236437; doi:10.1002/ece3.11689)
Supplement: Supplementary file 1 — Data S1: [file ECE3-14-e11689-s001.zip › 300m_sites.csv]

ID	Den_Type	CID	treecover	dist_to_water	dist_to_road	slope	rugg	aspect	elev
B22_16	1	0	47	201.246	782.304	17.2026	0.000145376	166.774	2368.59
B22_16	0	0	58	0	836.78	5.01629	0.000624001	4.53777	2359.94
B22_16	0	0	69	0	894.986	5.01629	0.000664175	4.53777	2356.16
B22_16	0	0	69	0	894.986	7.39982	0.00116432	4.53777	2358.43
B22_16	0	0	71	90	859.069	5.01629	0.000178635	137.726	2371.02
B22_16	0	0	70	90	878.237	2.36466	0.000226557	137.726	2382.36
B22_16	0	0	71	90	823.772	5.01629	0.000197411	137.726	2384.42
B22_16	0	0	70	0	888.426	5.01629	0.000196338	137.726	2362.08
B22_16	0	0	69	90	848.528	2.36466	0.000226557	137.726	2387.3
B22_16	0	0	67	127.279	755.381	5.17371	0.000157058	138.731	2381.23
B22_16	0	0	51	90	764.853	2.06506	0.000191271	138.731	2375.14
B22_16	0	0	62	270	873.613	9.81279	0.00265187	150.141	2342.45
B22_16	0	0	71	180	662.722	9.10675	0.000141859	150.524	2382.88
B22_16	0	0	73	127.279	660.681	12.4164	0.000151217	150.524	2379.99
B22_16	0	0	70	270	888.426	13.9695	0.00124198	150.573	2336.95
B22_16	0	0	64	270	844.808	15.9403	0.000217557	150.573	2365.04
B22_16	0	0	61	270	853.288	13.9695	0.000268281	150.573	2343.58
B22_16	0	0	47	180	829.759	13.9695	0.000651777	150.573	2342.04
B22_16	0	0	54	0	697.782	5.82004	0.00071311	151.189	2300.61
B22_16	0	0	55	0	697.782	5.82004	0.000326037	151.189	2300.19
B22_16	0	0	69	90	706.116	2.06506	0.000185251	152.103	2368.88
B22_16	0	0	69	90	713.092	2.06506	0.000185251	152.103	2369.01
B22_16	0	0	67	180	725.603	5.17371	0.00029248	158.199	2378.59
B22_16	0	0	68	127.279	782.304	2.36466	0.000540018	158.199	2391.64
B22_16	0	0	40	270	930.484	6.61693	0.00116211	159.944	2318.38
B22_16	0	0	65	201.246	930.484	6.61693	0.00109047	159.944	2314.84
B22_16	0	0	64	270	920.272	10.584	0.00216347	159.944	2322.41
B22_16	0	0	54	270	882.326	9.81279	0.00233817	159.944	2331.05
B22_16	0	0	51	270	882.326	9.81279	0.00233817	159.944	2324.97
B22_16	0	0	27	90	702.282	5.82004	0.000326037	160.084	2302.33
B22_16	0	0	0	0	674.166	5.82004	0.000136614	160.084	2304.66
B22_16	0	0	67	127.279	725.603	17.2026	0.000103116	166.232	2361.29
B22_16	0	0	72	90	742.159	12.1846	0.000124693	166.232	2339.49
B22_16	0	0	72	201.246	759.539	17.2026	0.000114977	166.232	2347.49
B22_16	0	0	68	90	778.845	12.1846	0.000139356	167.005	2323.09
B22_16	0	0	58	127.279	660.681	12.4164	0.00018239	167.142	2379.95
B22_16	0	0	66	201.246	660.681	12.4164	0.00018239	167.142	2381.18
B22_16	0	0	44	127.279	630.714	12.4164	0.00018239	167.142	2379.13
B22_16	0	0	66	201.246	660	12.4164	0.000233114	167.142	2380.43
B22_16	0	0	58	201.246	660.681	12.4164	0.000198126	167.142	2378.42
B22_16	0	0	39	180	870	12.1258	0.000652075	168.69	2388.56
B22_16	0	0	68	270	997.246	9.77299	0.000377774	168.857	2302.22
B22_16	0	0	75	324.5	982.7	14.4152	0.000368118	168.857	2311.22
B22_16	0	0	69	324.5	953.415	10.3121	0.000926733	168.857	2316.26
B22_16	0	0	54	270	910.934	10.584	0.00216347	168.857	2334.16
B22_16	0	0	70	180	807.775	5.29337	0.000673532	174.987	2294.31
B22_16	0	0	56	90	768.96	5.29337	0.000418246	174.987	2299.15
B22_16	0	0	65	90	713.092	10.9602	0.000140905	175.475	2331.06
B22_16	0	0	61	324.5	942.019	10.3121	0.000649452	180.437	2340.56
B22_16	0	0	67	90	618.466	2.40703	0.000728369	194.859	2388.72
B22_16	0	0	76	90	589.406	6.16981	0.00175542	194.859	2391
B22_16	0	0	67	90	589.406	6.16981	0.000728369	194.859	2388.37
B22_16	0	0	76	90	611.882	11.9273	0.00175542	194.859	2389.79
B22_16	0	0	45	180	606.712	9.10675	0.00118703	195.018	2378.1
B22_16	0	0	35	180	606.712	11.9273	0.00126988	195.018	2378.48
B22_16	0	0	51	180	930.484	12.1258	0.000344574	196.348	2364.08
B22_16	0	0	59	180	900	12.1258	0.000938952	196.348	2373.79
B22_16	0	0	67	270	931.933	12.2495	0.000160754	196.348	2355.54
B22_16	0	0	64	180	901.998	12.2495	0.000162423	196.348	2366.63
B22_16	0	0	59	180	900	12.1258	0.00103378	210.71	2381.44
B22_16	0	0	45	180	960.469	12.1258	0.000120282	210.71	2360.96
B22_16	0	0	69	90	904.489	7.02857	0.000793338	210.71	2388.75
B22_16	0	0	53	0	547.449	11.0363	0.00117153	215.727	2332.47
B22_16	0	0	45	90	540.833	10.0304	0.000847697	215.727	2344.35
B22_16	0	0	45	0	560.446	14.3731	0.000949144	220.163	2310.94
B22_16	0	0	59	90	611.882	11.0363	0.000742197	220.163	2336.66
B22_16	0	0	73	90	994.083	11.187	0.000768125	228.786	2366.08
B22_16	0	0	63	90	1051.71	11.187	0.000653803	228.786	2354.94
B22_16	0	0	67	90	1021.76	11.187	0.00126183	228.786	2358.8
B22_16	0	0	52	180	990	14.9874	0.000437737	229.865	2353.77
B22_16	0	0	57	201.246	1021.76	15.5333	0.000953555	229.865	2317.47
B22_16	0	0	39	0	618.466	11.2036	0.000108421	232.407	2303.66
B22_16	0	0	60	201.246	1056.83	14.218	0.000514328	234.678	2307.94
B22_16	0	0	76	201.246	1056.83	15.5333	0.000514328	234.678	2309.29
B22_16	0	0	65	180	513.517	11.9273	0.000953674	237.642	2362.45
B22_16	0	0	53	0	517.88	11.0363	0.00264043	239.931	2320.55
B22_16	0	0	49	0	483.735	15.136	0.00210023	256.035	2328.05
B22_16	0	0	75	0	1001.3	9.46813	0.000444531	259.479	2346.87
B22_16	0	0	53	0	778.845	2.06506	0.000338316	344.358	2362.71
B22_16	0	0	53	0	750	1.50112	0.000215828	344.358	2363.32
B22_16	0	0	53	0	758.947	1.50112	0.000215828	344.358	2363.08
B29F_17	1	1	0	603.738	540	28.7794	0.00011456	110.414	2237.94
B29F_17	0	1	64	524.786	270	11.3819	5.19E-05	62.0205	2111.49
B29F_17	0	1	54	540	300	13.4762	0.000101745	62.0205	2120.99
B29F_17	0	1	54	540	300	13.4762	5.17E-05	62.0205	2120.25
B29F_17	0	1	64	484.665	300	12.4727	0.000189781	65.4723	2117.83
B29F_17	0	1	67	524.786	300	11.3819	8.56E-05	65.4723	2112.35
B29F_17	0	1	48	402.492	624.26	22.2366	0.000781059	80.423	2232.79
B29F_17	0	1	44	402.492	666.108	22.2366	0.000917733	80.423	2254.03
B29F_17	0	1	35	402.492	632.851	18.8945	0.00053966	80.423	2240.17
B29F_17	0	1	75	603.738	360	16.4509	0.000145197	82.7857	2145.74
B29F_17	0	1	69	524.786	330	16.4509	0.000106394	82.7857	2128.72
B29F_17	0	1	35	450	566.039	23.049	0.000159383	84.5794	2227.84
B29F_17	0	1	27	402.492	617.738	22.2366	0.000218928	84.5794	2243.16
B29F_17	0	1	60	450	550.727	23.049	0.000159383	84.5794	2213.54
B29F_17	0	1	67	630	390	27.2403	0.00028336	85.684	2167.22
B29F_17	0	1	58	450	483.735	20.9815	0.000287056	91.6603	2176.61
B29F_17	0	1	58	509.117	474.342	21.6811	0.000277519	91.6603	2184.45
B29F_17	0	1	58	381.838	468.615	20.9815	0.000268281	91.6603	2177.21
B29F_17	0	1	62	324.5	524.786	20.9201	0.000823259	92.5233	2202.92
B29F_17	0	1	69	630	391.152	20.4913	0.000106514	95.1173	2159.79
B29F_17	0	1	60	381.838	474.342	20.9201	0.000763774	95.4315	2190.09
B29F_17	0	1	69	381.838	450	20.9815	0.000813484	95.4315	2179.74
B29F_17	0	1	0	648.999	480	28.7794	0.000449419	98.8017	2207.26
B29F_17	0	1	75	569.21	420	18.6717	9.54E-05	99.4623	2162.5
B29F_17	0	1	78	603.738	420	23.5421	9.22E-05	99.4623	2164.62
B29F_17	0	1	64	804.984	729.932	28.177	0.000497937	99.8531	2371
B29F_17	0	1	63	829.759	706.116	26.7049	9.43E-05	99.8531	2355.66
B29F_17	0	1	0	720	474.342	30.7858	0.000327528	99.9918	2224.54
B29F_17	0	1	0	720	488.365	33.1953	0.000289679	99.9918	2241.61
B29F_17	0	1	37	720	453.982	29.6114	0.000184298	100.886	2206.97
B29F_17	0	1	57	630	421.07	27.2403	0.000153959	100.886	2178.39
B29F_17	0	1	50	720	458.912	29.6114	0.000177622	100.886	2205.69
B29F_17	0	1	60	768.96	577.062	31.7749	0.000203252	101.262	2294.52
B29F_17	0	1	71	768.96	553.173	33.1953	0.000194013	101.262	2279.37
B29F_17	0	1	0	720	540.833	32.0022	0.000290751	104.808	2266.88
B29F_17	0	1	21	685.42	570.789	33.0636	0.000158727	104.808	2295.61
B29F_17	0	1	64	450	391.152	15.3534	0.000293016	104.95	2149.08
B29F_17	0	1	44	450	391.152	15.3534	0.000339627	104.95	2141.98
B29F_17	0	1	64	450	408.044	15.3534	0.000244439	104.95	2141.79
B29F_17	0	1	0	603.738	570	31.9371	0.000314176	106.602	2262.97
B29F_17	0	1	0	720	510	32.0022	0.000426829	106.602	2227.29
B29F_17	0	1	0	648.999	510	28.7794	0.000279546	106.602	2221.02
B29F_17	0	1	21	685.42	600.75	33.0636	0.000158727	107.507	2298.55
B29F_17	0	1	33	742.159	636.396	31.7749	0.00016892	107.507	2335.86
B29F_17	0	1	21	685.42	600	33.0636	0.000312686	107.507	2298.06
B29F_17	0	1	32	524.786	570	24.6042	0.000224233	110.414	2234.3
B29F_17	0	1	0	603.738	540	24.6042	0.000223577	110.414	2235.35
B29F_17	0	1	60	576.281	510	24.6042	0.000117183	110.414	2199.93
B29F_17	0	1	65	576.281	510	24.6042	0.000172079	110.414	2208.52
B29F_17	0	1	36	742.159	695.845	28.177	0.000541151	112.089	2353.69
B29F_17	0	1	0	725.603	752.396	20.7988	0.000481725	112.089	2383.19
B29F_17	0	1	53	524.786	540	24.6042	0.000156641	113.251	2214.3
B29F_17	0	1	0	685.42	600	33.0636	0.000385582	113.366	2282.11
B29F_17	0	1	29	569.21	630	31.9371	0.000481725	113.366	2303.53
B29F_17	0	1	0	569.21	660	29.96	0.00040555	113.366	2319.75
B29F_17	0	1	62	509.117	453.982	15.9493	0.000150144	115.32	2168.39
B29F_17	0	1	53	569.21	420	18.6717	9.54E-05	115.32	2160.89
B29F_17	0	1	59	509.117	468.615	21.6811	0.000174761	115.32	2176.23
B29F_17	0	1	62	509.117	453.982	15.9493	0.000150144	115.32	2163.33
B29F_17	0	1	47	569.21	360	12.4727	0.000120997	115.821	2140.53
B29F_17	0	1	59	509.117	371.079	10.8312	3.95E-05	115.821	2135.2
B29F_17	0	1	47	484.665	360	12.4727	0.000167131	115.821	2131.19
B29F_17	0	1	54	509.117	394.588	15.9493	7.89E-05	115.821	2145.07
B29F_17	0	1	47	569.21	390	12.4727	0.000134468	115.821	2144.49
B29F_17	0	1	50	450	342.053	10.8312	1.98E-05	115.821	2128.8
B29F_17	0	1	0	524.786	600	28.3369	0.000194967	116.147	2239.88
B29F_17	0	1	24	402.492	632.851	22.2366	0.000450373	116.147	2256.26
B29F_17	0	1	0	484.665	630	28.3369	0.000746429	120.66	2272.56
B29F_17	0	1	0	458.912	725.603	25.8634	0.00174493	122.232	2296.49
B29F_17	0	1	2	484.665	690	28.6441	0.0010159	122.232	2280.82
B29F_17	0	1	0	458.912	725.603	25.8634	0.00247276	122.232	2287.75
B29F_17	0	1	68	509.117	381.838	10.8312	5.23E-05	122.735	2134.35
B29F_17	0	1	0	569.21	690	29.96	0.000243604	124.992	2338.14
B29F_17	0	1	37	655.21	720	29.4703	0.000495076	124.992	2358.37
B29F_17	0	1	0	636.396	780	21.9856	0.0015738	130.815	2394.87
B29F_17	0	1	0	547.449	720	29.96	0.00103569	133.558	2328.3
B29F_17	0	1	41	450	816.088	22.737	0.00128007	139.648	2316.72
B29F_17	0	1	47	603.738	840	21.9856	0.000557482	143.934	2382.35
B29F_17	0	1	0	524.786	840	24.4808	0.000887215	143.934	2369.05
B29F_17	0	1	10	547.449	810	24.4808	0.000186622	143.934	2360.88
B29F_17	0	1	0	524.786	810	24.4808	0.000186622	143.934	2364.25
B29F_18	1	2	62	90	445.982	20.7823	0.000243187	78.9255	2217.23
B29F_18	0	2	86	0	308.869	6.17789	5.83E-05	26.8008	2145.99
B29F_18	0	2	72	90	308.869	11.18	0.000124931	33.4862	2151.59
B29F_18	0	2	40	127.279	268.328	11.3338	3.17E-05	40.1355	2141.16
B29F_18	0	2	42	90	283.019	11.18	0.000153959	40.1355	2147.29
B29F_18	0	2	78	90	268.328	5.29337	7.87E-05	40.1355	2141.54
B29F_18	0	2	40	127.279	228.473	6.05553	3.17E-05	40.1355	2135.53
B29F_18	0	2	83	90	416.773	11.2181	0.000473678	52.9696	2176.54
B29F_18	0	2	39	180	189.737	6.83234	6.32E-05	55.3889	2130.25
B29F_18	0	2	66	180	180	8.2439	5.76E-05	55.3889	2128.94
B29F_18	0	2	65	180	502.892	16.9809	0.000169218	62.9595	2302.05
B29F_18	0	2	26	180	553.173	16.6674	0.000206113	62.9595	2309.37
B29F_18	0	2	70	90	375.899	11.4472	0.000218153	63.0834	2173.44
B29F_18	0	2	68	0	510	17.6522	0.000314415	63.166	2208.67
B29F_18	0	2	37	180	496.588	21.4284	9.40E-05	66.4287	2290.89
B29F_18	0	2	32	90	510	21.4284	0.000242114	66.4287	2278.87
B29F_18	0	2	32	180	496.588	21.4284	9.59E-05	66.4287	2286.76
B29F_18	0	2	67	0	630.714	22.0821	0.000828087	68.0893	2267.61
B29F_18	0	2	53	180	417.852	19.0944	0.000196993	68.1018	2314.23
B29F_18	0	2	67	0	523.927	23.2282	0.00119758	68.7495	2246.95
B29F_18	0	2	0	180	247.386	10.5977	0.000284195	69.3046	2147.09
B29F_18	0	2	70	127.279	283.019	11.3338	0.000177622	69.3046	2154.98
B29F_18	0	2	65	180	313.209	10.5977	0.000137568	69.3046	2162.86
B29F_18	0	2	70	127.279	308.869	11.3338	0.000177622	69.3046	2158.92
B29F_18	0	2	66	0	436.807	17.9038	0.0006271	70.4077	2206.43
B29F_18	0	2	70	0	453.982	19.1839	0.000568926	70.4077	2209.86
B29F_18	0	2	70	90	417.852	19.1839	0.000249147	70.4077	2203.31
B29F_18	0	2	67	0	494.773	23.2282	0.00112754	70.7693	2239.73
B29F_18	0	2	78	127.279	335.41	11.18	0.000298083	71.565	2166.85
B29F_18	0	2	76	127.279	308.869	11.3338	0.000184357	71.565	2160.87
B29F_18	0	2	67	180	228.473	10.3544	0.000663757	71.834	2153.79
B29F_18	0	2	74	90	351.141	13.6403	0.000368416	72.288	2186.17
B29F_18	0	2	74	90	379.473	13.6403	0.000573397	72.288	2190.84
B29F_18	0	2	74	90	390	15.5614	0.000573397	72.288	2194.35
B29F_18	0	2	46	180	313.209	13.6403	0.000997543	72.288	2172.03
B29F_18	0	2	69	127.279	362.491	17.4646	0.000358164	73.325	2173.45
B29F_18	0	2	51	90	417.852	17.4646	0.000316501	73.325	2194.87
B29F_18	0	2	52	180	335.41	15.5614	0.00033462	73.325	2170.12
B29F_18	0	2	23	90	394.588	19.1839	0.000312388	73.325	2190.82
B29F_18	0	2	72	90	379.473	17.4646	0.000198245	73.325	2184.93
B29F_18	0	2	67	0	496.588	17.6522	0.00119328	73.7798	2212.03
B29F_18	0	2	85	90	442.945	18.3067	0.000220954	73.7798	2189.62
B29F_18	0	2	67	90	563.649	21.4284	0.00022912	73.8238	2280.82
B29F_18	0	2	36	180	569.21	16.6674	0.000202596	73.8238	2297.18
B29F_18	0	2	71	90	360	15.0209	0.000268817	74.0546	2174.32
B29F_18	0	2	70	90	371.079	17.9038	0.00087589	74.0546	2179.02
B29F_18	0	2	61	90	342.053	13.6403	0.000997543	74.0546	2173.29
B29F_18	0	2	52	90	445.982	24.4424	0.000451922	75.1414	2253.81
B29F_18	0	2	69	0	445.982	24.4424	9.30E-05	75.1414	2226.37
B29F_18	0	2	57	0	458.912	17.9038	0.000258029	75.3066	2207.69
B29F_18	0	2	54	90	390	18.876	0.000131845	75.3066	2188.86
B29F_18	0	2	69	90	563.649	22.0364	0.000449896	75.7415	2257.36
B29F_18	0	2	78	0	536.656	22.0364	0.000402749	75.7415	2243.22
B29F_18	0	2	38	90	590.931	21.3158	0.000246763	75.7415	2266.62
B29F_18	0	2	55	0	550.727	23.4709	0.0009045	75.7415	2235.02
B29F_18	0	2	60	0	697.782	17.2257	0.000496149	75.921	2289.41
B29F_18	0	2	60	0	670.82	22.0821	0.000848472	75.921	2282.17
B29F_18	0	2	59	90	579.396	22.8926	0.000144243	77.6552	2269.23
B29F_18	0	2	68	0	551.543	22.8926	0.000147164	77.6552	2257.1
B29F_18	0	2	78	90	550.727	22.0364	0.000445664	78.9214	2253.97
B29F_18	0	2	60	0	484.665	20.7823	0.000115812	78.9255	2235.97
B29F_18	0	2	67	0	512.64	23.2282	0.000167012	78.9255	2245.55
B29F_18	0	2	65	0	442.945	18.0165	0.000241399	79.1699	2205.42
B29F_18	0	2	75	0	456.946	21.6869	0.000416338	79.1699	2221.79
B29F_18	0	2	66	90	390	17.4646	0.000247121	79.1699	2192.98
B29F_18	0	2	79	127.279	375.899	17.4646	0.000415266	79.1699	2178.51
B29F_18	0	2	66	0	429.535	18.0165	0.000496626	79.1699	2203.04
B29F_18	0	2	62	0	424.264	24.4424	0.000339091	81.9194	2236.57
B29F_18	0	2	50	90	361.248	27.3647	0.000513315	81.9194	2263.32
B29F_18	0	2	69	0	445.982	24.4424	0.000339091	81.9194	2239.18
B29F_18	0	2	61	0	617.738	22.0821	0.000553131	82.1169	2257.01
B29F_18	0	2	60	0	577.062	23.4709	0.000669241	82.1169	2236.08
B29F_18	0	2	58	0	630.714	23.4709	0.00024575	82.1169	2257.62
B29F_18	0	2	64	90	432.666	22.3023	0.000183821	82.8028	2281.66
B29F_18	0	2	66	180	349.857	21.3337	7.09E-05	82.8028	2309.55
B29F_18	0	2	41	90	644.127	21.3158	0.00042206	83.2544	2305.65
B29F_18	0	2	52	90	603.738	22.8926	0.000256002	83.2544	2291.9
B29F_18	0	2	73	180	366.197	25.4772	8.86E-05	88.8309	2293.06
B29F_18	0	2	58	90	670.82	19.5737	0.000138581	90.4476	2315.33
B29F_18	0	2	48	127.279	684.105	19.5737	0.000159919	90.4476	2325.3
B29F_18	0	2	37	254.558	582.495	16.6674	0.000447512	92.7006	2310.84
B30M_17	1	3	50	90	84.8528	7.61822	7.99E-05	169.461	2185.94
B30M_17	0	3	59	360	67.082	16.9341	0.000126839	135.739	2235.57
B30M_17	0	3	50	360	30	12.3809	0.000056684	141.68	2233.15
B30M_17	0	3	52	371.079	60	13.16	7.26E-05	141.68	2239.85
B30M_17	0	3	66	360	67.082	9.49581	0.00024575	144.462	2206.87
B30M_17	0	3	55	270	0	12.3809	3.53E-05	144.462	2216.46
B30M_17	0	3	55	360	0	12.3809	3.53E-05	144.462	2218.81
B30M_17	0	3	48	270	42.4264	7.99101	5.60E-05	148.601	2179.86
B30M_17	0	3	27	270	0	7.14154	3.31E-05	148.601	2176.37
B30M_17	0	3	33	180	30	7.14154	8.02E-05	148.601	2174.47
B30M_17	0	3	51	270	60	9.49581	0.0001688	151.165	2183.96
B30M_17	0	3	51	270	30	9.49581	0.0001688	151.165	2182.38
B30M_17	0	3	66	360	67.082	9.49581	0.000339806	151.165	2201.72
B30M_17	0	3	45	180	0	7.99101	5.83E-05	152.928	2183.21
B30M_17	0	3	58	270	30	9.47844	9.50E-05	152.928	2189.84
B30M_17	0	3	63	180	42.4264	7.14154	3.98E-05	153.122	2171.4
B30M_17	0	3	45	180	42.4264	7.14154	7.62E-05	153.122	2173.55
B30M_17	0	3	43	180	42.4264	5.62235	0.000097394	157.329	2156.81
B30M_17	0	3	66	90	42.4264	5.62235	0.00022018	157.329	2156.18
B30M_17	0	3	61	270	30	6.48489	8.82E-05	159.179	2161.81
B30M_17	0	3	51	270	0	8.03182	8.23E-05	160.017	2173.87
B30M_17	0	3	27	360	0	8.03182	5.68E-05	160.017	2173.02
B30M_17	0	3	35	270	0	8.03182	5.94E-05	160.017	2172.44
B30M_17	0	3	69	201.246	30	9.41315	2.52E-05	163.072	2200.66
B30M_17	0	3	69	284.605	30	9.41315	3.02E-05	163.072	2205.86
B30M_17	0	3	0	254.558	30	7.96317	0.000558436	163.474	2220.53
B30M_17	0	3	0	254.558	0	7.96317	0.000558436	163.474	2222.79
B30M_17	0	3	0	254.558	30	7.51026	9.21E-05	163.474	2216.72
B30M_17	0	3	70	90	30	7.61822	5.44E-05	163.523	2178.22
B30M_17	0	3	60	180	30	7.99101	6.13E-05	163.523	2177.24
B30M_17	0	3	38	180	30	7.61822	0.000079155	163.523	2176.02
B30M_17	0	3	45	180	42.4264	7.61822	6.10E-05	163.523	2173.06
B30M_17	0	3	29	180	0	7.14154	3.98E-05	163.61	2167.87
B30M_17	0	3	26	180	0	6.48489	0.000028491	163.61	2163.91
B30M_17	0	3	35	180	67.082	7.18051	0.000199616	165.964	2223.66
B30M_17	0	3	23	0	30	5.18822	0.00026536	167.381	2157.78
B30M_17	0	3	54	90	84.8528	7.18051	0.00127125	169.216	2225.18
B30M_17	0	3	55	90	84.8528	7.18051	0.00127125	169.216	2223.78
B30M_17	0	3	50	90	67.082	6.92715	0.000184298	169.461	2185
B30M_17	0	3	32	90	123.693	10.1628	0.000292897	169.461	2194.36
B30M_17	0	3	69	201.246	0	9.41315	0.000108719	169.574	2198.66
B30M_17	0	3	57	180	60	9.47844	3.38E-05	169.574	2193.69
B30M_17	0	3	31	127.279	30	10.1365	0.000069499	169.574	2202.14
B30M_17	0	3	41	0	0	6.58772	0.000220299	169.695	2168.51
B30M_17	0	3	14	0	30	5.32285	0.000276446	169.695	2168.11
B30M_17	0	3	81	0	30	5.18822	0.000286758	169.695	2161.1
B30M_17	0	3	39	127.279	60	10.1365	0.000069499	169.735	2210.44
B30M_17	0	3	39	127.279	90	10.1011	0.000239909	169.735	2212.26
B30M_17	0	3	38	254.558	30	7.96317	0.00028199	170.611	2207.85
B30M_17	0	3	32	180	30	7.51026	8.57E-05	170.611	2211.15
B30M_17	0	3	60	127.279	30	10.1365	6.20E-05	170.611	2208.63
B30M_17	0	3	69	201.246	0	10.1365	0.00018245	170.611	2200.13
B30M_17	0	3	33	201.246	30	9.41315	0.00018245	170.611	2203.29
B30M_17	0	3	68	324.5	30	7.96317	0.00028348	171.327	2230.19
B30M_17	0	3	75	254.558	30	7.96317	0.00028348	171.327	2226.51
B30M_17	0	3	67	284.605	30	9.41315	0.00023216	171.327	2231.97
B30M_17	0	3	53	284.605	30	13.16	9.42E-05	171.327	2234.88
B30M_17	0	3	84	254.558	0	7.96317	0.000290036	173.157	2232.97
B30M_17	0	3	53	90	30	5.87132	0.000144422	173.853	2167.73
B30M_17	0	3	82	0	30	5.18822	0.000157773	173.853	2162.42
B30M_17	0	3	59	0	0	7.53658	0.00015378	175.696	2144.7
B30M_17	0	3	60	0	0	5.4472	0.000144005	175.696	2145.58
B30M_17	0	3	56	0	0	5.4472	0.000245512	175.696	2148.64
B30M_17	0	3	59	0	0	7.53658	0.000267267	175.786	2140.21
B30M_17	0	3	50	90	0	6.78122	0.000328779	175.786	2153.53
B30M_17	0	3	52	90	0	5.47927	0.000119448	175.786	2145.73
B30M_17	0	3	66	90	30	5.62235	0.00022018	175.786	2155.04
B30M_17	0	3	75	0	67.082	10.5531	0.000363588	176.553	2179.75
B30M_17	0	3	29	0	30	6.58772	0.000190079	176.553	2173.61
B30M_17	0	3	79	0	0	5.47927	0.000148773	177.51	2150.03
B30M_17	0	3	69	90	30	5.18822	9.82E-05	177.51	2163.12
B30M_17	0	3	56	0	30	6.41539	0.000329137	189.462	2158.16
B30M_17	0	3	54	0	30	5.78883	0.000140429	189.462	2159.48
B30M_17	0	3	66	0	30	11.489	0.000251055	190.981	2193.16
B30M_17	0	3	40	90	42.4264	7.18051	0.00114369	191.31	2224.58
B30M_17	0	3	78	0	0	8.68777	0.00164807	191.31	2201.94
B30M_17	0	3	68	0	0	7.36374	8.54E-05	197.987	2166.84
B30M_17	0	3	36	0	30	6.41539	0.00015521	197.987	2160.85
B30M_17	0	3	74	90	42.4264	7.36374	0.000272512	200.772	2178.59
B30M_17	0	3	53	0	30	6.58772	0.000473678	200.772	2176.96
B30M_17	0	3	74	90	30	10.7349	0.00036037	200.772	2183.53
B30M_17	1	4	61	254.558	276.586	18.4996	0.000161171	97.125	2355.45
B30M_17	0	4	54	201.246	283.019	14.5691	0.000232935	77.2906	2361.52
B30M_17	0	4	52	201.246	283.019	14.5691	0.00038594	77.2906	2363.6
B30M_17	0	4	62	254.558	284.605	18.4996	0.00015831	77.2906	2354.32
B30M_17	0	4	56	127.279	349.857	20.7376	0.000164151	78.3603	2340.07
B30M_17	0	4	56	127.279	324.5	20.7376	0.000225306	78.3603	2347.12
B30M_17	0	4	40	127.279	390	19.5737	0.000324786	79.6293	2319.26
B30M_17	0	4	62	201.246	364.966	23.3672	8.92E-05	79.6293	2328
B30M_17	0	4	59	127.279	375.899	19.5737	0.000324786	82.8195	2319.87
B30M_17	0	4	48	90	417.852	19.5737	0.000755429	82.8195	2302.09
B30M_17	0	4	46	0	483.735	14.3484	0.000584602	82.8195	2290.44
B30M_17	0	4	34	90	416.773	14.3484	0.000394285	82.8195	2318.77
B30M_17	0	4	63	90	381.838	21.585	0.000138938	85.5704	2339.84
B30M_17	0	4	64	180	361.248	21.585	0.000138938	85.5704	2345.31
B30M_17	0	4	56	201.246	241.868	14.5691	0.000245512	86.7948	2364.66
B30M_17	0	4	51	201.246	258.07	14.5691	0.000320852	87.8562	2369.98
B30M_17	0	4	50	180	318.904	19.1623	0.000145614	87.8562	2381.39
B30M_17	0	4	57	201.246	335.41	23.6999	7.62E-05	88.9122	2341.49
B30M_17	0	4	42	127.279	391.152	23.3672	6.82E-05	88.9122	2319.81
B30M_17	0	4	55	201.246	335.41	18.4996	0.000168562	88.9122	2342.12
B30M_17	0	4	53	270	300	19.1623	0.000293732	92.2906	2392.73
B30M_17	0	4	44	201.246	391.152	22.4403	0.000264585	92.2906	2380.44
B30M_17	0	4	54	284.605	349.857	22.4403	0.000420868	92.2906	2387.82
B30M_17	0	4	68	90	426.38	21.585	0.000180244	92.4896	2327.16
B30M_17	0	4	0	90	510.882	12.9844	0.000301659	92.4896	2302.96
B30M_17	0	4	69	0	474.342	14.3484	0.000276685	92.4896	2296.26
B30M_17	0	4	34	90	492.037	12.9844	0.000133812	92.4896	2301.52
B30M_17	0	4	42	127.279	416.773	23.3672	4.98E-05	92.7481	2306.22
B30M_17	0	4	58	180	417.852	19.1686	7.08E-05	92.7481	2299.81
B30M_17	0	4	64	90	456.946	13.5475	0.000327647	92.7481	2273.52
B30M_17	0	4	56	127.279	416.773	13.5475	4.98E-05	92.7481	2299.28
B30M_17	0	4	68	0	494.773	7.1163	0.00124764	94.2974	2264.69
B30M_17	0	4	63	127.279	457.93	13.5475	0.000477493	94.2974	2288.86
B30M_17	0	4	54	180	335.41	22.4547	0.000319779	97.531	2323.23
B30M_17	0	4	55	254.558	295.466	23.6999	0.000275612	97.531	2342.84
B30M_17	0	4	55	254.558	295.466	15.0424	0.000136077	97.531	2346.16
B30M_17	0	4	38	90	318.904	21.4372	0.000572085	104.18	2294.14
B30M_17	0	4	43	180	295.466	21.3942	0.00120747	108.82	2320.26
B30M_17	0	4	57	254.558	256.32	15.0424	9.83E-05	116.102	2344.89
B30M_17	0	4	37	360	182.483	9.15033	6.56E-05	116.102	2342.74
B30M_17	0	4	67	0	361.248	6.10171	0.000466764	124.563	2242.81
B30M_17	0	4	56	90	391.152	6.10171	0.000798106	124.563	2261.11
B30M_17	0	4	43	90	324.5	8.63103	0.000821531	124.563	2263.48
B30M_17	0	4	51	90	318.904	8.63103	0.000375032	124.563	2267.87
B30M_17	0	4	34	254.558	212.132	9.86414	4.03E-05	127.972	2361.88
B30M_17	0	4	56	360	192.094	12.988	0.000018239	130.115	2329.08
B30M_17	0	4	26	270	241.868	12.9771	7.37E-05	130.115	2336.43
B30M_17	0	4	69	270	192.094	12.988	4.26E-05	130.115	2330.06
B30M_17	0	4	61	270	234.307	12.9771	5.08E-05	130.115	2331.86
B30M_17	0	4	47	360	180	12.9771	5.79E-05	130.115	2337.01
B30M_17	0	4	36	270	201.246	12.988	1.97E-05	130.115	2323.69
B30M_17	0	4	48	360	134.164	9.24412	3.34E-05	132.94	2322.24
B30M_17	0	4	63	371.079	161.555	13.371	0.000286818	133.512	2377.36
B30M_17	0	4	33	360	108.167	9.24412	3.92E-05	136.975	2324.18
B30M_17	0	4	73	0	512.64	7.1163	0.00113159	147.724	2253.04
B30M_17	0	4	67	0	502.892	7.1163	0.00113159	147.724	2249.46
B30M_17	0	4	31	402.492	108.167	7.67403	3.83E-05	150.562	2344.65
B30M_17	0	4	51	381.838	150	8.22071	7.40E-05	150.562	2351.8
B30M_17	0	4	40	381.838	127.279	8.22071	9.08E-05	150.562	2350.64
B30M_17	0	4	39	402.492	67.082	7.67403	8.92E-05	151.783	2341.01
B30M_17	0	4	46	371.079	84.8528	9.24412	3.99E-05	152.56	2329.5
B30M_17	0	4	43	360	150	9.15033	1.34E-05	152.56	2336.79
B30M_17	0	4	21	371.079	123.693	9.24412	5.45E-05	152.56	2333.13
B30M_17	0	4	62	0	426.38	10.1149	0.000725746	155.433	2241.95
B30M_17	0	4	65	284.605	192.094	8.60322	0.000172496	168.179	2371.93
B30M_17	0	4	63	371.079	134.164	13.371	0.000272989	168.179	2365.92
B30M_17	0	4	61	284.605	169.706	8.60322	0.000172496	168.179	2367.91
B30M_17	0	4	69	360	60	8.50767	0.000146568	171.703	2331.5
B30M_17	0	4	38	402.492	84.8528	7.67403	3.83E-05	171.703	2345.91
B30M_17	0	4	73	360	90	5.81575	0.00015521	171.703	2339.85
B30M_17	0	4	64	371.079	182.483	13.371	0.000244439	177.656	2390.38
B30M_17	0	4	63	360	182.483	13.371	0.000244439	177.656	2397.57
B30M_17	0	4	31	324.5	134.164	3.49165	0.00029248	185.477	2361.28
B30M_17	0	4	67	0	530.754	7.1163	0.0007056	204.37	2249.2
B30M_17	0	4	30	284.605	90	10.328	0.000319898	217.569	2345.55
B30M_17	0	4	57	324.5	120	13.371	0.000301778	217.569	2361.87
B30M_17	0	4	58	0	536.656	9.74803	0.000693858	219.094	2259.9
B30M_17	0	4	0	90	540.833	11.6527	0.000770569	219.094	2280.03
B30M_17	0	4	69	0	499.299	14.3484	0.000479937	219.094	2287.03
B30M_17	0	4	41	270	0	10.6353	0.000286818	238.671	2314.53
B30M_17	0	4	63	371.079	30	10.328	0.00087142	240.781	2329.22
B35F_16	1	5	0	2118.35	305.941	16.0071	0.000252306	133.431	1831.48
B35F_16	0	5	27	2106.85	335.41	10.0854	6.61E-05	12.4143	1780.04
B35F_16	0	5	26	2106.85	349.857	12.7415	4.65E-05	12.4143	1780.97
B35F_16	0	5	32	1879.26	523.927	15.2301	0.000494957	13.9283	1833.88
B35F_16	0	5	32	1907.07	510	13.3415	0.000207067	13.9283	1822.08
B35F_16	0	5	30	1992.23	456.946	13.3415	8.31E-05	13.9283	1808.24
B35F_16	0	5	47	2077.81	402.492	12.7415	0.000147581	44.3489	1794.66
B35F_16	0	5	32	2077.81	362.491	12.7415	0.000147581	44.3489	1792.58
B35F_16	0	5	39	1992.23	402.492	12.7415	0.000249565	44.3489	1802.6
B35F_16	0	5	0	2167.49	42.4264	12.3491	0.000247538	46.5074	1737.88
B35F_16	0	5	33	1879.26	536.656	15.2301	0.000536203	50.3815	1843.25
B35F_16	0	5	19	2106.85	308.869	6.80409	0.00010097	53.3832	1779.51
B35F_16	0	5	31	2077.81	323.11	12.7415	0.000059247	53.3832	1781.33
B35F_16	0	5	0	2336.54	134.164	14.285	0.000425875	72.0309	1769.35
B35F_16	0	5	0	2313.89	174.929	12.0686	0.000116765	73.706	1760.39
B35F_16	0	5	19	2077.81	362.491	9.8072	0.000150144	78.0957	1813.29
B35F_16	0	5	0	2226.48	256.32	15.4816	3.98E-05	83.6598	1793.84
B35F_16	0	5	0	2206.38	268.328	12.0686	6.48E-05	83.6598	1787.15
B35F_16	0	5	0	2206.38	256.32	12.0686	6.48E-05	83.6598	1787.15
B35F_16	0	5	0	2139.28	276.586	16.2853	9.43E-05	86.7295	1804.59
B35F_16	0	5	0	2250	216.333	14.4976	0.000184476	86.7295	1792.91
B35F_16	0	5	19	2163.75	216.333	14.4976	0.000264287	87.5372	1789.12
B35F_16	0	5	30	2191.64	201.246	12.9017	0.0002684	87.5372	1785.34
B35F_16	0	5	19	2163.75	216.333	14.4976	0.000264287	87.5372	1790.01
B35F_16	0	5	0	2250	174.929	14.4976	0.000392377	88.9191	1789.94
B35F_16	0	5	0	2226.48	268.328	16.2853	7.97E-05	93.7376	1802.54
B35F_16	0	5	0	2226.48	254.558	16.2853	6.37E-05	93.7376	1795.73
B35F_16	0	5	0	1768.22	474.342	12.1513	0.000334322	99.28	1884.37
B35F_16	0	5	0	1855.4	483.735	12.1513	0.000451505	99.28	1862.42
B35F_16	0	5	0	1909.19	234.307	15.2403	0.000445902	100.808	1815.98
B35F_16	0	5	0	1909.19	254.558	15.2403	0.000472069	100.808	1820.79
B35F_16	0	5	0	1820.14	276.586	20.63	0.000762939	100.808	1838.16
B35F_16	0	5	0	1835.65	361.248	17.9249	0.000252724	102.139	1839.88
B35F_16	0	5	21	2139.28	342.053	14.7132	0.000162542	103.965	1835.5
B35F_16	0	5	0	1898.55	150	14.6939	0.000249147	109.144	1784.78
B35F_16	0	5	0	2077.81	94.8683	15.1257	0.000454664	110.41	1755.87
B35F_16	0	5	0	1988.17	94.8683	15.1257	0.000759542	110.41	1757.42
B35F_16	0	5	0	2077.81	94.8683	15.1257	0.000454664	110.41	1746.13
B35F_16	0	5	0	2382.88	134.164	10.6535	0.000825346	112.949	1746.02
B35F_16	0	5	0	2294.56	174.929	10.6535	0.000374675	112.949	1758.58
B35F_16	0	5	0	2189.79	240	15.2199	7.53E-05	120.285	1795.5
B35F_16	0	5	0	2189.79	270	15.2199	7.53E-05	120.285	1793.96
B35F_16	0	5	0	1855.4	426.38	12.1513	0.000469744	121.301	1875.66
B35F_16	0	5	0	2118.35	342.053	15.136	0.000197172	122.067	1825.78
B35F_16	0	5	27	1965.63	442.945	9.8072	0.000128329	123.69	1831.33
B35F_16	0	5	33	2052.32	416.773	9.8072	5.60E-05	123.69	1834.98
B35F_16	0	5	0	1998.32	174.929	14.6939	0.000744581	126.384	1778.71
B35F_16	0	5	0	1909.19	228.473	15.7504	0.000484228	126.384	1781.66
B35F_16	0	5	0	1820.14	300	15.2403	0.00124866	129.207	1815.02
B35F_16	0	5	0	1835.65	342.053	17.9249	0.00037396	129.207	1832.67
B35F_16	0	5	19	1965.63	483.735	10.1413	0.000428617	133.059	1823.7
B35F_16	0	5	22	1965.63	469.574	10.1413	0.00090611	133.059	1840.16
B35F_16	0	5	0	1855.4	456.946	6.61411	0.000330687	133.059	1851.13
B35F_16	0	5	0	1942.83	442.945	6.61411	0.00090611	133.059	1836.59
B35F_16	0	5	31	1879.26	496.588	15.2301	0.000481725	133.059	1853.3
B35F_16	0	5	0	2030.49	371.079	10.2194	0.000409365	133.431	1844.73
B35F_16	0	5	0	2030.49	335.41	15.136	0.000581503	133.431	1841.52
B35F_16	0	5	0	2118.35	295.466	16.0071	0.000252306	133.431	1826.1
B35F_16	0	5	0	2012.46	313.209	15.2855	0.000380754	133.431	1831.91
B35F_16	0	5	0	2030.49	362.491	15.136	0.00044769	133.431	1845.36
B35F_16	0	5	0	2167.49	90	8.90402	0.000232458	142.927	1746.33
B35F_16	0	5	0	2087.53	174.929	17.0057	0.000112295	143.494	1786.93
B35F_16	0	5	0	2101.07	218.403	15.2199	9.66E-05	143.494	1801.67
B35F_16	0	5	0	2087.53	150	18.0321	3.19E-05	144.293	1778.08
B35F_16	0	5	0	2176.81	108.167	12.3491	0.000224948	144.293	1761.33
B35F_16	0	5	0	2367.53	201.246	9.50416	0.000347257	144.648	1752.85
B35F_16	0	5	0	2278.62	210	11.3677	0.000304878	144.648	1762.39
B35F_16	0	5	0	2189.79	240	15.2199	4.17E-05	146.129	1791.64
B35F_16	0	5	0	2189.79	240	11.3677	9.29E-05	146.129	1784.83
B35F_16	0	5	0	2101.07	247.386	16.0071	0.000210524	147.191	1808.49
B35F_16	0	5	0	2087.53	218.403	18.0321	7.22E-05	147.191	1798.64
B35F_16	0	5	0	1942.83	390	6.61411	7.89E-05	150.219	1844.55
B35F_16	0	5	0	1942.83	402.492	6.61411	0.000125587	150.219	1844.8
B35F_16	0	5	0	1855.4	391.152	17.9249	0.000125587	150.219	1854.26
B35F_16	0	5	0	1855.4	442.945	12.1513	0.000276864	150.219	1860.02
B35F_16	0	5	0	1942.83	390	6.61411	0.000343621	150.219	1842.28
B35F_16	0	5	20	1942.83	390	10.2194	0.000168085	153.435	1838.88
B35F_16	0	5	0	1942.83	402.492	6.61411	0.000303149	153.435	1839.79
B35F_16	0	5	0	1942.83	375.899	6.61411	0.000161886	153.435	1835.49
B35F_16	0	5	0	1942.83	390	10.2194	0.000168085	153.435	1838.47
B35F_16	0	5	0	2030.49	323.11	15.2855	0.000339746	153.435	1833.71
B35F_17	1	6	0	3271.1	1440.62	19.1274	0.00335407	150.458	1994.64
B35F_17	0	6	26	3462.37	1324.42	22.3674	0.000200272	18.0147	1938.56
B35F_17	0	6	28	3389.07	1389.75	19.7623	0.000206113	18.0147	1969
B35F_17	0	6	27	3389.07	1397.18	15.4834	0.000329316	18.0147	1972.27
B35F_17	0	6	33	3360.27	1366.24	23.2716	0.000206649	28.5514	1955.74
B35F_17	0	6	23	3462.37	1312.14	26.4759	0.000293732	29.2098	1926.39
B35F_17	0	6	27	3551.3	1253.2	15.8199	0.00145078	29.2098	1908.98
B35F_17	0	6	30	3462.37	1288.6	26.4759	0.00145078	29.2098	1914.5
B35F_17	0	6	23	3449.48	1272.79	28.571	0.00170094	30.1618	1898.76
B35F_17	0	6	0	3430.64	1290.35	28.5271	0.00105453	30.562	1862.28
B35F_17	0	6	0	3438.9	1261.43	28.5271	0.00226527	30.562	1864.38
B35F_17	0	6	0	3430.64	1290	28.5271	0.00129962	33.7323	1856.95
B35F_17	0	6	0	3438.9	1295.57	28.571	0.000429273	36.5289	1904.31
B35F_17	0	6	21	3360.27	1388.13	25.0173	0.000646472	36.5289	1952.79
B35F_17	0	6	0	3438.9	1291.39	28.5271	0.000420451	40.358	1884.04
B35F_17	0	6	0	3340.93	1348.33	24.7559	0.000479281	40.358	1922.88
B35F_17	0	6	0	3438.9	1321.36	28.5271	0.000691295	40.358	1905.97
B35F_17	0	6	0	3340.93	1298	24.7781	0.000287473	45.4876	1906.92
B35F_17	0	6	0	3430.64	1306.98	27.5973	0.000362396	45.4876	1892.7
B35F_17	0	6	0	3430.64	1290	27.5973	0.00109619	45.4876	1868.42
B35F_17	0	6	0	3334.86	1248.52	25.2567	0.000279009	54.3447	1877.3
B35F_17	0	6	0	3334.86	1233.29	25.2567	0.000517607	99.2274	1901.68
B35F_17	0	6	0	3334.86	1231.46	25.2567	0.000438273	99.2274	1889.28
B35F_17	0	6	0	3334.86	1263.21	24.7781	0.000500798	99.2274	1904.27
B35F_17	0	6	0	3251.23	1398.46	19.0555	0.000562131	120.174	1965.31
B35F_17	0	6	0	3259.94	1381.3	19.0555	0.000635982	120.174	1978.4
B35F_17	0	6	0	3251.23	1373.79	19.0555	0.000562131	120.174	1964.91
B35F_17	0	6	0	3360.27	1417.96	25.0173	0.000730634	120.57	1964.87
B35F_17	0	6	0	3271.1	1484.92	14.7415	0.000642478	122.935	2000.66
B35F_17	0	6	0	3284.69	1494.59	8.19669	0.000174105	122.935	1998.23
B35F_17	0	6	0	3124.18	1447.79	29.3657	0.000185013	128.063	1939.24
B35F_17	0	6	0	3124.18	1440.31	27.492	0.000089407	128.063	1939.64
B35F_17	0	6	0	3124.18	1464.79	24.177	0.000283122	128.063	1953.43
B35F_17	0	6	0	3389.07	1455.23	19.7623	0.000525475	129.523	1984.03
B35F_17	0	6	23	3389.07	1418.91	19.7623	0.000206113	129.523	1978.68
B35F_17	0	6	0	3003.9	1250.32	24.5322	0.000672102	131.793	1829.87
B35F_17	0	6	0	2991.74	1261.78	29.82	0.000406802	131.793	1828.86
B35F_17	0	6	0	2991.74	1234.38	29.0121	0.000163734	136.086	1809.18
B35F_17	0	6	0	2991.74	1247.8	29.82	0.000406802	136.086	1820.08
B35F_17	0	6	0	3231.24	1597.62	18.5645	0.00018239	139.014	1980.72
B35F_17	0	6	0	3212.38	1555.96	18.5645	0.00018239	139.014	1980.71
B35F_17	0	6	0	3124.18	1531.18	24.177	0.000162125	139.014	1976.71
B35F_17	0	6	0	3231.24	1572.93	18.5645	0.000151515	139.014	1978.92
B35F_17	0	6	0	3107.28	1425.24	31.8662	0.000189364	139.917	1924.63
B35F_17	0	6	0	3092.91	1410.32	31.8662	0.000157237	139.917	1917.09
B35F_17	0	6	0	3092.91	1369.53	31.8662	0.000340044	144.269	1896.74
B35F_17	0	6	0	3092.91	1369.53	31.8662	0.000340044	144.269	1899.26
B35F_17	0	6	0	3245	1231.46	21.2941	0.000466049	146.266	1919.92
B35F_17	0	6	0	3155.14	1198.87	26.6885	0.000161707	146.266	1890.59
B35F_17	0	6	0	3241.25	1189.83	21.2941	0.000379026	146.266	1912.54
B35F_17	0	6	0	3151.29	1157.63	26.6885	0.000335813	146.266	1881.17
B35F_17	0	6	0	3081.1	1288.25	32.8615	7.84E-05	148.101	1874.02
B35F_17	0	6	0	2991.74	1274.56	29.0121	0.000153661	148.101	1836.26
B35F_17	0	6	0	2982.25	1247.8	29.0121	0.000134349	148.101	1828.51
B35F_17	0	6	0	3092.91	1408.72	31.8662	0.000637293	150.376	1926.66
B35F_17	0	6	0	3271.1	1425.24	32.366	0.00143123	150.458	1974.56
B35F_17	0	6	0	3170.5	1384.23	32.366	0.00113517	150.458	1949.3
B35F_17	0	6	0	3271.1	1480.98	19.1274	0.00335407	150.458	2005.14
B35F_17	0	6	0	3107.28	1440.62	31.8662	0.000425994	151.144	1940.6
B35F_17	0	6	0	3251.23	1339.63	19.0555	0.00178337	152.807	1958.64
B35F_17	0	6	0	3251.23	1356.65	19.0555	0.00106156	152.807	1953.71
B35F_17	0	6	0	3259.94	1373.79	31.9242	0.000751376	152.807	1957.87
B35F_17	0	6	0	3170.5	1332.55	31.9242	0.000537336	152.807	1929.47
B35F_17	0	6	0	3284.69	1524.11	8.19669	0.00016731	153.435	2002.59
B35F_17	0	6	0	3071.89	1302.5	32.8615	0.000124097	153.435	1885.11
B35F_17	0	6	0	3195.95	1503.6	30.5437	0.00100845	153.435	1989.36
B35F_17	0	6	0	3170.5	1343.32	31.9242	0.000199199	153.435	1919.15
B35F_17	0	6	0	3161.55	1281.6	31.9242	0.000337839	154.667	1916.4
B35F_17	0	6	0	3251.23	1306.98	18.5893	0.000826716	154.667	1943.26
B35F_17	0	6	0	3065.29	1168.46	31.3748	0.000207484	157.296	1818.39
B35F_17	0	6	0	3071.89	1194.74	31.3748	0.000207484	157.296	1822.31
B35F_17	0	6	0	3065.29	1183.39	31.3748	0.000349045	157.296	1827.8
B35F_17	0	6	0	3065.29	1183.39	31.3748	0.000241995	157.296	1832.13
B35F_17	0	6	0	3071.89	1235.48	32.8615	0.000228763	157.296	1851.69
B35F_17	0	6	0	3212.38	1578.92	18.5645	0.0001508	159.167	1986.37
B35F_17	0	6	0	3319.04	1586.6	18.5645	0.000126123	159.167	1983.93
B35F_17	0	6	0	3161.55	1265.7	31.9242	0.000263214	160.162	1883.6
B35F_17	0	6	0	3300.68	1491.88	2.666	0.000100851	162.646	1986.79
B35F_17	0	6	0	3406.95	1442.5	15.4834	0.000390708	162.646	1976.62
B35F_17	0	6	0	3406.95	1471.22	15.4834	8.21E-05	162.646	1979.82
B35F_17	0	6	0	3300.68	1520.85	2.666	0.000100851	162.646	1985.68
B40_16	1	7	53	1592.26	424.264	13.5786	0.00138927	345.689	2007.37
B40_16	0	7	28	1698.12	169.706	8.09606	0.000949442	9.55429	2060.85
B40_16	0	7	28	1337.95	509.117	17.3077	0.000504255	9.59692	2051.93
B40_16	0	7	23	1405.84	466.69	16.2557	0.00060153	9.59692	2060.79
B40_16	0	7	23	1405.84	466.69	16.2557	0.00109357	9.59692	2061.77
B40_16	0	7	23	1465.09	484.665	15.1903	0.00126225	9.59692	2062.96
B40_16	0	7	29	1400.07	509.117	15.1903	0.000638425	9.59692	2049.64
B40_16	0	7	26	1465.09	496.588	15.1903	0.0012399	9.59692	2050.66
B40_16	0	7	54	1497.9	258.07	12.0547	0.000622094	10.8715	2086.26
B40_16	0	7	54	1476.11	351.141	14.2384	0.000374496	10.8715	2049.83
B40_16	0	7	58	1476.11	342.053	14.2384	0.000268936	10.8715	2061.05
B40_16	0	7	58	1476.11	300	12.0547	0.000219762	10.8715	2068.71
B40_16	0	7	55	1602.4	318.904	15.6922	0.000800431	10.9925	2037.37
B40_16	0	7	50	1548.42	258.07	11.126	0.000424266	10.9925	2067.19
B40_16	0	7	42	1337.95	474.342	23.9261	0.000418246	13.2097	2075.69
B40_16	0	7	28	1527.35	550.727	14.0682	0.000695884	13.6097	2022.12
B40_16	0	7	33	1465.09	523.927	15.1903	0.0012399	13.6097	2041.86
B40_16	0	7	27	1337.95	468.615	17.3077	0.000187635	13.7891	2071.57
B40_16	0	7	30	1279.14	432.666	23.9261	0.000132322	13.7891	2096.42
B40_16	0	7	47	1350	384.187	21.3266	0.000253975	13.7891	2083.4
B40_16	0	7	24	1337.95	445.982	16.2557	0.000215769	13.7891	2072.33
B40_16	0	7	42	1337.95	534.135	17.3077	0.000235677	14.7176	2057.21
B40_16	0	7	0	1337.95	573.149	13.4762	0.000396192	14.7176	2051.55
B40_16	0	7	57	1574.36	161.555	7.36037	0.000712276	16.8763	2075.01
B40_16	0	7	0	1405.84	657.951	13.0714	0.00075078	22.8498	2057.65
B40_16	0	7	0	1400.07	573.149	13.4762	0.000413239	22.8498	2044.83
B40_16	0	7	48	1350	384.187	21.3266	0.000223458	22.9941	2084.28
B40_16	0	7	0	1532.64	582.495	14.0682	0.000985444	23.8658	2019.87
B40_16	0	7	0	1337.95	618.466	14.641	0.000163913	26.5651	2069.67
B40_16	0	7	59	1548.42	256.32	14.2384	0.000552416	34.0662	2081.5
B40_16	0	7	37	1622.5	216.333	11.126	0.00175595	34.0662	2058.11
B40_16	0	7	0	1532.64	597.746	12.0607	0.00121903	38.1363	2026.02
B40_16	0	7	0	1592.26	569.21	12.0607	0.00142449	38.1363	2022.18
B40_16	0	7	25	1659.52	618.466	12.7005	0.000911176	38.1363	2026.6
B40_16	0	7	25	1602.4	657.951	18.5257	0.000788927	38.1363	2029.94
B40_16	0	7	28	1602.4	630.714	12.7005	0.000818491	38.1363	2012.21
B40_16	0	7	25	1659.52	590.931	12.7005	0.000911176	38.1363	2012.2
B40_16	0	7	43	1574.36	180	9.98428	0.00151759	40.0608	2099.93
B40_16	0	7	56	1423.02	254.558	16.4406	0.000151396	40.4261	2090.53
B40_16	0	7	26	1465.09	632.851	13.0714	0.000399292	41.6051	2038.76
B40_16	0	7	0	1532.64	632.851	14.5551	0.000713646	41.6051	2026.04
B40_16	0	7	28	1465.09	632.851	13.0714	0.000399292	41.6051	2035.37
B40_16	0	7	28	1465.09	632.851	13.0714	0.000453234	41.6051	2029.27
B40_16	0	7	30	1532.64	626.418	14.5551	0.000274122	41.6051	2029.26
B40_16	0	7	25	1602.4	692.604	14.5551	0.000599027	63.9832	2047.22
B40_16	0	7	0	1548.42	692.604	14.5551	0.000914872	63.9832	2049.56
B40_16	0	7	19	1728.84	534.135	13.6858	0.00132138	287.668	1943.69
B40_16	0	7	24	1719.45	516.14	11.1325	0.000929594	287.668	1956.16
B40_16	0	7	28	1674.1	424.264	5.17371	0.000205457	290.659	2012.09
B40_16	0	7	35	1674.1	445.982	5.17371	0.00043422	290.659	2009.04
B40_16	0	7	43	1747.48	450	11.1325	0.000460327	310.601	1991.28
B40_16	0	7	12	1719.45	483.735	11.3629	0.00107139	310.601	1957.76
B40_16	0	7	34	1654.63	469.574	10.1634	0.00222588	310.601	1967.39
B40_16	0	7	43	1719.45	457.93	11.1325	0.000533342	310.601	1974.78
B40_16	0	7	0	1698.12	318.904	5.10545	0.000130236	313.958	2021.21
B40_16	0	7	0	1719.45	366.197	6.28591	0.000927925	318.066	2015.28
B40_16	0	7	46	1659.52	536.656	11.3629	0.00118363	330.524	1970.76
B40_16	0	7	46	1659.52	379.473	13.4154	0.000618398	333.733	1994.8
B40_16	0	7	27	1654.63	445.982	10.1634	0.00276405	333.733	1977.02
B40_16	0	7	24	1775.08	276.586	6.16677	0.000245392	338.385	2007.76
B40_16	0	7	33	1728.84	268.328	8.99851	0.000369608	338.385	2012.38
B40_16	0	7	44	1747.48	123.693	8.60322	0.000851393	344.56	2032.92
B40_16	0	7	67	1592.26	424.264	13.5786	0.00138927	345.689	2001.78
B40_16	0	7	37	1592.26	400.25	13.4154	0.000597239	345.689	1991.78
B40_16	0	7	37	1659.52	364.966	13.4154	0.000827909	345.689	2005.49
B40_16	0	7	0	1592.26	502.892	10.3964	0.00281036	346.363	2016.34
B40_16	0	7	0	1654.63	474.342	10.3964	0.00306714	346.363	1995.35
B40_16	0	7	26	1659.52	351.141	10.9816	0.00189412	346.759	2021.89
B40_16	0	7	26	1659.52	351.141	13.4154	0.00189412	346.759	2015.89
B40_16	0	7	0	1532.64	390	15.8163	0.00140148	348.69	2046.86
B40_16	0	7	65	1532.64	432.666	16.51	0.00316173	349.743	2018.22
B40_16	0	7	30	1465.09	442.945	16.51	0.00115514	349.743	2050.85
B40_16	0	7	39	1532.64	432.666	16.51	0.00103867	349.743	2029.25
B40_16	0	7	52	1602.4	324.5	15.6922	0.000364721	354.976	2044.08
B40_16	0	7	52	1602.4	324.5	15.6922	0.00115937	354.976	2046.84
B40_16	0	7	25	1674.1	271.662	13.0859	0.000292242	356.231	2036.55
B40_16	0	7	36	1800	201.246	8.99851	0.000405014	356.775	2027.11
B40_16	0	7	27	1674.1	212.132	11.1741	0.000436246	356.775	2041.96
B40_16	0	7	25	1728.84	218.403	8.99851	0.000379264	356.775	2038.48
B40_16	0	7	53	1423.02	318.904	16.4843	0.000506818	358.655	2072.58
B40_16	0	7	0	1476.11	379.473	15.8163	0.00125682	358.655	2050.61
B41M_17	1	8	0	3759.59	852.76	17.1598	0.000417173	322.085	1968.89
B41M_17	0	8	21	3726.04	792.023	30.3158	0.000822067	6.19262	2056.96
B41M_17	0	8	19	3953.86	1018.23	11.7127	0.000101745	19.7304	1947.6
B41M_17	0	8	0	3852.17	858.021	27.8585	5.58E-05	28.2086	2059.46
B41M_17	0	8	0	3907.49	914.385	23.3454	6.53E-05	29.2593	2032.68
B41M_17	0	8	0	3895.04	954.83	23.3454	0.000068903	30.774	1993.52
B41M_17	0	8	0	3907.49	976.729	24.2964	8.61E-05	30.774	2018.36
B41M_17	0	8	0	3964.09	975.807	19.2746	0.000138819	30.774	1995.11
B41M_17	0	8	11	3505.38	582.495	24.8027	0.000044167	86.9872	2051.29
B41M_17	0	8	27	3563.82	646.22	21.9222	0.000238419	218.136	2059.29
B41M_17	0	8	22	3628.02	787.464	20.4247	0.00105083	227.526	2109.64
B41M_17	0	8	20	3691.1	831.925	22.4334	0.000585854	243.864	2075.83
B41M_17	0	8	0	3755.28	833.547	24.5184	0.000587702	243.864	2036.32
B41M_17	0	8	0	3755.28	859.593	22.4334	0.000592113	243.864	2051.06
B41M_17	0	8	24	3818.38	900.5	24.5184	0.00154179	245.152	2038.05
B41M_17	0	8	20	3628.02	768.96	20.4247	0.000474513	246.086	2091.94
B41M_17	0	8	22	3820.5	882.326	24.5184	0.000445902	246.265	2005.04
B41M_17	0	8	0	3755.28	849.058	24.5184	0.00106567	246.265	2018.74
B41M_17	0	8	0	3759.59	858.021	17.1598	0.000207186	246.265	1986.55
B41M_17	0	8	28	3818.38	898.999	20.9506	0.000273287	251.565	2065.46
B41M_17	0	8	17	3820.5	924.175	25.0116	0.000268698	252.86	1984.04
B41M_17	0	8	17	3886.71	966.075	25.0116	0.000571966	252.86	1973.28
B41M_17	0	8	16	3947.71	984.073	25.0116	0.000676155	252.86	1966.86
B41M_17	0	8	12	3947.71	1015.14	25.569	0.000153303	252.86	1960.2
B41M_17	0	8	11	3628.02	737.902	26.4807	0.000356972	265.844	2034.4
B41M_17	0	8	28	3500.76	657.951	21.9222	0.000176132	265.844	2044.69
B41M_17	0	8	0	3826.85	914.385	13.723	0.000766873	266.906	1939.65
B41M_17	0	8	32	3755.28	874.643	20.9506	0.00024116	268.29	2073.63
B41M_17	0	8	31	3755.28	874.643	20.9506	0.00024116	268.29	2080.26
B41M_17	0	8	21	3628.02	825.409	20.4247	0.000252485	268.29	2101.66
B41M_17	0	8	12	3882.54	1023.96	25.569	0.00027442	282.745	1968.3
B41M_17	0	8	13	3945.66	1049.57	23.893	0.000355005	282.745	1953.15
B41M_17	0	8	0	4009.8	1081.67	23.893	0.000412226	282.745	1929.9
B41M_17	0	8	0	4009.8	1081.67	19.4601	0.000493348	282.745	1923.97
B41M_17	0	8	25	3566.09	699.714	21.2199	0.000298262	287.916	2010.44
B41M_17	0	8	21	3628.02	740.945	26.4807	0.000359654	287.916	2020.03
B41M_17	0	8	22	3693.29	757.166	26.4807	0.000781059	287.916	2013.17
B41M_17	0	8	0	4013.84	1129.29	14.0479	0.000259101	292.865	1901.66
B41M_17	0	8	10	4013.84	1129.29	14.0479	0.000284314	292.865	1907.03
B41M_17	0	8	13	3945.66	1034.46	23.893	0.000234723	294.602	1972.27
B41M_17	0	8	0	3945.66	1046.57	24.8216	0.000230372	294.602	1985.52
B41M_17	0	8	13	3882.54	1006.23	24.8216	0.00030303	294.602	2006.56
B41M_17	0	8	11	3818.38	952.943	22.6373	0.000287294	294.602	2023.97
B41M_17	0	8	12	3818.38	979.49	22.6373	0.000393867	294.602	2017.01
B41M_17	0	8	0	3945.66	1101.45	23.893	0.000883222	303.491	1964.78
B41M_17	0	8	11	3818.38	966.075	22.6373	0.000314474	309.406	2032.74
B41M_17	0	8	52	3755.28	941.541	20.9506	0.000934362	309.406	2043.85
B41M_17	0	8	11	3820.5	941.541	20.9506	0.000862956	309.406	2029.86
B41M_17	0	8	0	3953.86	976.729	19.9257	0.000632942	310.849	1931.18
B41M_17	0	8	0	3895.04	954.83	19.2746	0.000117183	310.849	1962.28
B41M_17	0	8	12	3500.76	577.062	13.1565	0.000256777	314.519	2047.65
B41M_17	0	8	18	3768.2	848.528	19.3072	0.000236809	322.085	1958.87
B41M_17	0	8	26	3759.59	852.76	17.1598	0.000376582	322.085	1965.86
B41M_17	0	8	44	3699.86	807.217	19.3072	0.000954092	322.085	1971.23
B41M_17	0	8	0	3826.85	849.588	17.1598	0.000242531	322.085	1950.73
B41M_17	0	8	56	3584.22	636.396	25.938	0.000294447	327.443	2033.74
B41M_17	0	8	14	3572.9	636.396	28.524	0.000244021	327.443	2042.9
B41M_17	0	8	45	3584.22	657.951	23.192	0.000335157	327.443	2037.33
B41M_17	0	8	20	3572.9	615.549	23.192	0.000282705	327.443	2060.26
B41M_17	0	8	0	3710.8	763.675	26.2402	0.000501096	329.261	2000.33
B41M_17	0	8	0	3710.8	742.765	26.2402	0.000224352	329.261	1988.53
B41M_17	0	8	12	3654.71	680.147	25.938	0.000190616	329.261	2023.22
B41M_17	0	8	13	3699.86	763.675	19.3072	0.000840485	331.196	1988.46
B41M_17	0	8	29	3699.86	763.675	19.3072	0.000840485	331.196	1983.28
B41M_17	0	8	34	3768.2	806.102	17.8181	0.000410199	331.196	1976.92
B41M_17	0	8	13	3641.39	700.357	28.524	0.000157118	333.108	2017.21
B41M_17	0	8	13	3641.39	678.823	28.524	0.000157118	333.108	2025.7
B41M_17	0	8	15	3641.39	700.357	28.524	0.000612497	333.108	2023.48
B41M_17	0	8	12	3699.86	722.496	19.2113	0.000766098	333.108	2002.22
B41M_17	0	8	13	3505.38	642.028	24.8027	0.000428498	333.589	2034.51
B41M_17	0	8	13	3566.09	648.999	21.2199	0.000525475	333.589	2023.63
B41M_17	0	8	44	3632.48	708.025	19.2113	0.00320041	333.589	1994.73
B41M_17	0	8	16	4080.88	1124.5	13.7474	8.56E-05	340.837	1918.37
B41M_17	0	8	47	3654.71	702.922	25.938	0.000267684	342.994	2042.07
B41M_17	0	8	0	3895.04	912.414	13.723	0.000262916	348.787	1951.8
B41M_17	0	8	0	3895.04	890.955	17.8181	0.000306368	348.787	1964.26
B41M_17	0	8	0	3895.04	933.381	19.2746	0.000186205	348.787	1968.14
B41M_17	0	8	24	3514.61	593.97	23.192	0.000234723	357.138	2075.68
B41M_17	0	8	0	3837.42	848.528	17.8181	0.000193596	358.877	1986.91
B41M_17	0	8	0	3710.8	827.587	23.0295	0.000159979	358.877	1999.25
B41M_17	0	8	34	3768.2	827.587	17.8181	0.000267327	358.877	1981.69
B50F_16	1	9	56	450	915.86	13.723	0.000299752	42.1376	2250.82
B50F_16	0	9	59	450	979.49	18.4651	0.00024724	19.8954	2195.8
B50F_16	0	9	59	450	999.05	18.4651	0.00024724	23.6821	2191.43
B50F_16	0	9	67	450	976.729	18.4651	0.000399888	23.6821	2186.07
B50F_16	0	9	45	450	1050.43	21.527	0.000107527	31.3995	2173.81
B50F_16	0	9	48	270	1148.65	11.8529	0.000373125	31.569	2238.02
B50F_16	0	9	62	450	990	21.2132	0.000408173	35.6807	2167.21
B50F_16	0	9	42	540	954.83	18.4651	0.00010711	35.6807	2187.69
B50F_16	0	9	47	360	948.683	11.126	0.000225604	42.1376	2235.04
B50F_16	0	9	52	540	872.067	22.2081	8.23E-05	44.663	2223.36
B50F_16	0	9	47	630	870	16.0014	0.000188828	69.7751	2185.28
B50F_16	0	9	42	540	930	15.7075	0.000273585	69.7751	2185.47
B50F_16	0	9	36	450	876.185	16.8167	0.000162542	70.3993	2231.25
B50F_16	0	9	28	540	816.088	20.7812	9.41E-05	70.3993	2274.36
B50F_16	0	9	27	540	852.76	22.2081	0.000126421	70.3993	2244.76
B50F_16	0	9	48	360	898.999	13.723	0.000335693	84.4515	2277.34
B50F_16	0	9	50	450	849.058	17.7919	0.000166655	84.4515	2265.28
B50F_16	0	9	33	540	848.528	19.1285	6.34E-05	85.6365	2221.27
B50F_16	0	9	31	630	806.102	21.9127	0.000295937	85.6365	2238.88
B50F_16	0	9	33	630	848.528	21.9127	6.61E-05	85.6365	2214.98
B50F_16	0	9	62	630	607.454	14.0496	0.000118375	87.4552	2300.33
B50F_16	0	9	44	540	740.945	17.55	0.000485003	91.24	2292.81
B50F_16	0	9	35	450	823.772	17.7919	0.000203371	91.24	2269.01
B50F_16	0	9	44	630	840.536	21.9127	0.000165641	93.7614	2203.92
B50F_16	0	9	48	720	618.466	14.3326	0.000343978	94.2612	2281.11
B50F_16	0	9	56	630	660.681	19.5524	0.000236213	94.2612	2279.35
B50F_16	0	9	56	630	702.922	19.5524	0.000153661	94.2612	2275.6
B50F_16	0	9	0	450	700.357	14.401	0.00049144	95.5872	2340.52
B50F_16	0	9	32	540	680.147	13.6558	0.00058341	95.5872	2339
B50F_16	0	9	34	540	702.282	15.7613	0.001468	97.319	2327.75
B50F_16	0	9	36	540	664.078	13.6558	0.000401616	97.319	2339.64
B50F_16	0	9	37	450	758.947	16.9756	0.00123757	97.319	2322.56
B50F_16	0	9	40	540	725.603	17.55	0.000485003	97.5148	2301.18
B50F_16	0	9	21	540	697.782	15.7613	0.00178784	97.5148	2321.92
B50F_16	0	9	27	540	787.464	22.2081	9.57E-05	99.3982	2271.67
B50F_16	0	9	25	630	763.675	24.2966	0.000438988	99.3982	2258.82
B50F_16	0	9	37	540	635.689	15.7613	0.000563323	100.204	2338.02
B50F_16	0	9	41	450	785.175	16.9756	0.000607789	103.151	2323.69
B50F_16	0	9	61	630	617.738	14.0496	0.000148118	107.639	2307.18
B50F_16	0	9	56	630	684.105	19.5524	0.000139654	107.904	2280.85
B50F_16	0	9	24	180	924.175	24.0091	0.000817597	123.69	2242.19
B50F_16	0	9	47	180	931.451	24.0091	0.000817597	123.69	2233.78
B50F_16	0	9	33	90	968.401	12.9721	0.00112122	123.69	2222.61
B50F_16	0	9	0	180	1026.16	10.4661	0.000276148	136.828	2220.9
B50F_16	0	9	0	180	989.545	20.5788	0.000276148	136.828	2223.84
B50F_16	0	9	0	90	997.246	10.4661	0.000276148	136.828	2213.91
B50F_16	0	9	69	90	1055.13	10.4661	0.000416756	136.828	2197.59
B50F_16	0	9	0	90	1026.16	10.4661	0.000455558	136.828	2208.47
B50F_16	0	9	48	360	872.067	16.9736	0.00119424	137.877	2317.02
B50F_16	0	9	52	360	782.304	16.9736	0.000519335	138.708	2333.87
B50F_16	0	9	0	270	848.528	23.033	0.000783503	138.708	2315.37
B50F_16	0	9	0	360	785.175	23.2859	0.000268519	138.708	2337.18
B50F_16	0	9	35	180	859.069	25.5435	0.00126064	144.462	2277.73
B50F_16	0	9	38	270	853.288	23.033	0.000522494	144.462	2303.98
B50F_16	0	9	39	270	823.772	23.033	0.00037396	144.462	2310.5
B50F_16	0	9	54	360	926.121	17.1199	0.000274122	144.936	2293.3
B50F_16	0	9	65	360	952.943	13.723	0.000074923	144.936	2263.02
B50F_16	0	9	30	270	979.49	15.2799	0.000297785	144.936	2270.1
B50F_16	0	9	38	270	966.075	15.2799	0.00033772	144.936	2288.27
B50F_16	0	9	59	360	939.149	13.723	0.000131726	144.936	2277.7
B50F_16	0	9	24	180	953.415	24.0091	0.00127727	149.036	2253.8
B50F_16	0	9	24	180	953.415	24.0091	0.00127727	149.036	2254.11
B50F_16	0	9	0	180	976.729	20.5788	0.000204921	164.113	2257.22
B50F_16	0	9	0	180	982.7	24.0091	0.000310779	164.113	2252.6
B50F_16	0	9	0	270	993.177	15.2799	0.000926971	164.113	2278.43
B50F_16	0	9	46	270	1001.3	15.2799	0.000435293	164.113	2263.37
B50F_16	0	9	0	270	1006.23	15.2799	0.000522196	164.113	2261.14
B50F_16	0	9	48	180	1084.16	10.4661	0.000416756	183.44	2194.84
B50F_16	0	9	0	180	1106.35	19.5679	0.000297964	183.44	2189.67
B50F_16	0	9	0	270	1065.32	20.5788	7.03E-05	195.177	2236.15
B50F_16	0	9	0	180	1065.32	20.5788	7.03E-05	195.177	2222.42
B50F_16	0	9	0	270	1046.57	6.41053	0.000342906	195.177	2240.13
B50F_16	0	9	0	270	1060.66	6.41053	0.000342906	195.177	2234.41
B50F_16	0	9	0	180	1173.46	18.5257	0.00031215	209.008	2233.21
B50F_16	0	9	29	180	1142.37	18.5257	0.000285447	209.008	2204.92
B50F_16	0	9	25	180	1148.26	18.5257	0.000347257	209.008	2230.39
B50F_16	0	9	35	270	1140.39	3.14994	0.00119251	213.584	2239.66
B50F_16	0	9	57	360	990.454	11.126	6.36E-05	312.955	2233.2
B50F_16	0	9	0	270	1081.67	3.14994	0.000755608	312.955	2239.76
B50F_16	0	9	52	360	1040.1	6.41053	0.000136137	312.955	2236.11
B50F_16	0	9	45	270	1056.83	3.14994	0.00040561	312.955	2236.96
B50F_17	1	10	74	371.079	450	22.3336	0.000654221	317.192	2284.41
B50F_17	0	10	60	180	676.831	19.7192	0.00348252	1.33222	2265.17
B50F_17	0	10	62	254.558	720.625	16.6356	9.37E-05	2.31113	2302.52
B50F_17	0	10	67	201.246	750	16.6356	9.89E-05	2.31113	2306.04
B50F_17	0	10	62	254.558	720.625	16.6356	0.000130236	2.31113	2304.8
B50F_17	0	10	61	381.838	268.328	17.7609	0.000160754	3.48327	2337.93
B50F_17	0	10	61	381.838	256.32	17.7609	0.000210762	3.48327	2347.49
B50F_17	0	10	61	381.838	241.868	10.3098	5.15E-05	3.48327	2352.14
B50F_17	0	10	67	450	228.473	10.3098	5.69E-05	3.48327	2361.3
B50F_17	0	10	52	603.738	381.838	5.73788	0.000223696	7.0284	2377.44
B50F_17	0	10	52	603.738	403.609	5.73788	0.000223696	7.0284	2382.63
B50F_17	0	10	68	569.21	510.882	17.0769	6.40E-05	8.05683	2378.12
B50F_17	0	10	37	484.665	509.117	13.7946	0.000588298	11.8215	2372.88
B50F_17	0	10	78	254.558	722.496	16.6356	0.000161052	20.1196	2292.11
B50F_17	0	10	67	450	240	15.5551	0.0002473	24.0265	2374.5
B50F_17	0	10	67	450	240	15.5551	0.000281632	24.0265	2371.03
B50F_17	0	10	63	569.21	450	16.659	0.000111282	29.7779	2404.45
B50F_17	0	10	31	524.786	240	3.08724	0.000271559	34.5085	2398.19
B50F_17	0	10	50	685.42	384.187	12.7131	0.000322223	37.9987	2407.82
B50F_17	0	10	61	603.738	218.403	3.08724	0.000261545	263.66	2396.6
B50F_17	0	10	65	484.665	300	10.2455	0.000161052	275.194	2363.21
B50F_17	0	10	64	524.786	240	10.2455	7.19E-05	275.194	2386.12
B50F_17	0	10	68	524.786	270	10.2455	5.04E-05	275.194	2375.19
B50F_17	0	10	65	603.738	270	6.99671	0.00022018	275.194	2385.95
B50F_17	0	10	70	569.21	360	11.0848	0.00015521	289.463	2364.75
B50F_17	0	10	62	685.42	318.904	6.34019	6.06E-05	294.444	2381.71
B50F_17	0	10	57	180	523.927	23.0818	0.000845194	297.567	2227.44
B50F_17	0	10	57	180	551.543	23.0818	0.000845194	297.567	2216.16
B50F_17	0	10	57	180	512.64	23.0818	0.00123954	302.152	2229.76
B50F_17	0	10	77	450	390	18.9868	0.000516474	302.471	2327.46
B50F_17	0	10	67	402.492	360	18.9868	0.000753403	302.471	2328.86
B50F_17	0	10	59	90	603.738	23.9866	0.000717044	302.829	2181.4
B50F_17	0	10	52	127.279	618.466	22.2891	0.00264728	302.829	2176.23
B50F_17	0	10	76	90	646.22	22.2891	0.00264728	302.829	2173.61
B50F_17	0	10	29	180	590.931	22.2891	0.000727236	302.829	2180.86
B50F_17	0	10	59	201.246	442.945	22.306	8.42E-05	303.959	2267.71
B50F_17	0	10	68	254.558	416.773	22.306	8.42E-05	303.959	2270.99
B50F_17	0	10	55	201.246	417.852	24.0232	0.000200689	304.334	2272.9
B50F_17	0	10	68	284.605	400.25	24.0232	0.00159931	307.72	2267.39
B50F_17	0	10	67	324.5	483.735	25.8634	0.00132561	310.352	2252.41
B50F_17	0	10	56	254.558	523.927	24.6709	0.0016647	310.352	2235.28
B50F_17	0	10	60	284.605	465.725	24.6709	0.000193357	310.352	2254.42
B50F_17	0	10	67	324.5	510.882	25.8634	0.000784039	310.352	2256.1
B50F_17	0	10	67	324.5	483.735	25.8634	0.000784039	310.352	2256.18
B50F_17	0	10	66	284.605	453.982	25.8634	0.00127232	310.352	2261
B50F_17	0	10	65	569.21	364.966	11.0848	0.000373602	310.515	2365.99
B50F_17	0	10	48	603.738	400.25	5.73788	6.01E-05	310.515	2371.03
B50F_17	0	10	64	450	271.662	15.5551	8.56E-05	316.245	2349.18
B50F_17	0	10	68	524.786	240	10.2455	3.25E-05	316.245	2378.23
B50F_17	0	10	65	484.665	300	10.2455	0.000161052	316.245	2360.26
B50F_17	0	10	61	324.5	323.11	17.7609	0.000130415	316.757	2311.92
B50F_17	0	10	70	254.558	362.491	19.272	0.000251889	316.757	2301.25
B50F_17	0	10	64	324.5	323.11	19.272	0.000192404	316.757	2311.99
B50F_17	0	10	64	201.246	618.466	19.7192	0.00238883	317.015	2236.37
B50F_17	0	10	64	201.246	589.406	21.3612	0.0020135	317.015	2235.19
B50F_17	0	10	58	127.279	635.689	19.4125	0.00249726	317.015	2206.63
B50F_17	0	10	59	324.5	313.209	17.7609	0.000178039	323.931	2315.5
B50F_17	0	10	61	381.838	323.11	17.7609	0.000178039	323.931	2316.99
B50F_17	0	10	59	381.838	284.605	17.7609	0.000231326	323.931	2326.6
B50F_17	0	10	58	201.246	577.062	21.3612	0.00195003	330.568	2247.82
B50F_17	0	10	79	324.5	543.323	22.2857	0.00281078	330.568	2249.87
B50F_17	0	10	65	484.665	510.882	19.9698	0.000196695	331.26	2352.18
B50F_17	0	10	48	450	450	22.3336	0.00042218	331.26	2321.26
B50F_17	0	10	48	402.492	480	22.3336	0.00042218	331.26	2326.69
B50F_17	0	10	72	402.492	510	23.1717	0.000160515	331.26	2322.45
B50F_17	0	10	78	284.605	570	22.2857	0.000709295	339.683	2289.24
B50F_17	0	10	71	402.492	540	23.1717	0.000840187	339.683	2293.61
B50F_17	0	10	78	324.5	570	22.2857	0.00204724	339.683	2280.57
B50F_17	0	10	64	381.838	268.328	10.3098	0.000109553	339.905	2343.01
B50F_17	0	10	64	324.5	283.019	10.3098	0.000109911	339.905	2332.67
B50F_17	0	10	71	450	630	22.5567	7.22E-05	346.661	2318.68
B50F_17	0	10	71	371.079	630	21.5643	8.18E-05	346.661	2312.67
B50F_17	0	10	66	324.5	684.105	22.5567	4.23E-05	346.661	2316.54
B50F_17	0	10	69	402.492	595.483	21.2845	0.000135005	347.648	2358.15
B50F_17	0	10	71	371.079	570	23.1717	0.000566483	349.205	2308.95
B50F_17	0	10	75	371.079	600	21.5643	0.000275731	349.205	2312.11
B50F_17	0	10	68	484.665	540	19.9698	0.00014919	349.205	2337.49
B50F_17	0	10	66	324.5	720	17.2221	7.27E-05	352.047	2307.23
B50F_17	0	10	69	254.558	660	19.5137	0.000144243	352.326	2297.31
B50F_17	0	10	56	371.079	630	21.5643	0.00118858	352.326	2300.95
B50F_17	0	10	66	254.558	660	19.5137	0.000200927	352.326	2301.52
B59F_17	1	11	47	360	655.21	15.5426	0.000306249	153.184	2289.59
B59F_17	0	11	51	450	637.809	10.6812	0.000193298	96.3402	2251.32
B59F_17	0	11	55	540	684.763	14.0217	0.00030899	109.612	2273.85
B59F_17	0	11	65	540	674.166	14.0217	0.000176191	109.612	2267.93
B59F_17	0	11	72	450	516.14	10.7697	4.68E-05	125.538	2204.93
B59F_17	0	11	38	458.912	657.951	11.3777	0.000102043	129.026	2228.64
B59F_17	0	11	38	458.912	666.108	13.2862	5.83E-05	129.026	2229.17
B59F_17	0	11	57	371.079	630	11.3777	0.000198245	129.026	2228.25
B59F_17	0	11	52	484.665	642.028	13.2862	8.02E-05	129.026	2219.93
B59F_17	0	11	49	547.449	819.39	18.2481	5.79E-05	140.812	2346.49
B59F_17	0	11	64	630	751.798	19.4225	9.32E-05	142.684	2278.53
B59F_17	0	11	64	630	737.902	19.4225	0.000090301	142.684	2287.25
B59F_17	0	11	66	630	737.902	19.4225	0.000090301	142.684	2287.51
B59F_17	0	11	61	603.738	859.593	19.2475	0.0010944	143.085	2375.24
B59F_17	0	11	61	381.838	466.69	11.1455	7.96E-05	143.236	2203.89
B59F_17	0	11	68	450	684.105	10.6812	0.000185728	143.383	2253.38
B59F_17	0	11	60	458.912	730.548	15.5426	0.000356138	145.993	2308.7
B59F_17	0	11	88	254.558	420	12.4918	0.000122488	147.184	2208.46
B59F_17	0	11	50	381.838	450	10.6835	0.000224233	149.47	2211.83
B59F_17	0	11	62	381.838	426.38	10.6835	0.000121832	149.47	2203.74
B59F_17	0	11	58	360	597.746	15.2629	0.000136673	150.826	2262.17
B59F_17	0	11	72	402.492	573.149	14.7199	3.12E-05	151.189	2224.39
B59F_17	0	11	61	450	534.135	10.7697	2.69E-05	151.189	2209.6
B59F_17	0	11	72	402.492	595.483	14.7199	3.12E-05	151.189	2220.26
B59F_17	0	11	48	360	664.078	15.5426	0.000306249	153.184	2289.61
B59F_17	0	11	37	450	713.092	17.626	0.00130451	153.184	2299.23
B59F_17	0	11	29	450	684.105	15.5426	0.00111705	153.184	2297.42
B59F_17	0	11	67	402.492	595.483	13.4154	0.000200033	153.733	2244.1
B59F_17	0	11	59	371.079	711.196	16.3753	3.84E-05	154.525	2306.13
B59F_17	0	11	58	402.492	551.543	14.7199	2.71E-05	155.422	2229.63
B59F_17	0	11	65	450	510.882	10.7697	6.87E-05	155.422	2210.56
B59F_17	0	11	65	450	530.754	11.1455	0.000158429	155.422	2217.8
B59F_17	0	11	68	450	530.754	10.7697	3.09E-05	155.422	2209.96
B59F_17	0	11	60	402.492	553.173	13.4154	0.000162005	155.422	2234.09
B59F_17	0	11	30	540	778.845	17.626	0.000468671	156.012	2302.38
B59F_17	0	11	27	450	758.947	17.626	0.00102067	156.012	2318.49
B59F_17	0	11	37	458.912	768.96	18.2481	0.000659823	156.012	2327.64
B59F_17	0	11	78	284.605	502.892	14.4022	0.000128865	156.069	2238.69
B59F_17	0	11	65	201.246	400.25	14.7223	9.37E-05	157.184	2219.28
B59F_17	0	11	66	254.558	424.264	12.4918	0.000176668	157.184	2219.28
B59F_17	0	11	65	127.279	400.25	14.7223	6.76E-05	157.184	2219.91
B59F_17	0	11	65	201.246	429.535	14.4022	9.37E-05	157.184	2221.24
B59F_17	0	11	67	360	646.22	15.2629	4.59E-05	157.874	2274.6
B59F_17	0	11	68	371.079	644.127	18.5686	8.34E-05	157.874	2289.99
B59F_17	0	11	44	636.396	902.497	19.8186	0.000200033	159.47	2362.67
B59F_17	0	11	43	547.449	874.643	19.8186	8.55E-05	159.47	2351.97
B59F_17	0	11	35	636.396	885.889	19.8186	9.64E-05	159.47	2346.48
B59F_17	0	11	59	402.492	593.97	14.7199	5.08E-05	160.224	2236.87
B59F_17	0	11	59	458.912	700.357	16.9766	0.000181913	160.224	2266.75
B59F_17	0	11	46	371.079	636.396	15.8141	0.00020802	160.224	2255.51
B59F_17	0	11	36	371.079	670.82	15.8141	0.000521362	160.224	2270.33
B59F_17	0	11	40	371.079	641.327	15.8141	0.000406981	160.224	2271.16
B59F_17	0	11	65	484.665	615.549	14.7199	2.62E-05	160.224	2233.5
B59F_17	0	11	63	484.665	657.951	13.2862	5.56E-05	166.045	2243.72
B59F_17	0	11	73	270	551.543	15.2629	0.000146568	166.464	2260.12
B59F_17	0	11	62	284.605	577.062	21.2468	7.41E-05	166.464	2269.4
B59F_17	0	11	66	284.605	536.656	17.1487	7.41E-05	166.464	2270.46
B59F_17	0	11	68	547.449	785.175	16.6864	0.000208139	170.838	2265.7
B59F_17	0	11	26	540	778.845	17.626	0.000464976	170.838	2295.58
B59F_17	0	11	31	458.912	706.116	16.9766	0.000327766	170.838	2279.43
B59F_17	0	11	76	547.449	785.175	16.6864	0.000208139	170.838	2268.47
B59F_17	0	11	30	450	778.845	17.626	0.000684977	170.838	2298.32
B59F_17	0	11	57	201.246	516.14	21.2468	3.90E-05	170.9	2291
B59F_17	0	11	53	484.665	782.304	19.0712	7.85E-05	171.219	2335.24
B59F_17	0	11	61	484.665	766.616	19.0712	7.85E-05	171.219	2328.77
B59F_17	0	11	39	524.786	816.088	23.5086	3.88E-05	171.219	2361.39
B59F_17	0	11	53	484.665	807.775	19.0712	3.49E-05	171.219	2338.24
B59F_17	0	11	53	484.665	782.304	19.0712	7.85E-05	171.219	2337.91
B59F_17	0	11	53	484.665	792.591	19.2475	0.000108838	171.219	2343.3
B59F_17	0	11	63	540	798.812	20.657	0.000216246	172.546	2289.82
B59F_17	0	11	59	630	807.775	20.657	0.000148654	174.079	2299.8
B59F_17	0	11	66	630	764.853	19.4225	0.000090301	175.255	2298.36
B59F_17	0	11	69	630	792.023	19.4225	4.79E-05	175.255	2302.71
B59F_17	0	11	67	630	804.984	19.4225	5.94E-05	175.255	2308.98
B59F_17	0	11	28	324.5	600	24.2989	0.00006634	175.287	2314.98
B59F_17	0	11	31	324.5	618.466	24.2989	0.000010252	175.287	2317.68
B59F_17	0	11	38	201.246	558.032	21.2468	3.12E-05	175.287	2294.44
B59F_17	0	11	58	324.5	660.681	24.2989	9.78E-06	178.766	2331.39
B59F_17	0	11	33	450	768.375	23.5086	0.000240088	182.013	2361.54
B59F_17	0	11	47	402.492	715.612	22.5929	4.26E-05	183.636	2321.29
B59F_17	0	11	50	450	745.185	26.031	0.000100434	183.636	2351.62
B59F_22	1	12	55	360	402.492	21.1815	5.76E-05	358.675	2061.68
B59F_22	0	12	52	402.492	456.946	25.6728	8.24E-05	1.10596	2093.24
B59F_22	0	12	59	324.5	308.869	26.4604	0.000138164	2.559	2024.27
B59F_22	0	12	62	284.605	308.869	26.4604	0.0001598	2.559	2034.32
B59F_22	0	12	49	270	308.869	17.2844	0.000311315	2.663	2027.24
B59F_22	0	12	56	180	201.246	12.968	4.80E-05	5.55604	1994.52
B59F_22	0	12	60	371.079	402.492	24.6852	0.000136614	7.64041	2079.79
B59F_22	0	12	56	324.5	362.491	25.5615	2.89E-05	7.64041	2063.2
B59F_22	0	12	58	284.605	335.41	26.4604	7.97E-05	7.64041	2050.6
B59F_22	0	12	60	402.492	375.899	24.6852	0.000136614	7.64041	2073.45
B59F_22	0	12	58	324.5	349.857	26.4604	0.000126004	7.64041	2061.47
B59F_22	0	12	59	284.605	268.328	26.4604	0.000213623	10.7763	2022.73
B59F_22	0	12	60	284.605	295.466	26.4604	0.0001598	10.7763	2032.98
B59F_22	0	12	61	284.605	283.019	25.0784	0.000104487	10.7763	2035.32
B59F_22	0	12	59	201.246	256.32	25.0784	9.18E-05	10.7763	2018.2
B59F_22	0	12	58	127.279	150	15.2799	8.19E-05	11.5385	1986.07
B59F_22	0	12	57	201.246	189.737	22.2773	2.88E-05	11.5385	1994.97
B59F_22	0	12	50	180	228.473	12.968	0.00021714	16.3318	2003.18
B59F_22	0	12	59	540	563.649	11.6162	0.000130236	17.7004	2149.24
B59F_22	0	12	53	450	456.946	18.6849	7.07E-05	18.4349	2128.04
B59F_22	0	12	55	127.279	134.164	15.2799	4.11E-05	23.0456	1984.18
B59F_22	0	12	52	270	301.496	5.99755	2.16E-05	24.1932	2042.9
B59F_22	0	12	52	270	301.496	5.99755	2.78E-05	24.1932	2041.89
B59F_22	0	12	54	180	256.32	9.84623	9.70E-05	24.2744	2033.29
B59F_22	0	12	52	180	228.473	7.06204	0.000231624	24.2744	2032.96
B59F_22	0	12	54	270	295.466	8.83349	4.06E-05	24.2744	2033.97
B59F_22	0	12	42	270	313.209	13.5856	0.000245631	25.5341	2035.09
B59F_22	0	12	42	270	284.605	13.5856	0.00016582	25.5341	2033.38
B59F_22	0	12	54	254.558	256.32	25.0784	0.000117302	25.5462	2037.51
B59F_22	0	12	44	254.558	256.32	24.4236	0.000117302	25.5462	2039.47
B59F_22	0	12	55	324.5	379.473	22.7535	0.000120699	29.7449	2093.87
B59F_22	0	12	51	450	429.535	19.7137	8.80E-05	29.7449	2110.59
B59F_22	0	12	61	371.079	390	22.7535	0.000131488	29.7449	2102.22
B59F_22	0	12	56	402.492	408.044	19.7137	0.000101209	29.7449	2108.36
B59F_22	0	12	57	324.5	313.209	22.5133	7.70E-05	33.7966	2072.38
B59F_22	0	12	38	180	182.483	12.7284	0.000117302	36.6626	2004.27
B59F_22	0	12	47	90	210	9.84623	0.000221968	39.8056	2025.5
B59F_22	0	12	52	524.786	523.927	11.4503	7.15E-05	42.2208	2141.09
B59F_22	0	12	49	540	577.062	11.6162	0.000166059	42.2208	2161.64
B59F_22	0	12	47	484.665	523.927	18.6849	0.000124633	42.2208	2137.32
B59F_22	0	12	55	484.665	496.588	19.7882	0.000124633	42.2208	2132.77
B59F_22	0	12	53	450	484.665	18.6849	6.77E-05	43.4518	2129.45
B59F_22	0	12	53	450	456.946	18.6849	6.77E-05	43.4518	2122.66
B59F_22	0	12	52	450	445.982	19.7137	6.77E-05	43.4518	2124.66
B59F_22	0	12	46	90	189.737	12.7284	0.000121355	45	2005.78
B59F_22	0	12	60	180	210	12.7284	4.80E-05	45	2015.52
B59F_22	0	12	40	90	174.929	10.7596	7.75E-05	45	2011.26
B59F_22	0	12	48	524.786	579.396	11.4503	0.000071764	97.0458	2154.38
B59F_22	0	12	35	524.786	579.396	11.4503	0.000156522	97.0458	2159.07
B59F_22	0	12	48	540	600.75	11.6162	0.000210345	122.347	2174.53
B59F_22	0	12	61	540	600	15.6718	0.000126421	122.347	2154.78
B59F_22	0	12	49	450	570	5.63346	0.00010848	122.347	2175.25
B59F_22	0	12	61	540	630	15.6718	0.000081718	154.29	2141.82
B59F_22	0	12	60	540	560.446	23.3736	0.000192761	342.031	2081.19
B59F_22	0	12	62	540	553.173	23.3736	9.66E-05	342.031	2078.8
B59F_22	0	12	60	540	553.173	23.3736	0.000160098	342.031	2081.22
B59F_22	0	12	63	450	523.927	21.4655	6.04E-05	342.031	2068.65
B59F_22	0	12	68	450	560.446	23.3736	0.000131309	342.031	2076.93
B59F_22	0	12	61	450	523.927	21.4655	0.00005126	342.031	2065.37
B59F_22	0	12	63	450	510	24.4865	8.73E-05	344.028	2080.1
B59F_22	0	12	49	360	436.807	15.4816	0.000126004	344.638	2047.05
B59F_22	0	12	63	540	644.127	20.2129	0.000097394	345.806	2108.58
B59F_22	0	12	57	540	589.406	23.3736	0.000203013	345.806	2096.3
B59F_22	0	12	59	547.449	636.396	20.2129	8.33E-05	345.806	2120.53
B59F_22	0	12	71	547.449	630	22.3775	0.000152826	345.806	2126.61
B59F_22	0	12	59	547.449	636.396	22.3775	8.33E-05	345.806	2115.72
B59F_22	0	12	59	360	436.807	15.4816	0.000154197	348.21	2047.79
B59F_22	0	12	63	540	603.738	15.6718	3.03E-05	348.579	2131.95
B59F_22	0	12	69	524.786	577.062	22.2366	9.17E-05	348.579	2123.06
B59F_22	0	12	60	540	590.931	22.2366	2.29E-05	348.579	2112.28
B59F_22	0	12	63	540	630.714	20.2129	0.000158966	348.579	2118.12
B59F_22	0	12	57	360	424.264	11.0805	5.26E-05	352.342	2048.74
B59F_22	0	12	59	540	543.323	23.2266	0.000117838	353.496	2073.55
B59F_22	0	12	55	450	483.735	18.4451	5.29E-05	353.496	2061.3
B59F_22	0	12	65	450	510.882	18.4451	0.000144303	353.496	2069.62
B59F_22	0	12	54	360	416.773	25.6728	7.53E-05	358.675	2065.19
B59F_22	0	12	56	324.5	402.492	25.6728	6.04E-05	358.675	2062.99
B59F_22	0	12	33	360	390	10.5737	9.59E-05	359.594	2051.09
B59F_22	0	12	47	270	301.496	5.99755	2.16E-05	359.594	2045.08
B59F_22	0	12	33	360	361.248	11.0805	8.40E-05	359.594	2048.92
B59F_22	0	12	47	360	379.473	15.4816	6.96E-05	359.795	2041.36
B62F_18	1	13	0	270	1368.54	28.6808	9.17E-05	205.154	2598.94
B62F_18	0	13	0	180	1606.05	32.6188	0.00291038	122.414	2589.19
B62F_18	0	13	0	360	1489.46	35.11	0.000573039	125.086	2643.05
B62F_18	0	13	0	360	1489.46	27.7348	0.000573039	125.086	2639.51
B62F_18	0	13	0	284.605	1548.42	34.8338	0.00141788	125.086	2614.28
B62F_18	0	13	0	360	1482.19	35.11	0.00172096	130.835	2654.55
B62F_18	0	13	0	371.079	1482.19	35.11	0.000738442	130.835	2636.76
B62F_18	0	13	0	360	1458.01	35.11	0.00160003	130.835	2655.46
B62F_18	0	13	0	450	1356.65	28.5687	0.000451922	141.435	2676.5
B62F_18	0	13	0	360	1447.79	27.7348	0.000351369	141.435	2650.4
B62F_18	0	13	0	402.492	1381.3	28.5687	0.000187039	141.435	2671.27
B62F_18	0	13	0	0	1542.01	17.9187	0.000322998	143.746	2432.63
B62F_18	0	13	0	254.558	1466.32	26.9627	0.000135422	143.973	2617.45
B62F_18	0	13	0	254.558	1481.89	27.8764	0.000299573	143.973	2627.22
B62F_18	0	13	0	402.492	1332.22	28.5687	0.000166893	148.986	2688.18
B62F_18	0	13	0	484.665	1308.01	29.5532	0.000138581	148.986	2704.68
B62F_18	0	13	52	180	1570.64	31.2028	0.000350416	154.807	2548.88
B62F_18	0	13	35	254.558	1518.19	26.9627	0.000140488	154.807	2591.26
B62F_18	0	13	32	254.558	1492.18	27.8764	0.00019753	154.807	2604.45
B62F_18	0	13	0	90	1434.05	25.1293	0.000084877	165.964	2473.06
B62F_18	0	13	41	180	1600.16	26.2293	0.00127387	177.374	2560.38
B62F_18	0	13	34	90	1652.18	24.4486	0.00143951	177.374	2536.14
B62F_18	0	13	41	180	1585.18	26.2293	0.000795782	177.374	2551.64
B62F_18	0	13	0	90	1332.22	19.5026	0.000460505	179.775	2491.75
B62F_18	0	13	0	180	1290.35	29.4024	0.00033921	179.775	2505.04
B62F_18	0	13	0	484.665	1273.15	25.4999	2.91E-05	181.668	2699.51
B62F_18	0	13	0	458.912	1240.2	26.0184	0.000150383	181.668	2693.69
B62F_18	0	13	0	458.912	1189.83	26.0184	0.000104249	182.837	2719.24
B62F_18	0	13	0	547.449	1189.83	25.4999	6.97E-05	182.837	2736.7
B62F_18	0	13	0	324.5	1358.31	23.9799	0.000103235	186.814	2643.28
B62F_18	0	13	0	371.079	1332.55	23.2362	0.000126183	186.814	2662.19
B62F_18	0	13	0	371.079	1317.27	23.2362	3.28E-05	186.814	2650.43
B62F_18	0	13	0	402.492	1348.33	23.2362	5.50E-05	186.814	2665.25
B62F_18	0	13	0	90	1494.59	17.9187	0.000085175	187.156	2465.7
B62F_18	0	13	0	0	1513.44	17.9187	0.000085175	187.156	2459.71
B62F_18	0	13	0	0	1500	11.0178	9.24E-05	187.156	2448.73
B62F_18	0	13	0	450	1130.88	27.7206	9.62E-05	188.465	2676.33
B62F_18	0	13	0	360	1158.79	28.2715	7.64E-05	188.465	2672.09
B62F_18	0	13	0	180	1363.6	31.9384	0.000454485	188.514	2543.21
B62F_18	0	13	0	90	1386.83	25.1293	0.000157654	188.514	2515.02
B62F_18	0	13	18	90	1350	25.1293	0.000426531	188.514	2493.8
B62F_18	0	13	0	270	1213.8	32.7393	7.32E-05	189.648	2585.97
B62F_18	0	13	0	180	1260.36	29.4024	0.000156164	189.648	2534.56
B62F_18	0	13	0	180	1266.06	29.4024	0.000137031	189.648	2530.8
B62F_18	0	13	0	180	1284.06	29.4024	0.000137031	189.648	2534.12
B62F_18	0	13	0	540	1087.06	26.2983	9.41E-05	189.793	2739.06
B62F_18	0	13	0	450	1127.3	27.7206	0.000441253	189.793	2710.62
B62F_18	0	13	34	90	1650.27	24.4486	0.000366509	190.008	2493.68
B62F_18	0	13	0	360	1209.34	28.2715	0.000120163	191.411	2641.13
B62F_18	0	13	0	458.912	1173.46	26.0184	3.20E-05	191.821	2727.85
B62F_18	0	13	0	458.912	1173.46	26.0184	3.20E-05	191.821	2721.43
B62F_18	0	13	0	547.449	1148.26	26.5484	4.21E-05	191.821	2740.46
B62F_18	0	13	0	547.449	1148.26	26.5484	4.21E-05	191.821	2732.99
B62F_18	0	13	0	540	1116.47	26.2983	0.000235975	191.821	2728.79
B62F_18	0	13	0	270	1233.29	31.7064	9.11E-05	192.612	2599.62
B62F_18	0	13	0	450	1181.86	28.2715	0.000291288	193.018	2671.73
B62F_18	0	13	0	450	1154.12	27.2231	0.000368655	193.018	2698.83
B62F_18	0	13	0	450	1140.39	27.2231	0.000399172	193.018	2699.49
B62F_18	0	13	0	180	1425.24	29.8142	0.000193059	194.744	2525.94
B62F_18	0	13	0	90	1487.35	29.8142	0.000103414	194.744	2518.55
B62F_18	0	13	0	284.605	1422.39	26.9627	0.000205696	194.871	2596.74
B62F_18	0	13	25	254.558	1477.33	26.9627	0.000246346	194.871	2601.79
B62F_18	0	13	0	284.605	1410.32	23.9799	7.22E-05	194.871	2619.89
B62F_18	0	13	0	180	1370.84	32.5519	0.000102162	195.911	2570.45
B62F_18	0	13	0	360	1235.48	25.6283	6.61E-05	197.176	2671.7
B62F_18	0	13	0	90	1651.09	31.5326	0.000335455	200.244	2448.24
B62F_18	0	13	0	127.279	1502.7	33.7319	0.000445068	200.679	2530.95
B62F_18	0	13	30	254.558	1503.6	26.9627	0.000243306	200.679	2568.55
B62F_18	0	13	0	284.605	1328.83	28.6808	0.000100851	201.288	2637.5
B62F_18	0	13	0	360	1261.78	25.6283	4.12E-05	201.288	2653.34
B62F_18	0	13	0	360	1288.25	25.6283	6.56E-05	201.288	2637.36
B62F_18	0	13	0	90	1529.71	33.7319	0.000177383	203.32	2502.38
B62F_18	0	13	34	90	1636.86	31.5326	0.00046593	204.186	2481.05
B62F_18	0	13	41	90	1596.78	31.5326	0.00046593	204.186	2483.98
B62F_18	0	13	0	284.605	1355.32	28.6808	9.88E-05	205.154	2615.58
B62F_18	0	13	0	270	1355.65	28.6808	9.17E-05	205.154	2589.44
B62F_18	0	13	0	180	1382.93	32.2371	8.70E-05	205.154	2578.41
B62F_18	0	13	0	180	1410.32	32.5519	9.56E-05	205.154	2566.44
B62F_18	0	13	66	201.246	1475.8	32.2371	0.00039196	206.299	2545.48
B62F_18	0	13	0	90	1477.33	33.7319	0.000106275	206.299	2524.79
B62F_18	0	13	0	201.246	1462.63	32.2371	0.000215232	206.299	2553.29
B63F_18	1	14	53	381.838	426.38	16.9577	0.00023967	339.687	2617.62
B63F_18	0	14	0	324.5	276.586	14.7494	5.76E-05	5.54532	2636.05
B63F_18	0	14	0	450	361.248	16.0376	0.000302851	5.54532	2651.96
B63F_18	0	14	0	371.079	296.985	14.7494	0.000162959	5.54532	2639.22
B63F_18	0	14	0	371.079	318.904	14.7494	0.000292361	5.54532	2636.47
B63F_18	0	14	0	254.558	212.132	11.3719	5.34E-05	9.41263	2624.73
B63F_18	0	14	47	324.5	254.558	14.7494	4.97E-05	9.41263	2625.89
B63F_18	0	14	47	371.079	276.586	14.7494	0.000112653	9.41263	2625.83
B63F_18	0	14	64	180	182.483	9.13695	0.000125229	13.1726	2604.25
B63F_18	0	14	86	127.279	161.555	8.14843	7.03E-05	16.5571	2587.29
B63F_18	0	14	27	324.5	402.492	14.5244	4.30E-05	329.226	2597.56
B63F_18	0	14	46	371.079	391.152	16.0525	6.02E-05	329.226	2602.05
B63F_18	0	14	45	324.5	402.492	14.5244	8.89E-05	329.226	2597.09
B63F_18	0	14	56	371.079	403.609	14.3228	8.85E-05	331.547	2609.29
B63F_18	0	14	26	402.492	426.38	16.0525	0.000167966	331.547	2613.13
B63F_18	0	14	26	371.079	426.38	16.0525	0.000216722	331.547	2616.9
B63F_18	0	14	66	201.246	323.11	14.5244	4.57E-05	332.199	2579.83
B63F_18	0	14	68	324.5	390	14.5244	4.81E-05	332.199	2587.97
B63F_18	0	14	58	284.605	300	11.8665	5.29E-05	332.459	2590.81
B63F_18	0	14	52	371.079	361.248	14.3228	6.36E-05	332.459	2600.72
B63F_18	0	14	43	450	402.492	16.962	6.55E-05	332.618	2621.73
B63F_18	0	14	53	324.5	375.899	16.4819	0.000240624	332.618	2612.16
B63F_18	0	14	36	685.42	700.357	10.1938	3.55E-05	333.435	2689.35
B63F_18	0	14	26	636.396	660.681	9.97636	4.89E-05	333.435	2687.93
B63F_18	0	14	61	381.838	342.053	16.4819	2.74E-05	335.601	2607.68
B63F_18	0	14	58	324.5	318.904	12.0849	3.89E-05	335.601	2601.8
B63F_18	0	14	64	381.838	342.053	16.4819	2.49E-05	335.601	2602.73
B63F_18	0	14	67	180	256.32	10.0637	0.000018239	335.807	2574.69
B63F_18	0	14	66	201.246	256.32	10.0637	0.000018239	335.807	2575.36
B63F_18	0	14	71	201.246	276.586	10.0637	2.24E-05	335.807	2571.93
B63F_18	0	14	66	254.558	268.328	11.8665	3.94E-05	335.807	2580.62
B63F_18	0	14	9	524.786	558.032	13.3591	0.00112915	335.833	2647.96
B63F_18	0	14	46	484.665	492.037	15.7892	0.000312924	335.833	2631.18
B63F_18	0	14	46	484.665	510.882	15.7892	0.000147104	335.833	2629.41
B63F_18	0	14	43	450	510	15.4359	0.000436902	335.833	2628.32
B63F_18	0	14	38	324.5	456.946	15.4964	7.50E-05	336.272	2601.03
B63F_18	0	14	48	636.396	636.396	10.1938	5.04E-05	336.801	2679.34
B63F_18	0	14	30	636.396	637.809	9.97636	4.15E-05	336.801	2680.36
B63F_18	0	14	49	569.21	573.149	13.0007	0.000278771	336.801	2663.7
B63F_18	0	14	58	603.738	615.549	11.0216	0.000505686	336.801	2672.09
B63F_18	0	14	49	569.21	593.97	13.0007	0.00016731	336.801	2666.47
B63F_18	0	14	51	381.838	384.187	16.9577	0.000118136	336.938	2609.85
B63F_18	0	14	54	450	466.69	16.9577	0.000208318	336.982	2632.06
B63F_18	0	14	49	509.117	488.365	13.0007	0.000153422	336.982	2648.06
B63F_18	0	14	74	201.246	212.132	9.57325	4.32E-05	337.094	2582.95
B63F_18	0	14	57	254.558	276.586	12.0849	5.14E-05	337.094	2592.08
B63F_18	0	14	22	636.396	595.483	9.97636	0.000179291	338.703	2675.73
B63F_18	0	14	41	569.21	573.149	13.0007	0.000278771	338.703	2665.95
B63F_18	0	14	63	402.492	366.197	15.9917	0.000580549	339.281	2619.06
B63F_18	0	14	71	284.605	295.466	13.1061	0.000251472	339.281	2607.81
B63F_18	0	14	63	371.079	300	14.7494	0.000339627	339.281	2621.86
B63F_18	0	14	71	402.492	324.5	15.9917	0.000580549	339.281	2613.77
B63F_18	0	14	34	450	474.342	15.0059	0.00029403	339.687	2642.48
B63F_18	0	14	72	201.246	212.132	9.57325	5.41E-05	341.267	2579.46
B63F_18	0	14	70	201.246	192.094	8.08768	7.25E-05	341.267	2578.05
B63F_18	0	14	24	509.117	516.14	15.0059	0.00149292	341.565	2674.47
B63F_18	0	14	23	524.786	499.299	14.3816	0.000828862	341.565	2651.19
B63F_18	0	14	52	576.281	524.786	10.9376	0.00128198	341.565	2679.03
B63F_18	0	14	0	371.079	361.248	16.0376	0.000166893	341.732	2640.05
B63F_18	0	14	70	284.605	268.328	11.3719	0.000121653	342.646	2606.55
B63F_18	0	14	71	180	218.403	8.86468	0.000114977	342.699	2569.43
B63F_18	0	14	45	576.281	582.495	10.9376	0.00064671	343.61	2678.4
B63F_18	0	14	24	702.922	690.652	9.77486	3.75E-05	343.61	2690.93
B63F_18	0	14	27	636.396	600	9.97636	0.00025773	343.61	2680.42
B63F_18	0	14	37	450	381.838	16.0376	0.000156105	344.208	2649.98
B63F_18	0	14	24	569.21	466.69	15.9493	0.000213325	344.208	2663.9
B63F_18	0	14	62	484.665	424.264	16.7673	0.00035882	344.208	2650.35
B63F_18	0	14	41	450	381.838	16.7673	0.000330806	344.208	2650.27
B63F_18	0	14	0	524.786	426.38	14.9322	0.000199199	344.208	2666.86
B63F_18	0	14	54	484.665	403.609	16.7673	0.000711024	344.208	2641.06
B63F_18	0	14	43	450	424.264	16.7673	0.000330806	344.208	2649.08
B63F_18	0	14	54	254.558	201.246	9.61711	7.62E-05	349.611	2588.19
B63F_18	0	14	56	569.21	488.365	15.9493	0.000170946	350.538	2663.25
B63F_18	0	14	46	524.786	591.693	10.9838	0.000605881	350.942	2654.08
B63F_18	0	14	24	524.786	600	13.3591	0.000505686	354.806	2675.51
B63F_18	0	14	38	524.786	582.495	10.9838	0.00112915	354.806	2672.11
B63F_18	0	14	42	648.999	660.681	9.57834	0.000385582	354.806	2676.86
B63F_18	0	14	56	569.21	530.754	15.9493	0.000100553	354.92	2682.01
B63F_18	0	14	70	201.246	150	8.08768	6.40E-05	355.515	2576.23
B63F_18	0	14	56	127.279	108.167	8.08768	4.29E-05	355.515	2581.32
B63F_18	0	14	0	702.922	684.105	9.77486	3.35E-05	356.634	2697.02
B65M_17	1	15	0	-9999	484.665	36.208	0.000570714	176.785	1124.18
B65M_17	0	15	92	-9999	648.999	26.9378	0.00326377	123.738	1217.15
B65M_17	0	15	95	-9999	492.037	31.1968	0.00151944	131.07	1143.96
B65M_17	0	15	97	-9999	432.666	33.8274	0.00245166	131.07	1105.21
B65M_17	0	15	80	-9999	318.904	35.0489	0.00280273	133.152	1038.19
B65M_17	0	15	96	-9999	375.899	34.5334	0.00162441	133.152	1054.94
B65M_17	0	15	63	-9999	553.173	27.286	0.00235534	138.831	1201.31
B65M_17	0	15	68	-9999	558.032	27.286	0.0019505	138.831	1190.22
B65M_17	0	15	63	-9999	595.483	23.7421	0.00180572	138.831	1218.95
B65M_17	0	15	62	-9999	403.609	38.6558	0.00108951	146.671	1094.74
B65M_17	0	15	72	-9999	384.187	38.2454	0.000475466	146.671	1087.18
B65M_17	0	15	75	-9999	318.904	38.6558	0.0025605	146.671	1049.56
B65M_17	0	15	97	-9999	276.586	35.0489	0.0027926	148.49	997.082
B65M_17	0	15	78	-9999	466.69	31.4551	0.000592947	154.568	1144.28
B65M_17	0	15	87	-9999	573.149	27.286	0.00235534	154.568	1196.79
B65M_17	0	15	55	-9999	510.882	31.4551	0.000622749	154.568	1155.69
B65M_17	0	15	72	-9999	295.466	26.0067	0.00224209	155.274	956.506
B65M_17	0	15	63	-9999	301.496	26.0067	0.0016858	155.274	940.669
B65M_17	0	15	49	-9999	301.496	26.0067	0.00215286	155.274	933.36
B65M_17	0	15	41	-9999	300	35.9464	0.00197738	156.642	1021.4
B65M_17	0	15	72	-9999	384.187	38.2454	0.00026989	156.642	1070.97
B65M_17	0	15	52	-9999	366.197	38.2454	0.00026989	156.642	1060.85
B65M_17	0	15	53	-9999	349.857	39.4388	0.000414312	156.642	1038.58
B65M_17	0	15	41	-9999	324.5	35.9464	0.00149029	156.642	1026.53
B65M_17	0	15	72	-9999	201.246	6.65443	0.00126523	157.118	937.103
B65M_17	0	15	0	-9999	216.333	23.4452	0.000867724	157.118	960.593
B65M_17	0	15	56	-9999	426.38	38.2454	0.000475466	162.474	1102.85
B65M_17	0	15	0	-9999	474.342	36.208	0.00104684	162.474	1106.76
B65M_17	0	15	68	-9999	492.037	28.9631	0.00104427	162.474	1138.99
B65M_17	0	15	55	-9999	468.615	31.4551	0.000699997	162.474	1141.4
B65M_17	0	15	65	-9999	362.491	39.4388	0.000914454	162.806	1011.88
B65M_17	0	15	96	-9999	335.41	29.2998	0.000847936	162.806	998.854
B65M_17	0	15	59	-9999	402.492	39.4388	0.00120735	164.936	1042.56
B65M_17	0	15	53	-9999	390	37.6159	0.000515223	164.936	1045.93
B65M_17	0	15	59	-9999	416.773	39.4388	0.00120735	164.936	1054.65
B65M_17	0	15	46	-9999	416.773	38.2454	0.000335693	164.936	1073.1
B65M_17	0	15	87	-9999	726.223	24.8269	0.00516391	174.319	1275.2
B65M_17	0	15	65	-9999	351.141	37.6159	0.000510752	175.513	1066.1
B65M_17	0	15	53	-9999	375.899	37.6159	0.000611067	176.259	1041.08
B65M_17	0	15	41	-9999	308.869	29.2998	0.000503242	176.259	1027.3
B65M_17	0	15	82	-9999	256.32	29.2998	0.000664175	176.405	976.03
B65M_17	0	15	92	-9999	637.809	23.7957	0.00180846	176.789	1235.87
B65M_17	0	15	68	-9999	641.327	23.7421	0.00120234	176.789	1233
B65M_17	0	15	89	-9999	660.681	23.7957	0.00309837	176.789	1245.59
B65M_17	0	15	89	-9999	660.681	23.7957	0.00309837	176.789	1244.98
B65M_17	0	15	93	-9999	615.549	23.7421	0.000714302	176.789	1228.41
B65M_17	0	15	75	-9999	553.173	28.9631	0.00135261	179.444	1191.54
B65M_17	0	15	80	-9999	615.549	23.7421	0.000984907	179.444	1210.63
B65M_17	0	15	74	-9999	589.406	23.7421	0.00113815	179.444	1201.23
B65M_17	0	15	92	-9999	531.601	28.9631	0.000763178	179.444	1167.71
B65M_17	0	15	71	-9999	553.173	26.3457	0.000250518	179.444	1195.29
B65M_17	0	15	64	-9999	313.209	35.8957	0.00161487	183.508	1031.84
B65M_17	0	15	93	-9999	335.41	35.8957	0.000851095	183.508	1049.66
B65M_17	0	15	66	-9999	284.605	27.9952	0.00161487	183.508	1015.48
B65M_17	0	15	82	-9999	323.11	35.8957	0.000909507	183.508	1036.12
B65M_17	0	15	57	-9999	240	28.9218	0.000946999	184.752	975.594
B65M_17	0	15	57	-9999	240	28.9218	0.00187504	184.752	990.169
B65M_17	0	15	95	-9999	256.32	27.9952	0.00114888	185.481	990.479
B65M_17	0	15	55	-9999	400.25	34.6987	0.000373542	186.71	1101.66
B65M_17	0	15	51	-9999	371.079	35.8957	0.000503421	186.71	1082.25
B65M_17	0	15	83	-9999	361.248	35.8957	0.00133449	186.71	1064.04
B65M_17	0	15	87	-9999	300	34.3245	0.00208497	188.658	1011.1
B65M_17	0	15	0	-9999	240	28.9218	0.00123435	188.658	988.64
B65M_17	0	15	93	-9999	483.735	26.3457	0.000349164	195.524	1150.91
B65M_17	0	15	93	-9999	513.517	26.3457	0.000277102	195.524	1166.62
B65M_17	0	15	98	-9999	453.982	34.6987	0.000672221	195.524	1133.52
B65M_17	0	15	96	-9999	360	35.9932	0.000679672	199.009	1081.88
B65M_17	0	15	88	-9999	360	35.9932	0.00194997	199.009	1066.86
B65M_17	0	15	88	-9999	360	35.9932	0.00147206	199.009	1068.36
B65M_17	0	15	91	-9999	390	33.6505	0.0019564	199.009	1088.73
B65M_17	0	15	87	-9999	570.789	24.0629	0.000862956	200.577	1191.28
B65M_17	0	15	81	-9999	553.173	26.3457	0.000250518	200.577	1185.89
B65M_17	0	15	93	-9999	450	33.6505	0.00071919	212.619	1111.71
B65M_17	0	15	93	-9999	450	33.6505	0.00071919	212.619	1112.54
B65M_17	0	15	91	-9999	420	31.5516	0.0020988	212.619	1093.29
B65M_17	0	15	91	-9999	391.152	31.5516	0.00178742	213.041	1048.24
B65M_17	0	15	57	-9999	600	24.0629	0.000867546	216.935	1202.25
B65M_17	0	15	89	-9999	690	24.3614	0.00162005	225	1236.63
B65M_17	0	15	90	-9999	480.937	26.3213	0.00225097	225.209	1105.13
B65M_17	0	15	94	-9999	725.603	22.8552	0.00311577	230.194	1261.51
B65M_17	0	15	86	-9999	510	26.3213	0.00100964	230.67	1130.31
B66M_17	1	16	19	450	30	1.62263	2.86E-05	281.31	1901.49
B66M_17	0	16	24	324.5	60	0	2.60E-05	0	1901.75
B66M_17	0	16	37	127.279	30	0	0.000028491	0	1899.75
B66M_17	0	16	0	201.246	0	0.251644	2.86E-06	0	1900.76
B66M_17	0	16	0	254.558	30	0.251644	2.93E-05	0	1901.57
B66M_17	0	16	40	201.246	67.082	0.40576	6.38E-06	0	1899.93
B66M_17	0	16	0	254.558	0	0.251644	8.88E-06	0	1900.89
B66M_17	0	16	24	324.5	67.082	0	3.49E-05	0	1901.6
B66M_17	0	16	39	254.558	42.4264	0.40576	0.000019908	0	1900.26
B66M_17	0	16	42	201.246	42.4264	0	1.16E-05	0	1899.94
B66M_17	0	16	22	381.838	0	0.684519	1.27E-05	0	1900.96
B66M_17	0	16	37	127.279	42.4264	0.112539	0.000012815	0	1899.76
B66M_17	0	16	24	324.5	30	0	2.68E-05	0	1901.87
B66M_17	0	16	33	201.246	42.4264	0.40576	5.72E-06	0	1900.72
B66M_17	0	16	24	324.5	42.4264	0	2.41E-05	0	1901.88
B66M_17	0	16	0	254.558	0	0.251644	3.60E-05	0	1901.72
B66M_17	0	16	0	254.558	0	1.12525	1.96E-05	258.69	1900.85
B66M_17	0	16	37	254.558	30	0.40576	2.03E-05	258.69	1900.64
B66M_17	0	16	26	324.5	30	1.67255	1.40E-05	261.87	1901.59
B66M_17	0	16	0	254.558	30	1.03745	8.46E-06	261.87	1902.29
B66M_17	0	16	0	381.838	0	1.67255	2.57E-05	261.87	1901.27
B66M_17	0	16	0	576.281	0	1.96465	1.65E-05	274.399	1902.76
B66M_17	0	16	36	402.492	0	1.01898	1.75E-05	274.399	1901.44
B66M_17	0	16	19	509.117	42.4264	1.77883	1.36E-05	274.399	1902.2
B66M_17	0	16	0	450	42.4264	1.77883	1.20E-05	274.399	1901.87
B66M_17	0	16	36	402.492	0	1.01898	1.75E-05	274.399	1901.56
B66M_17	0	16	56	402.492	0	1.01898	2.84E-05	274.399	1902.32
B66M_17	0	16	0	509.117	0	1.39176	3.01E-05	274.399	1900.71
B66M_17	0	16	35	576.281	30	1.96465	1.51E-05	280.305	1903.11
B66M_17	0	16	35	576.281	0	2.31607	9.95E-06	280.305	1903.31
B66M_17	0	16	35	576.281	0	1.96465	2.03E-05	280.305	1902.99
B66M_17	0	16	20	450	0	1.62263	2.33E-05	281.31	1902.53
B66M_17	0	16	0	324.5	42.4264	1.6109	1.61E-05	281.31	1901.96
B66M_17	0	16	0	324.5	42.4264	1.3122	1.39E-05	281.31	1901.71
B66M_17	0	16	0	636.396	0	2.21567	3.79E-05	282.265	1906.82
B66M_17	0	16	0	509.117	60	2.21567	2.09E-05	282.265	1904.39
B66M_17	0	16	0	509.117	30	2.01234	2.09E-05	282.265	1904.76
B66M_17	0	16	25	576.281	30	2.01234	1.16E-05	282.265	1906.35
B66M_17	0	16	30	509.117	30	2.01234	1.43E-05	282.265	1905.04
B66M_17	0	16	0	509.117	30	2.01234	1.43E-05	282.265	1903.8
B66M_17	0	16	0	324.5	30	1.3122	1.08E-05	284.036	1901.63
B66M_17	0	16	31	381.838	0	1.8622	1.65E-05	284.036	1901.25
B66M_17	0	16	19	450	0	1.03745	1.53E-05	285.255	1901.48
B66M_17	0	16	45	702.922	30	2.16371	1.53E-05	285.945	1908.78
B66M_17	0	16	0	636.396	0	2.34858	1.43E-05	285.945	1906.7
B66M_17	0	16	0	702.922	0	2.16371	1.90E-05	287.103	1910.98
B66M_17	0	16	31	576.281	30	2.06812	4.45E-05	288.435	1908.39
B66M_17	0	16	8	636.396	30	1.9934	6.34E-05	288.435	1908.79
B66M_17	0	16	44	381.838	30	0.907247	3.73E-05	288.435	1900.36
B66M_17	0	16	24	636.396	0	2.06812	6.73E-05	288.435	1908.81
B66M_17	0	16	23	636.396	30	1.9934	6.34E-05	288.435	1909.69
B66M_17	0	16	24	576.281	30	2.01234	0.000028193	289.983	1905.59
B66M_17	0	16	44	509.117	30	1.77883	6.07E-05	289.983	1906.58
B66M_17	0	16	32	381.838	42.4264	1.6109	1.16E-05	290.225	1900.66
B66M_17	0	16	44	450	42.4264	1.8622	1.04E-05	290.225	1901.41
B66M_17	0	16	0	702.922	0	2.01234	4.71E-05	291.038	1910.11
B66M_17	0	16	0	576.281	0	2.31607	8.58E-06	291.371	1903.57
B66M_17	0	16	0	576.281	0	2.4896	8.58E-06	291.371	1903.83
B66M_17	0	16	0	450	30	1.69135	6.17E-05	295.346	1906.1
B66M_17	0	16	0	450	0	1.69135	4.81E-05	295.346	1905.75
B66M_17	0	16	0	450	0	1.69135	4.81E-05	295.346	1906.09
B66M_17	0	16	0	381.838	0	1.77883	2.66E-05	295.346	1904.2
B66M_17	0	16	0	509.117	0	1.81404	5.26E-05	296.565	1908.83
B66M_17	0	16	0	324.5	0	0.711726	1.88E-05	296.565	1901.65
B66M_17	0	16	32	381.838	0	1.6109	1.16E-05	296.565	1900.74
B66M_17	0	16	0	576.281	30	2.01234	3.50E-05	296.565	1906.91
B66M_17	0	16	0	576.281	30	1.81404	3.04E-05	296.565	1909.86
B66M_17	0	16	0	636.396	30	1.9934	5.16E-05	296.565	1909.46
B66M_17	0	16	60	450	42.4264	1.62263	3.05E-05	296.565	1901.11
B66M_17	0	16	16	576.281	30	1.96465	1.41E-05	300.964	1903.02
B66M_17	0	16	16	576.281	30	2.05278	1.41E-05	300.964	1902.82
B66M_17	0	16	56	636.396	30	2.4896	5.72E-06	305.538	1904.19
B66M_17	0	16	30	702.922	0	2.4896	1.21E-05	305.538	1905.05
B66M_17	0	16	62	636.396	30	2.05278	1.36E-05	307.875	1903.17
B66M_17	0	16	56	509.117	0	1.81404	0.000018239	311.186	1909.59
B66M_17	0	16	0	450	30	1.80004	1.59E-05	311.186	1907.25
B66M_17	0	16	0	254.558	30	0.112539	1.07E-06	315	1901.58
B66M_17	0	16	20	324.5	30	0.907247	3.19E-05	315	1901.63
B66M_17	0	16	44	324.5	0	0.907247	3.46E-05	315	1901.1
B66M_17	0	16	10	324.5	42.4264	0.251644	1.40E-05	315	1902.17
B66M_17	0	16	20	324.5	42.4264	0.251644	1.40E-05	315	1902.01
B67F_17	1	17	0	3339.72	713.092	8.75534	0.000114679	313.182	1874.72
B67F_17	0	17	0	3212.38	517.88	6.32149	4.89E-05	0.707319	1838.09
B67F_17	0	17	0	3195.95	488.365	6.32149	2.10E-05	0.707319	1844.85
B67F_17	0	17	0	3212.38	523.927	6.32149	4.20E-05	0.707319	1839.59
B67F_17	0	17	0	3389.07	563.649	6.10886	4.15E-05	2.23117	1852.09
B67F_17	0	17	0	3284.69	523.927	6.41927	8.61E-05	2.23117	1855.52
B67F_17	0	17	0	3284.69	523.927	6.41927	9.13E-05	2.23117	1857.55
B67F_17	0	17	0	3373.5	566.039	6.10886	0.000113904	2.48955	1862.58
B67F_17	0	17	0	3124.18	510.882	5.81682	1.06E-05	7.92693	1834.12
B67F_17	0	17	0	3107.28	480.937	5.81682	2.14E-05	7.92693	1840.63
B67F_17	0	17	0	3165.39	720	8.18691	6.91E-05	12.8288	1840.05
B67F_17	0	17	0	3189.61	780	8.18691	0.000114143	12.8288	1845.12
B67F_17	0	17	0	3189.61	750.6	8.18691	7.03E-05	12.8288	1842.35
B67F_17	0	17	0	3165.39	750.6	8.18691	7.03E-05	12.8288	1838.33
B67F_17	0	17	0	3036.08	513.517	5.30754	2.48E-05	25.8664	1826.92
B67F_17	0	17	0	3189.61	780	8.18691	0.000114143	30.2917	1848.76
B67F_17	0	17	0	3165.39	750.6	8.18691	0.000139892	30.2917	1853.41
B67F_17	0	17	0	3284.69	445.982	10.2063	1.63E-05	51.8924	1858.46
B67F_17	0	17	0	3195.95	429.535	9.74928	4.45E-05	55.5392	1847.97
B67F_17	0	17	0	3103.37	842.14	6.94147	1.80E-05	57.6002	1839.08
B67F_17	0	17	0	3189.61	810.555	8.18691	4.83E-05	57.6002	1846.07
B67F_17	0	17	0	3339.72	758.947	8.74763	0.000132799	59.0362	1887.69
B67F_17	0	17	0	3339.72	750	8.75534	0.00012368	59.0362	1883.42
B67F_17	0	17	0	3339.72	771.298	8.94728	0.000158429	59.0362	1882.84
B67F_17	0	17	0	3449.48	844.808	8.74763	0.000027895	59.0362	1888.55
B67F_17	0	17	0	3560.41	980.867	11.5224	6.53E-05	59.9667	1871.29
B67F_17	0	17	0	3189.61	810	8.18691	0.000131369	61.9052	1849.38
B67F_17	0	17	0	3189.61	812.219	9.22757	0.000174403	61.9052	1856.29
B67F_17	0	17	0	3449.48	825.409	8.74763	0.000289619	61.9908	1893
B67F_17	0	17	0	3449.48	846.936	8.41171	0.000296891	61.9908	1893.2
B67F_17	0	17	0	3514.61	792.023	6.16677	0.000177383	61.9908	1890.4
B67F_17	0	17	0	3216.16	900.5	9.70795	4.22E-05	65.9929	1843.89
B67F_17	0	17	0	3216.16	930	9.20035	2.10E-05	65.9929	1837.12
B67F_17	0	17	0	3387.88	947.259	10.7061	9.40E-05	68.9021	1850.44
B67F_17	0	17	0	3301.91	937.71	10.2555	4.70E-05	68.9021	1848.11
B67F_17	0	17	0	3301.91	937.71	10.2555	3.01E-05	68.9021	1845.41
B67F_17	0	17	0	3301.91	937.71	10.2555	3.01E-05	68.9021	1846.1
B67F_17	0	17	0	3301.91	907.965	11.8266	8.67E-05	68.9021	1854.38
B67F_17	0	17	0	3276.05	848.528	11.8266	0.000124633	68.9123	1864
B67F_17	0	17	0	3301.91	874.643	11.8266	9.07E-05	68.9123	1855.17
B67F_17	0	17	0	3301.91	848.528	11.8266	0.0001899	68.9123	1863.7
B67F_17	0	17	0	3276.05	814.985	9.22757	0.000112832	68.9123	1865.25
B67F_17	0	17	0	3474.05	977.19	11.132	0.000066638	70.0836	1860.78
B67F_17	0	17	0	3536.44	939.149	13.4408	0.000131726	70.3014	1891.68
B67F_17	0	17	0	3560.41	939.149	13.4408	0.000113249	70.3014	1885.39
B67F_17	0	17	0	3474.05	968.401	11.132	0.000111282	71.0535	1860.97
B67F_17	0	17	0	3415.26	982.7	10.7061	8.61E-05	71.0535	1851.86
B67F_17	0	17	0	3415.26	953.415	10.7061	8.61E-05	71.0535	1853.2
B67F_17	0	17	0	3500.76	989.545	11.132	0.00017041	71.0535	1851.5
B67F_17	0	17	0	3387.88	924.175	10.7061	8.90E-05	71.0535	1860.69
B67F_17	0	17	0	3474.05	910.934	13.3904	4.51E-05	71.9879	1875.69
B67F_17	0	17	0	3449.48	891.964	13.3904	5.98E-05	73.0179	1883.37
B67F_17	0	17	0	3449.48	891.964	13.3904	5.98E-05	73.0179	1880.66
B67F_17	0	17	0	3449.48	891.964	13.3904	5.98E-05	73.0179	1881.31
B67F_17	0	17	0	3406.95	646.22	10.8161	6.75E-05	300.107	1850.25
B67F_17	0	17	0	3389.07	618.466	10.8161	0.000272632	300.107	1840.29
B67F_17	0	17	0	3477.54	674.166	9.97026	0.000291824	301.43	1851.89
B67F_17	0	17	0	3494.97	699.714	9.97026	0.000111043	303.959	1857.65
B67F_17	0	17	0	3566.09	726.223	9.31921	0.000178635	303.959	1862.47
B67F_17	0	17	0	3494.97	715.612	9.97026	0.000173807	303.959	1867.19
B67F_17	0	17	0	3566.09	708.025	9.31921	0.00055778	303.959	1856.03
B67F_17	0	17	0	3319.04	626.418	11.6059	4.51E-05	305.087	1838.93
B67F_17	0	17	0	3231.24	606.712	11.4372	0.0001176	305.087	1829.42
B67F_17	0	17	0	3494.97	725.603	9.97026	0.000154078	313.958	1863.32
B67F_17	0	17	0	3514.61	764.853	6.16677	0.000178456	313.958	1882.97
B67F_17	0	17	0	3494.97	711.196	9.97026	0.000154078	313.958	1863.74
B67F_17	0	17	0	3427.1	724.983	7.05765	0.000139773	313.958	1874.97
B67F_17	0	17	0	3124.18	570	9.40666	4.49E-05	315	1822.79
B67F_17	0	17	0	3143.56	630.714	9.40666	0.000141799	315	1824.61
B67F_17	0	17	0	3319.04	676.831	8.75534	5.89E-05	320.856	1854
B67F_17	0	17	0	3252.48	706.116	8.75534	5.89E-05	320.856	1863.07
B67F_17	0	17	0	3494.97	740.945	9.97026	0.000204384	321.981	1868.94
B67F_17	0	17	0	3602.25	782.304	5.53831	0.000186384	321.981	1883.85
B67F_17	0	17	0	3583.09	782.304	5.53831	0.000186384	321.981	1880.38
B67F_17	0	17	0	3056.03	606.712	5.87557	3.09E-05	325.244	1815.85
B67F_17	0	17	0	3231.24	632.851	10.8679	5.05E-05	328.61	1831.84
B67F_17	0	17	0	3078.47	692.604	9.02841	2.70E-05	329.178	1823.17
B67F_17	0	17	0	3056.03	666.108	9.02841	7.47E-05	329.178	1815.38
B67F_17	0	17	0	3056.03	666.108	9.02841	7.47E-05	329.178	1817.93
B67F_17	0	17	0	3583.09	774.209	9.31921	0.000401735	331.46	1875.04
B67F_17	0	17	0	3602.25	823.772	5.53831	0.000158727	331.46	1893.22
B67F_17	1	18	0	1253.55	1560	14.4635	0.000216603	176.947	1892.96
B67F_17	0	18	26	1183.77	1389.75	4.79646	0.00006634	151.314	1865.51
B67F_17	0	18	0	1272.79	1440.31	3.84039	6.35E-05	151.314	1869.77
B67F_17	0	18	0	1127.7	1472.75	8.98488	0.000229955	158.199	1864.22
B67F_17	0	18	0	1207.48	1470.31	10.025	0.000226319	158.199	1873.97
B67F_17	0	18	0	1127.7	1444.99	9.3441	0.00053066	160.313	1865.92
B67F_17	0	18	15	1173.46	1447.79	9.3441	0.00029552	160.313	1866.51
B67F_17	0	18	19	1173.46	1353	9.00803	0.000143349	168.887	1871.17
B67F_17	0	18	0	1298	1320.34	12.3038	0.00004673	168.887	1880.36
B67F_17	0	18	0	1298	1321.36	12.3038	0.00004673	168.887	1877.7
B67F_17	0	18	19	1173.46	1382.93	9.3441	0.000143349	168.887	1873.89
B67F_17	0	18	0	1298	1320.34	12.3038	0.000111818	168.887	1878.99
B67F_17	0	18	21	1250.32	1350.33	12.3038	9.55E-05	168.887	1877.5
B67F_17	0	18	0	1423.02	1562.59	7.75096	0.000307381	170.287	1908.77
B67F_17	0	18	21	1370.84	1500.3	8.88954	0.000813365	170.287	1930.6
B67F_17	0	18	15	1337.95	1560.29	8.88954	0.000347793	170.287	1910.56
B67F_17	0	18	0	1423.02	1531.18	3.22121	0.00105178	170.287	1923.79
B67F_17	0	18	0	1250.32	1380.33	12.3038	8.38E-05	173.418	1880.86
B67F_17	0	18	0	1173.46	1388.13	9.3441	0.000277638	175.4	1869.23
B67F_17	0	18	0	1253.55	1530	11.7845	0.000964701	176.947	1905.91
B67F_17	0	18	0	1253.55	1560	14.4635	0.000216603	176.947	1892.96
B67F_17	0	18	0	1288.6	1500	11.7845	0.000703692	176.947	1906.04
B67F_17	0	18	19	1373.79	1290	15.0105	0.000304341	179.1	1904.17
B67F_17	0	18	17	1373.79	1350	15.0105	8.02E-05	181.484	1903.72
B67F_17	0	18	0	1288.6	1470	11.7845	0.000156939	186.499	1905.58
B67F_17	0	18	0	1408.72	1410	10.8206	0.000121355	186.499	1913.1
B67F_17	0	18	0	1207.48	1500	10.025	5.16E-05	188.13	1878.48
B67F_17	0	18	0	1288.6	1530	10.025	0.000160515	188.13	1882.37
B67F_17	0	18	0	1253.55	1560	14.4635	0.000178993	188.13	1887.91
B67F_17	0	18	23	1094.9	1410.32	5.67657	8.88E-05	195.396	1854.26
B67F_17	0	18	0	1113.24	1422.39	5.67657	8.88E-05	195.396	1851.69
B67F_17	0	18	0	1113.24	1422.39	5.67657	4.03E-05	195.396	1852.14
B67F_17	0	18	18	1508.67	1531.18	6.1455	0.000765502	195.751	1906.63
B67F_17	0	18	21	1408.72	1380	10.8206	7.33E-05	195.767	1912.27
B67F_17	0	18	28	1530	1323.06	10.3994	0.000158012	195.767	1925.32
B67F_17	0	18	25	1049.57	1510.76	9.2857	0.000120163	196.28	1848.12
B67F_17	0	18	24	1087.47	1537.34	8.98488	0.000109434	196.28	1847.42
B67F_17	0	18	20	1087.47	1537.34	8.98488	0.000109434	196.28	1844.81
B67F_17	0	18	24	1127.7	1504.79	8.98488	0.000128984	196.28	1851.26
B67F_17	0	18	21	1049.57	1540.55	9.2857	0.000109673	196.28	1841.67
B67F_17	0	18	18	1006.23	1544.34	9.2857	0.000118136	196.28	1840.87
B67F_17	0	18	0	1087.47	1564.61	11.2401	2.84E-05	198.435	1846.86
B67F_17	0	18	0	1207.48	1501.2	10.025	0.000272989	198.435	1865.48
B67F_17	0	18	18	1087.47	1532.64	8.98488	0.000109911	198.435	1853.67
B67F_17	0	18	17	1207.48	1502.7	10.025	0.000166476	198.435	1860.89
B67F_17	0	18	0	1138.42	1462.63	11.3486	2.94E-05	200.095	1849.07
B67F_17	0	18	0	1113.24	1462.63	11.3486	2.70E-05	200.095	1848.29
B67F_17	0	18	0	1053.42	1462.63	6.91458	2.35E-05	200.095	1844.37
B67F_17	0	18	0	1138.42	1489.46	11.3486	5.08E-05	200.095	1850.65
B67F_17	0	18	0	1113.24	1475.8	11.3486	4.94E-05	200.095	1849.45
B67F_17	0	18	0	1113.24	1435.62	5.67657	2.77E-05	200.095	1849.19
B67F_17	0	18	0	1489.77	1441.25	9.03994	0.000107765	202.652	1920.81
B67F_17	0	18	19	1310.42	1600.16	11.0701	0.000103712	208.635	1878.69
B67F_17	0	18	16	1310.42	1611.37	14.4635	0.000110745	208.635	1878.09
B67F_17	0	18	0	1337.95	1590	11.0701	0.000271261	208.635	1896.43
B67F_17	0	18	0	1087.47	1504.79	11.2401	1.70E-05	218.191	1840.49
B67F_17	0	18	0	1053.42	1504.79	11.2401	2.00E-05	218.191	1841.54
B67F_17	0	18	0	1183.77	1431.22	7.879	0.000141859	218.48	1865.82
B67F_17	0	18	0	1272.79	1472.75	9.01891	0.000059545	218.48	1868.13
B67F_17	0	18	0	1288.6	1514.33	9.01891	7.16E-05	218.48	1865.23
B67F_17	0	18	0	1272.79	1489.46	9.01891	0.000059545	218.48	1868.36
B67F_17	0	18	24	1397.18	1631.35	16.4389	0.000104189	218.66	1879.26
B67F_17	0	18	15	1397.18	1620.28	11.0701	0.000123024	218.66	1889.04
B67F_17	0	18	0	1053.42	1502.7	6.91458	3.21E-05	221.6	1848.26
B67F_17	0	18	0	1087.47	1556.82	11.2401	2.84E-05	221.6	1849.47
B67F_17	0	18	0	1571.78	1381.3	8.16581	4.55E-05	225	1924.46
B67F_17	0	18	14	1537.92	1471.22	6.1455	0.000290751	225	1917.63
B67F_17	0	18	0	1288.6	1539.38	9.01891	0.000206292	227.106	1862.85
B67F_17	0	18	22	1224.13	1559.13	14.9658	0.000105143	227.106	1864.43
B67F_17	0	18	17	1361.95	1524.11	8.29232	9.62E-05	237.144	1866.64
B67F_17	0	18	0	1376.74	1590.28	8.29232	0.000260592	244.038	1864.37
B67F_17	0	18	23	1376.74	1597.62	15.4504	7.07E-05	244.038	1864.14
B67F_17	0	18	20	1288.6	1580.92	16.4389	7.07E-05	244.038	1864.92
B67F_17	0	18	0	1288.6	1555.96	9.01891	0.000187218	244.038	1864.15
B67F_17	0	18	28	1508.67	1530	6.1455	0.000765502	263.333	1892.98
B67F_17	0	18	14	1508.67	1590.28	10.6518	0.000486255	270	1884.29
B67F_17	0	18	0	1484.32	1621.11	10.6518	0.000324488	270	1882.91
B67F_17	0	18	15	1484.32	1650.27	10.6518	0.000161469	270	1877.63
B67F_17	0	18	0	1376.74	1608.01	8.29232	0.000252724	270.288	1865.45
B67F_17	0	18	21	1484.32	1680.27	13.4692	0.000144124	270.288	1868.85
B67F_17	0	18	26	1594.8	1590	10.6518	0.000259936	290.308	1881.53
B68M_17	1	19	0	904.489	1712.37	28.0767	6.36E-05	100.198	2449.81
B68M_17	0	19	35	853.815	1622.5	32.715	0.000249982	40.44	2424.43
B68M_17	0	19	0	829.759	1620.28	26.9181	0.000667274	40.44	2390.75
B68M_17	0	19	0	742.159	1530.29	27.2109	0.000493765	40.8502	2363.99
B68M_17	0	19	26	829.759	1591.13	26.9181	0.000554204	40.8502	2390.54
B68M_17	0	19	38	1053.42	1752.63	28.6869	0.000206709	41.2954	2516.85
B68M_17	0	19	46	939.628	1716.57	31.9211	0.000190496	41.2954	2482.95
B68M_17	0	19	46	939.628	1744.13	31.9211	0.000453293	43.1932	2476.36
B68M_17	0	19	37	1006.23	1771.02	29.2302	0.000327826	43.1932	2491.17
B68M_17	0	19	37	1006.23	1771.02	29.2302	0.000232399	43.1932	2492.45
B68M_17	0	19	26	917.823	1681.07	28.7777	0.000420868	43.1932	2442.97
B68M_17	0	19	24	636.396	1441.25	24.3849	0.000923872	43.2444	2310.45
B68M_17	0	19	29	655.21	1440	27.153	0.00202423	43.2444	2300.12
B68M_17	0	19	41	969.33	1689.62	28.6869	0.000337303	45	2480.23
B68M_17	0	19	31	886.397	1629.97	31.255	0.000226557	45	2455.26
B68M_17	0	19	42	939.628	1684.28	32.715	0.00020057	45	2456.62
B68M_17	0	19	49	1026.16	1808.98	27.1422	0.000225306	45.2195	2532.32
B68M_17	0	19	46	1053.42	1808.98	27.1422	0.000162542	45.2195	2525.46
B68M_17	0	19	39	1026.16	1804	29.7508	0.000167131	45.2195	2514.28
B68M_17	0	19	40	1113.24	1866.04	29.7508	0.000213861	45.2195	2546.37
B68M_17	0	19	0	768.96	1504.79	31.9759	0.00063622	46.9252	2380.96
B68M_17	0	19	0	768.96	1534.7	31.9759	0.00022018	47.4567	2391.33
B68M_17	0	19	0	853.815	1597.06	32.715	0.000167966	47.4567	2429
B68M_17	0	19	44	1113.24	1862.18	29.7508	0.000215292	51.7098	2540.18
B68M_17	0	19	0	742.159	1530.29	27.2109	0.00146389	53.3468	2348.8
B68M_17	0	19	0	814.985	1561.15	24.8427	0.000231087	53.3468	2375
B68M_17	0	19	34	829.759	1620	26.9181	9.82E-05	56.8316	2400.89
B68M_17	0	19	40	1200.75	1923.75	29.0549	0.000358582	61.641	2581.22
B68M_17	0	19	0	994.083	1740.26	28.0767	0.000272632	64.8606	2467.16
B68M_17	0	19	26	1083.74	1860.24	27.7838	6.51E-05	71.0254	2524.92
B68M_17	0	19	0	1026.16	1734.04	27.5341	0.000573814	73.6413	2473.09
B68M_17	0	19	35	1173.46	1920.23	27.7838	8.36E-05	74.3911	2555.8
B68M_17	0	19	29	1083.74	1920	28.9125	6.84E-05	74.3911	2546.53
B68M_17	0	19	0	630	1447.79	26.7677	0.000143766	77.7949	2338.24
B68M_17	0	19	0	917.823	1698.12	29.3251	0.000613749	79.7458	2442.62
B68M_17	0	19	0	829.759	1647.54	29.3251	0.000237763	79.7458	2410.54
B68M_17	0	19	0	725.603	1553.64	28.8146	9.86E-05	85.801	2360.01
B68M_17	0	19	0	814.985	1583.19	28.8146	0.000105858	85.801	2388.86
B68M_17	0	19	10	829.759	1623.88	29.3251	0.000131309	85.801	2405.53
B68M_17	0	19	9	829.759	1588.58	26.7206	6.82E-05	85.801	2389.14
B68M_17	0	19	11	814.985	1612.76	29.8143	0.000112772	85.801	2413.22
B68M_17	0	19	0	814.985	1667.36	29.8143	0.000163615	86.9434	2435.66
B68M_17	0	19	0	829.759	1653.27	29.3251	0.000166655	86.9434	2427.05
B68M_17	0	19	0	904.489	1671.94	29.8143	0.000163615	86.9434	2439.36
B68M_17	0	19	7	742.159	1565.18	26.7206	6.03E-05	87.1534	2367.89
B68M_17	0	19	0	725.603	1532.64	24.8427	0.000723839	87.4209	2365.69
B68M_17	0	19	0	720	1534.7	28.3726	0.000231028	87.4209	2381.43
B68M_17	0	19	0	917.823	1764.91	30.1947	0.000463903	90.5617	2481.66
B68M_17	0	19	0	904.489	1731.18	29.54	0.000176549	90.5617	2484.57
B68M_17	0	19	0	917.823	1736.12	30.1947	0.000186682	90.5617	2482.6
B68M_17	0	19	0	917.823	1765.67	30.1947	0.000186682	90.5617	2485.44
B68M_17	0	19	9	904.489	1726.76	29.54	0.000143766	90.5617	2475.01
B68M_17	0	19	46	1173.46	1980.91	27.5909	0.000234902	92.1324	2593.34
B68M_17	0	19	13	1083.74	1849.81	28.2115	0.000224113	94.6035	2542.81
B68M_17	0	19	0	1094.9	1883.08	28.4256	0.000240326	94.6035	2558.25
B68M_17	0	19	0	904.489	1652.45	25.8157	8.83E-05	96.5945	2429.94
B68M_17	0	19	0	814.985	1622.5	25.8157	0.000405431	96.5945	2414.08
B68M_17	0	19	0	814.985	1621.11	25.8157	0.000185847	96.5945	2406.63
B68M_17	0	19	0	1083.74	1905.18	25.6801	0.00020051	97.8024	2568.68
B68M_17	0	19	0	1173.46	1938.89	25.6801	0.000121355	97.8024	2590.91
B68M_17	0	19	25	1080	1836.14	29.1894	0.000395775	98.2547	2535.11
B68M_17	0	19	0	1080	1833.93	29.1894	0.00010258	98.2547	2529.11
B68M_17	0	19	0	1083.74	1860.97	27.7838	6.03E-05	98.2547	2534.46
B68M_17	0	19	0	725.603	1484.92	26.4504	0.000202477	98.7102	2343.57
B68M_17	0	19	0	630	1451.21	26.7677	8.12E-05	98.7102	2325.68
B68M_17	0	19	0	994.083	1742.33	28.0767	9.62E-05	100.198	2467.7
B68M_17	0	19	0	725.603	1544.34	28.8146	0.000182688	102.928	2372.35
B68M_17	0	19	0	725.603	1544.34	28.8146	0.000182688	102.928	2377.55
B68M_17	0	19	0	725.603	1544.34	28.8146	0.000190735	102.928	2380.85
B68M_17	0	19	0	904.489	1663.31	29.8143	0.00016582	107.186	2448.78
B68M_17	0	19	9	904.489	1667.36	29.8143	0.000202835	107.186	2451.78
B68M_17	0	19	0	814.985	1633.55	29.8143	0.000276804	107.186	2430.25
B68M_17	0	19	0	904.489	1722.85	29.54	0.000124931	110.114	2483.47
B68M_17	0	19	9	904.489	1726.76	29.54	0.000143766	110.114	2479.46
B68M_17	0	19	0	994.083	1752.63	29.54	0.000186384	110.114	2504.28
B68M_17	0	19	0	994.083	1782.41	28.2115	0.000186384	110.114	2511.69
B68M_17	0	19	0	1083.74	1901.63	25.6801	0.000201643	110.841	2577.34
B68M_17	0	19	0	1083.74	1901.63	25.6801	0.000152886	110.841	2567.45
B68M_17	0	19	0	1080	1898.55	27.6148	0.000257075	110.841	2568
B68M_17	0	19	13	994.083	1786.2	28.2115	0.000407338	111.59	2521.81
B68M_17	0	19	10	1083.74	1845.67	28.2115	0.000382125	111.59	2543.25
B70F_19	1	20	28	127.279	0	19.8338	0.000268221	170.388	1979.29
B70F_19	0	20	51	0	30	6.53366	0.000477493	41.4237	1918.2
B70F_19	0	20	44	90	0	8.94728	0.000787973	41.4237	1922.78
B70F_19	0	20	28	0	0	6.27102	0.000422478	41.4237	1922.88
B70F_19	0	20	32	0	30	11.8931	0.000227511	76.185	1921.08
B70F_19	0	20	34	0	60	11.8931	0.000188112	76.185	1928.25
B70F_19	0	20	33	0	30	5.50774	0.000552177	78.3664	1933.29
B70F_19	0	20	69	0	90	12.1085	0.000733614	85.5444	1923.96
B70F_19	0	20	75	0	42.4264	8.99851	0.000744283	85.5444	1908.24
B70F_19	0	20	36	381.838	67.082	11.5707	0.00201553	85.7205	2048.29
B70F_19	0	20	69	0	60	9.89801	0.00043416	87.9399	1915.02
B70F_19	0	20	56	0	30	9.89801	0.000363588	87.9399	1918.93
B70F_19	0	20	37	90	60	10.9337	0.000419199	87.9399	1926.24
B70F_19	0	20	55	0	30	11.6661	0.001203	98.1301	1890.58
B70F_19	0	20	78	0	30	11.6661	0.000950098	98.1301	1892.1
B70F_19	0	20	72	0	30	8.99851	0.000950098	98.1301	1899.49
B70F_19	0	20	32	0	0	9.39106	0.000593305	106.144	1930.96
B70F_19	0	20	0	0	0	5.50774	0.000525594	106.144	1930.47
B70F_19	0	20	0	0	0	9.39106	0.000593305	106.144	1930.31
B70F_19	0	20	35	90	30	14.2997	0.000258446	111.615	1925.12
B70F_19	0	20	43	0	0	9.89801	0.00056988	111.615	1915.18
B70F_19	0	20	0	90	30	14.2997	0.000294805	111.615	1928.19
B70F_19	0	20	33	324.5	90	13.6442	0.00155938	140.572	2063.39
B70F_19	0	20	0	324.5	0	9.1175	0.000838995	156.541	2020.41
B70F_19	0	20	0	360	0	9.1175	0.000706792	156.541	2018.25
B70F_19	0	20	50	381.838	0	9.1175	0.000838995	156.541	2019.28
B70F_19	0	20	55	0	30	11.6661	0.001203	162.784	1895.28
B70F_19	0	20	65	0	30	8.99851	0.000531733	162.784	1904.16
B70F_19	0	20	0	90	60	14.2997	0.00167984	163.54	1940.67
B70F_19	0	20	0	127.279	90	19.2568	0.00062263	163.54	1949.44
B70F_19	0	20	25	0	42.4264	6.53366	0.000450552	165.964	1939.37
B70F_19	0	20	0	0	0	16.4251	0.000176132	165.964	1947.11
B70F_19	0	20	0	127.279	0	20.9204	0.000861406	170.388	1987.94
B70F_19	0	20	24	127.279	0	20.9204	0.00063026	170.388	1988.7
B70F_19	0	20	0	90	30	18.7901	0.000268221	170.388	1972.26
B70F_19	0	20	0	270	0	18.5875	0.000452876	172.147	1986.48
B70F_19	0	20	27	180	42.4264	19.1285	0.000311553	172.147	1968.82
B70F_19	0	20	34	284.605	120	17.4275	0.000145793	172.405	2086.5
B70F_19	0	20	34	324.5	123.693	12.3491	0.00209141	172.405	2081.47
B70F_19	0	20	34	201.246	60	18.5869	0.00119317	172.405	2064.53
B70F_19	0	20	38	201.246	60	18.5869	0.000635266	172.405	2070.25
B70F_19	0	20	0	254.558	0	20.4885	0.000475466	172.694	2025.38
B70F_19	0	20	0	254.558	60	13.6442	0.000856161	172.954	2056.78
B70F_19	0	20	26	324.5	60	13.6442	0.00149608	175.259	2047.72
B70F_19	0	20	0	254.558	30	20.4885	0.00060302	175.259	2035.34
B70F_19	0	20	24	90	84.8528	20.3571	0.00102246	175.804	2005.06
B70F_19	0	20	0	201.246	0	20.2812	0.000600815	175.804	2023.95
B70F_19	0	20	0	127.279	42.4264	20.2812	0.00135541	175.804	2023.46
B70F_19	0	20	18	284.605	84.8528	21.8133	0.000157475	178.011	2081.44
B70F_19	0	20	34	180	30	24.5292	0.000193715	178.011	2058.95
B70F_19	0	20	29	180	30	21.8133	0.000193715	178.011	2062.51
B70F_19	0	20	26	254.558	42.4264	18.5869	0.00119317	178.708	2055.12
B70F_19	0	20	27	127.279	0	20.2812	0.000924408	178.708	2038.6
B70F_19	0	20	0	201.246	0	20.2812	0.000924408	178.708	2040.14
B70F_19	0	20	0	324.5	60	9.1175	0.000596166	181.893	2015.64
B70F_19	0	20	0	254.558	30	20.71	0.00029248	181.893	2006.17
B70F_19	0	20	0	254.558	30	18.5875	0.000463068	184.364	1978
B70F_19	0	20	0	180	0	19.1285	0.000341713	184.364	1968.62
B70F_19	0	20	35	127.279	0	21.4089	0.000640631	185.488	2026.44
B70F_19	0	20	32	201.246	60	21.8133	0.000223577	185.488	2060.47
B70F_19	0	20	33	0	0	9.39106	0.000224829	187.722	1944.47
B70F_19	0	20	26	0	30	16.4251	0.000263929	190.039	1960.07
B70F_19	0	20	0	90	60	20.3571	0.000552833	190.039	1981.19
B70F_19	0	20	31	180	67.082	19.6178	0.000459015	190.376	1954.43
B70F_19	0	20	0	90	108.167	16.7387	0.000548661	190.376	1925.75
B70F_19	0	20	58	90	67.082	16.7387	0.000537872	190.376	1928.02
B70F_19	0	20	0	254.558	0	20.71	0.000983	191.227	2002.77
B70F_19	0	20	0	324.5	42.4264	15.9446	0.000358999	191.227	2008.47
B70F_19	0	20	0	254.558	30	15.9446	0.000358999	191.227	2012.07
B70F_19	0	20	0	254.558	0	15.9446	0.000733256	191.227	2026.04
B70F_19	0	20	0	201.246	42.4264	20.9204	0.00101155	191.227	2000.84
B70F_19	0	20	30	90	90	20.3571	0.000341415	192.319	1996.25
B70F_19	0	20	21	127.279	60	21.4089	0.000305176	192.319	2011.82
B70F_19	0	20	0	0	67.082	20.3571	0.000250518	192.319	1980.47
B70F_19	0	20	0	0	90	20.3571	0.000250518	192.319	1986.91
B70F_19	0	20	0	0	84.8528	20.3746	0.000215769	192.319	1976.76
B70F_19	0	20	30	90	60	21.4089	0.000424683	192.319	1999.11
B70F_19	0	20	0	180	0	24.5292	0.000193715	199.747	2041.77
B70F_19	0	20	0	90	60	24.7217	6.61E-05	201.961	1995.68
B70F_19	0	20	31	0	42.4264	20.3746	0.000215769	201.961	1971.25
B70F_19	0	20	31	90	67.082	24.7217	0.000251234	201.961	1989.34
B70F_20	1	21	29	0	42.4264	9.82891	0.00120175	192.031	2201.77
B70F_20	0	21	0	90	228.473	9.24544	0.000219345	2.29061	2203.43
B70F_20	0	21	48	90	30	7.28337	0.00101703	4.6001	2209.89
B70F_20	0	21	64	90	67.082	9.32839	0.00108993	18.7413	2219.61
B70F_20	0	21	61	90	0	14.2261	0.000745237	18.7413	2202.38
B70F_20	0	21	64	0	228.473	8.46855	0.000270963	31.3287	2153.31
B70F_20	0	21	79	90	241.868	8.46855	0.000198126	31.3287	2150.41
B70F_20	0	21	45	127.279	284.605	8.50767	8.06E-05	31.3287	2169.35
B70F_20	0	21	72	90	241.868	10.7349	0.000076592	50.9469	2183.08
B70F_20	0	21	72	180	258.07	10.7349	0.000300825	50.9469	2189.6
B70F_20	0	21	53	90	276.586	8.50767	0.000103533	50.9469	2174.65
B70F_20	0	21	55	127.279	212.132	9.24544	0.000621378	64.7468	2210.25
B70F_20	0	21	61	180	258.07	10.7349	0.000300825	64.7468	2196.75
B70F_20	0	21	63	180	216.333	10.7349	0.000544786	64.7468	2206.02
B70F_20	0	21	33	201.246	0	8.31531	0.000569999	170.754	2230.43
B70F_20	0	21	63	90	30	10.3145	0.000540614	181.312	2230.76
B70F_20	0	21	0	90	30	10.3145	0.00128323	181.312	2227.5
B70F_20	0	21	63	90	42.4264	10.3145	0.000412822	186.605	2230.11
B70F_20	0	21	63	127.279	30	8.31531	0.000366628	189.293	2206.44
B70F_20	0	21	56	127.279	30	14.6564	0.000302553	189.293	2210.01
B70F_20	0	21	38	90	0	8.80009	0.000421286	189.293	2226.28
B70F_20	0	21	35	90	30	8.09911	0.000421286	189.293	2222.64
B70F_20	0	21	26	254.558	30	8.7392	0.000352621	189.744	2231.52
B70F_20	0	21	26	254.558	30	8.7392	0.000074923	189.744	2232.2
B70F_20	0	21	25	90	30	9.82891	0.000958741	192.031	2218.44
B70F_20	0	21	0	90	0	8.09911	0.00107604	192.031	2226.4
B70F_20	0	21	0	90	30	8.09911	0.000325501	192.031	2217.83
B70F_20	0	21	0	270	30	7.94221	0.000589132	204.944	2255.96
B70F_20	0	21	0	180	42.4264	7.50449	0.00121719	204.944	2235.95
B70F_20	0	21	31	180	0	7.50449	0.00141907	235.098	2239.49
B70F_20	0	21	50	0	120	6.18293	4.58E-05	247.443	2164.75
B70F_20	0	21	34	0	94.8683	11.0625	0.000432312	247.443	2167.29
B70F_20	0	21	48	90	120	15.456	0.00106311	251.211	2185.98
B70F_20	0	21	53	90	67.082	8.09911	0.000616074	251.211	2206.26
B70F_20	0	21	65	127.279	60	14.6564	0.000513494	251.211	2204.03
B70F_20	0	21	61	90	108.167	14.6564	0.00094974	251.211	2189.67
B70F_20	0	21	25	0	108.167	4.67991	0.00101632	255.256	2173.36
B70F_20	0	21	0	90	42.4264	8.28638	0.000679731	272.231	2216.66
B70F_20	0	21	0	0	0	6.10886	0.00178063	272.231	2209.93
B70F_20	0	21	65	254.558	30	15.1862	0.00112367	273.814	2213.3
B70F_20	0	21	56	90	60	11.009	0.000666082	279.866	2178.6
B70F_20	0	21	40	0	123.693	15.4708	0.000223398	280.408	2168.11
B70F_20	0	21	57	90	108.167	15.4708	0.00110084	280.408	2179.89
B70F_20	0	21	57	90	150	15.456	0.00100696	292.443	2180
B70F_20	0	21	54	0	90	10.3994	0.000882387	292.443	2156.63
B70F_20	0	21	52	90	90	11.009	0.00090611	292.443	2161.97
B70F_20	0	21	56	90	189.737	9.93604	0.000261188	292.62	2178.37
B70F_20	0	21	58	0	150	6.18293	4.82E-05	292.62	2170.73
B70F_20	0	21	64	90	201.246	9.93604	0.000243187	292.62	2178.55
B70F_20	0	21	61	0	161.555	9.93604	0.000132442	292.62	2166.32
B70F_20	0	21	45	90	218.403	8.50767	0.000234723	292.62	2180.23
B70F_20	0	21	71	0	189.737	9.93604	0.000104368	292.62	2170.99
B70F_20	0	21	58	127.279	67.082	13.4364	0.00158626	293.286	2192.34
B70F_20	0	21	71	0	152.971	10.7399	0.000692785	293.749	2154.7
B70F_20	0	21	70	0	120	10.3994	0.000882387	293.749	2155.55
B70F_20	0	21	65	0	134.164	10.3994	0.000731051	293.749	2145.96
B70F_20	0	21	11	0	180	10.7399	0.000389755	293.749	2178.33
B70F_20	0	21	67	90	216.333	9.93604	0.000214994	297.378	2161.34
B70F_20	0	21	54	0	189.737	8.46855	0.000388861	297.378	2145.88
B70F_20	0	21	40	0	189.737	9.93604	0.000139892	297.378	2162.1
B70F_20	0	21	62	180	108.167	13.4364	0.00215256	297.518	2184.13
B70F_20	0	21	54	90	94.8683	14.6564	0.000505865	297.518	2191.14
B70F_20	0	21	43	90	120	11.009	0.00183403	297.518	2168.98
B70F_20	0	21	0	90	30	7.56608	0.000449896	316.975	2221.22
B70F_20	0	21	0	90	0	7.56608	0.000519753	316.975	2218.09
B70F_20	0	21	65	0	94.8683	13.0565	0.000408828	341.131	2183.91
B70F_20	0	21	57	0	169.706	3.21533	0.000460923	350.032	2181.18
B70F_20	0	21	55	90	182.483	6.18293	0.000148058	351.469	2180.23
B70F_20	0	21	58	90	228.473	9.24544	0.000113487	351.469	2198.94
B70F_20	0	21	0	0	67.082	2.77734	0.000457644	352.235	2208.45
B70F_20	0	21	81	0	0	10.4829	0.00115764	352.235	2190.07
B70F_20	0	21	0	0	67.082	2.77734	0.000761867	352.235	2205.51
B70F_20	0	21	0	0	42.4264	2.92565	0.000333071	352.235	2201.63
B70F_20	0	21	73	0	30	10.4829	0.00038898	352.235	2198.91
B70F_20	0	21	75	90	201.246	11.7774	0.000458717	352.26	2191.27
B70F_20	0	21	0	127.279	210	11.7774	0.000721276	352.26	2194.72
B70F_20	0	21	68	90	201.246	11.7774	0.000458717	352.26	2190.03
B70F_20	0	21	76	90	174.929	11.7774	0.000301361	353.774	2190.02
B70F_20	0	21	86	90	60	14.2261	0.000192642	355.601	2203.79
B70F_20	0	21	85	0	67.082	13.0565	0.000138998	355.601	2190.31
B70F_20	0	21	84	0	30	10.4829	0.000857353	358.755	2192.82
B70F_21	1	22	48	180	30	19.2438	0.000828207	96.9036	2252.32
B70F_21	0	22	57	254.558	120	16.1533	0.000364602	27.1557	2221.89
B70F_21	0	22	34	0	67.082	13.6033	0.000576854	30.4258	2213.1
B70F_21	0	22	75	0	90	4.27741	0.000341296	30.4258	2220.93
B70F_21	0	22	75	0	120	4.27741	0.000341296	30.4258	2228.63
B70F_21	0	22	75	0	90	4.27741	0.000584483	30.4258	2219.79
B70F_21	0	22	42	127.279	60	16.6019	0.00080353	44.1253	2191.91
B70F_21	0	22	57	180	67.082	16.1533	0.000451326	44.1253	2203.47
B70F_21	0	22	0	371.079	60	5.91793	0.00126392	45	2229.37
B70F_21	0	22	0	324.5	60	4.60419	0.00126392	45	2227.8
B70F_21	0	22	71	254.558	123.693	16.1533	0.000301898	59.1305	2219.9
B70F_21	0	22	13	201.246	123.693	16.6019	0.000394106	59.1305	2222.15
B70F_21	0	22	71	180	94.8683	16.1533	0.000301898	59.1305	2213.57
B70F_21	0	22	45	90	30	5.74768	0.000442088	74.5604	2186.02
B70F_21	0	22	43	127.279	30	8.60322	0.00094372	74.5604	2191.25
B70F_21	0	22	60	0	0	8.60322	0.00129139	74.5604	2188.73
B70F_21	0	22	60	90	30	5.74768	0.00129139	74.5604	2198.6
B70F_21	0	22	0	90	84.8528	16.1388	0.000452995	76.8053	2222.16
B70F_21	0	22	51	180	108.167	16.6019	0.000529587	76.8053	2227.39
B70F_21	0	22	51	270	30	17.3271	0.00294757	77.9247	2256.15
B70F_21	0	22	0	201.246	67.082	15.9332	0.00130868	77.9247	2239.79
B70F_21	0	22	23	180	30	17.3271	0.0013501	77.9247	2255.18
B70F_21	0	22	38	90	84.8528	5.79423	0.00129879	83.5412	2263.5
B70F_21	0	22	60	90	127.279	5.79423	0.000362515	83.5412	2247.19
B70F_21	0	22	52	180	30	19.2438	0.00137162	93.3019	2235.27
B70F_21	0	22	0	90	67.082	16.1388	0.000794828	93.3019	2228.96
B70F_21	0	22	0	270	0	19.2438	0.00370669	96.9036	2272.64
B70F_21	0	22	0	180	0	17.3271	0.000822783	96.9036	2248.1
B70F_21	0	22	0	270	30	9.31265	0.00382912	96.9036	2279.61
B70F_21	0	22	44	180	0	17.3271	0.00168389	96.9036	2246.24
B70F_21	0	22	62	180	0	17.8961	0.000575185	98.4089	2243.25
B70F_21	0	22	37	90	67.082	11.9072	0.000957608	98.4089	2260.91
B70F_21	0	22	45	90	94.8683	11.9072	0.000957608	98.4089	2261.48
B70F_21	0	22	3	180	0	17.8961	0.000647783	106.209	2227.73
B70F_21	0	22	20	180	0	17.8961	0.000468552	106.209	2236.09
B70F_21	0	22	49	180	90	8.42778	0.000573993	116.131	2268.73
B70F_21	0	22	49	180	60	8.42778	0.000573993	116.131	2271.37
B70F_21	0	22	15	0	0	7.50284	0.000699699	117.979	2186.12
B70F_21	0	22	20	90	30	7.50284	0.00119442	117.979	2191.35
B70F_21	0	22	0	90	30	7.50284	0.00119442	117.979	2195.21
B70F_21	0	22	0	0	0	5.74768	0.000837088	117.979	2181.81
B70F_21	0	22	20	90	30	7.50284	0.00119442	117.979	2194.43
B70F_21	0	22	0	90	30	13.9703	0.000506282	117.979	2198.53
B70F_21	0	22	0	180	30	11.2229	0.000583768	133.866	2220.61
B70F_21	0	22	26	90	67.082	11.2229	0.00134742	133.866	2214.17
B70F_21	0	22	0	324.5	84.8528	7.50449	0.00273472	137.564	2246.59
B70F_21	0	22	0	90	30	7.50284	0.00125718	152.354	2195.02
B70F_21	0	22	0	127.279	108.167	11.6126	0.00247967	166.715	2222.3
B70F_21	0	22	0	127.279	174.929	15.4549	0.00338811	166.715	2241.09
B70F_21	0	22	0	90	134.164	15.4549	0.00338811	166.715	2231.15
B70F_21	0	22	62	0	189.737	8.73077	0.00042522	168.69	2231.54
B70F_21	0	22	64	0	201.246	8.73077	0.000518084	178.561	2237.77
B70F_21	0	22	0	254.558	94.8683	8.60108	0.00356102	187.386	2262.3
B70F_21	0	22	63	201.246	120	4.52162	0.00212657	187.386	2266.45
B70F_21	0	22	10	0	30	5.74768	0.000878453	206.114	2182.83
B70F_21	0	22	0	90	30	4.51049	0.000220001	206.114	2172.51
B70F_21	0	22	58	90	189.737	15.2403	0.00214452	209.798	2213.13
B70F_21	0	22	57	127.279	94.8683	10.9404	0.000355303	210.619	2221.89
B70F_21	0	22	61	127.279	127.279	4.52162	0.000381768	210.619	2238.48
B70F_21	0	22	71	127.279	108.167	4.52162	0.00028038	210.619	2246.97
B70F_21	0	22	56	127.279	108.167	10.9404	0.000355303	210.619	2232.02
B70F_21	0	22	0	254.558	120	8.88885	0.00363076	213.408	2261.1
B70F_21	0	22	50	201.246	150	7.43988	0.00363076	213.408	2252.02
B70F_21	0	22	0	324.5	123.693	8.88885	0.0023151	213.408	2268.16
B70F_21	0	22	52	201.246	174.929	7.43988	0.000581086	218.089	2262.57
B70F_21	0	22	66	201.246	161.555	4.52162	0.000772357	218.089	2253.4
B70F_21	0	22	0	0	134.164	10.6063	0.00207162	234.066	2199.29
B70F_21	0	22	0	0	127.279	10.6063	0.0012365	234.066	2201.22
B70F_21	0	22	0	0	42.4264	7.50284	0.000745475	235.125	2192.44
B70F_21	0	22	0	0	60	9.51443	0.00012368	235.125	2188.58
B70F_21	0	22	0	0	60	10.5903	0.000609815	235.125	2180.28
B70F_21	0	22	0	0	134.164	10.5903	0.00107372	248.806	2199.14
B70F_21	0	22	59	90	94.8683	13.6033	0.000635445	304.54	2211.95
B70F_21	0	22	51	90	67.082	13.6033	0.000581086	304.54	2217.03
B70F_21	0	22	59	90	60	13.6033	0.000221968	304.54	2203.61
B70F_21	0	22	43	324.5	42.4264	5.91793	0.00108707	305.181	2234.9
B70F_21	0	22	42	324.5	30	4.1973	0.00107396	305.181	2224.77
B70F_21	0	22	60	324.5	60	8.88885	0.00147218	305.181	2240.47
B70F_21	0	22	47	324.5	94.8683	8.88885	0.0021922	305.181	2253.88
B70F_21	0	22	59	90	67.082	13.6033	0.000581086	318.257	2207.86
B70F_21	0	22	47	402.492	0	11.2657	0.000357926	327.529	2232.5
B72M_17	1	23	60	1018.23	492.037	17.5335	0.000285983	248.058	2612.77
B72M_17	0	23	0	1152.56	636.396	0.787727	0.000203788	1.7357	2627.61
B72M_17	0	23	33	1224.13	657.951	2.62542	0.00012207	1.7357	2626.11
B72M_17	0	23	0	1210.83	636.396	5.33108	5.50E-05	1.7357	2628.32
B72M_17	0	23	0	1152.56	657.951	2.62542	0.000079453	1.7357	2625.68
B72M_17	0	23	42	1145.51	551.543	5.95997	0.00108677	135	2648
B72M_17	0	23	41	1083.74	573.149	7.22012	0.00073868	135	2643.68
B72M_17	0	23	0	1210.83	593.97	5.29337	0.000379026	135	2637.72
B72M_17	0	23	46	1272.79	530.754	9.9861	0.000248075	156.125	2652.6
B72M_17	0	23	46	1272.79	573.149	12.1768	9.81E-05	165.343	2650.66
B72M_17	0	23	40	1210.83	593.97	5.33108	0.000177383	165.343	2638.44
B72M_17	0	23	46	1272.79	530.754	12.1768	9.81E-05	165.343	2652.58
B72M_17	0	23	41	1210.83	573.149	5.29337	0.000271678	165.343	2645.77
B72M_17	0	23	26	1288.6	466.69	11.8911	0.000576437	186.34	2663.29
B72M_17	0	23	63	1200.75	445.982	9.93727	0.000383139	186.34	2648.18
B72M_17	0	23	52	1018.23	510.882	17.5335	0.000714302	232.125	2632.93
B72M_17	0	23	58	1083.74	488.365	5.95997	0.0013414	232.125	2636.24
B72M_17	0	23	34	1083.74	488.365	16.4757	0.000824273	232.125	2624.3
B72M_17	0	23	70	1094.9	403.609	17.6513	0.000250161	236.944	2606.61
B72M_17	0	23	37	763.675	258.07	14.4807	0.000304222	244.269	2527.95
B72M_17	0	23	29	763.675	234.307	14.3557	0.000582159	244.269	2526.6
B72M_17	0	23	68	1113.24	381.838	15.5937	0.000119925	244.654	2628.43
B72M_17	0	23	70	1113.24	361.248	18.8587	0.000100255	244.654	2614.75
B72M_17	0	23	68	1200.75	403.609	15.5937	0.000397921	244.654	2639.63
B72M_17	0	23	55	956.713	483.735	10.5238	0.000556946	244.776	2613.44
B72M_17	0	23	53	1026.16	474.342	10.5238	0.000433922	244.776	2628.14
B72M_17	0	23	52	1026.16	474.342	10.5238	0.000453651	244.776	2624.32
B72M_17	0	23	65	1200.75	361.248	15.5937	0.000273049	245.603	2641.27
B72M_17	0	23	64	1113.24	318.904	18.8587	0.000139236	245.603	2622.06
B72M_17	0	23	37	1049.57	445.982	9.3539	9.72E-05	246.701	2633.1
B72M_17	0	23	64	829.759	284.605	19.1884	0.000235975	246.926	2547.29
B72M_17	0	23	54	829.759	308.869	17.6421	0.000418782	247.77	2574.37
B72M_17	0	23	51	900	300	19.0392	0.00137752	247.77	2580.09
B72M_17	0	23	55	849.058	300	19.0392	0.00137752	247.77	2581.13
B72M_17	0	23	70	994.083	408.044	16.4757	0.000221491	248.058	2586.29
B72M_17	0	23	66	1083.74	468.615	16.4757	0.000402451	248.058	2608.85
B72M_17	0	23	70	994.083	432.666	16.4757	0.000123739	248.058	2586.37
B72M_17	0	23	59	1026.16	450	10.5238	0.000517845	248.443	2620.58
B72M_17	0	23	61	890.955	436.807	19.4984	0.00028348	248.927	2571.68
B72M_17	0	23	65	890.955	408.044	19.4984	0.000499606	248.927	2569.09
B72M_17	0	23	65	890.955	351.141	18.1681	0.000429451	249.001	2540.51
B72M_17	0	23	63	890.955	342.053	18.1681	0.000606954	249.001	2541.62
B72M_17	0	23	52	829.759	335.41	16.413	0.000729799	249.001	2535.95
B72M_17	0	23	63	849.058	318.904	19.0392	0.00062114	249.546	2596.81
B72M_17	0	23	59	890.955	424.264	19.4984	0.00028348	250.286	2555.93
B72M_17	0	23	55	890.955	408.044	19.7645	0.000183642	250.286	2559.76
B72M_17	0	23	61	890.955	424.264	19.4984	0.00028348	250.286	2562.42
B72M_17	0	23	74	904.489	375.899	19.5781	8.83E-05	250.585	2557.22
B72M_17	0	23	68	994.083	416.773	19.5781	0.000123739	250.585	2563
B72M_17	0	23	47	956.713	375.899	17.6421	0.00108856	250.615	2601.64
B72M_17	0	23	0	763.675	301.496	16.413	0.000505149	251.175	2526.68
B72M_17	0	23	42	763.675	300	16.413	0.000256956	251.175	2525.12
B72M_17	0	23	50	829.759	331.361	16.413	0.000729799	251.175	2535.58
B72M_17	0	23	64	904.489	361.248	18.7924	0.000175059	254.787	2535.76
B72M_17	0	23	64	904.489	361.248	18.7924	0.000175059	254.787	2538.42
B72M_17	0	23	53	1026.16	492.037	10.5238	0.000433922	255.847	2629.32
B72M_17	0	23	50	973.499	445.982	9.3539	0.000177264	255.847	2625.51
B72M_17	0	23	50	973.499	466.69	9.3539	0.000309408	255.847	2628.07
B72M_17	0	23	24	1026.16	510.882	4.56034	0.000308692	255.847	2632.83
B72M_17	0	23	65	810	256.32	16.4788	0.000408053	257.4	2516.49
B72M_17	0	23	60	810	256.32	16.4788	0.000408053	257.4	2517.87
B72M_17	0	23	61	1053.42	276.586	18.8587	0.000103533	258.507	2611.7
B72M_17	0	23	57	814.985	271.662	16.7236	0.000334501	262.174	2514.09
B72M_17	0	23	60	917.823	241.868	17.6951	6.76E-05	262.999	2549.57
B72M_17	0	23	56	829.759	228.473	17.6951	8.29E-05	262.999	2540.07
B72M_17	0	23	71	994.083	384.187	16.4757	0.000179827	264.611	2589.12
B72M_17	0	23	60	1094.9	403.609	17.6513	0.000442088	264.611	2607.76
B72M_17	0	23	69	1094.9	381.838	17.6513	9.11E-05	268.249	2608
B72M_17	0	23	68	1026.16	318.904	18.8587	0.0001387	268.249	2595.7
B72M_17	0	23	60	904.489	335.41	18.7924	0.000126004	268.657	2544.35
B72M_17	0	23	60	904.489	349.857	19.5781	0.000103831	268.657	2551.2
B72M_17	0	23	62	1006.23	318.904	19.5059	0.000457346	268.657	2564.36
B72M_17	0	23	66	1006.23	318.904	19.5059	0.000457346	268.877	2574.31
B72M_17	0	23	68	1026.16	254.558	19.0269	4.80E-05	268.877	2585.65
B72M_17	0	23	53	829.759	254.558	15.5662	0.000356972	269.766	2527.35
B72M_17	0	23	53	829.759	276.586	16.7236	0.000356972	269.766	2522.08
B72M_17	0	23	0	1152.56	576.281	0.787727	0.000237167	277.001	2627.35
B72M_17	0	23	24	1152.56	582.495	0.787727	0.000229418	277.001	2630.54
B72M_17	0	23	0	1152.56	576.281	0.787727	0.000179946	277.001	2626.94
B72M_17	0	23	0	1152.56	593.97	6.41927	1.50E-05	331.22	2626.18
B72M_17	0	23	37	1224.13	657.951	2.62542	2.30E-05	331.22	2625.32
B72M_18	1	24	39	284.605	268.328	2.37267	0.00296593	173.746	2493.98
B72M_18	0	24	55	180	241.868	12.6738	0.000121117	2.75911	2400.45
B72M_18	0	24	52	270	150	6.83598	0.000293434	26.8619	2406.17
B72M_18	0	24	51	270	134.164	12.9975	0.000293434	26.8619	2413.24
B72M_18	0	24	51	180	120	6.83598	0.00049293	26.8619	2398.17
B72M_18	0	24	45	270	84.8528	6.83598	0.000380099	26.8619	2410.96
B72M_18	0	24	53	270	180	12.4145	0.000231326	42.9546	2428.48
B72M_18	0	24	43	270	108.167	6.83598	0.000380099	96.0275	2414.04
B72M_18	0	24	46	254.558	90	12.6724	0.000228047	96.0275	2442.69
B72M_18	0	24	55	324.5	210	14.902	0.000353277	97.1604	2435.34
B72M_18	0	24	57	201.246	161.555	15.5658	0.000320017	97.1604	2463.96
B72M_18	0	24	48	254.558	90	12.6724	0.000228047	107.504	2447.26
B72M_18	0	24	25	201.246	108.167	20.7389	0.000219226	107.504	2464
B72M_18	0	24	48	201.246	108.167	20.7389	0.00059849	107.504	2468.21
B72M_18	0	24	36	201.246	67.082	12.6724	0.000476956	107.504	2455.97
B72M_18	0	24	53	201.246	150	15.5658	0.000713766	113.515	2477.72
B72M_18	0	24	68	90	120	21.6453	0.000517011	113.515	2451.2
B72M_18	0	24	48	201.246	150	21.6453	0.0010857	113.515	2479.18
B72M_18	0	24	47	180	174.929	20.0961	0.000913322	126.043	2489.41
B72M_18	0	24	51	270	256.32	11.5297	0.00325084	126.043	2495.14
B72M_18	0	24	62	201.246	201.246	20.0961	0.00201118	126.043	2483.76
B72M_18	0	24	64	270	228.473	20.0961	0.00207275	126.043	2479.83
B72M_18	0	24	42	180	134.164	21.6453	0.00125873	127.158	2471.1
B72M_18	0	24	34	127.279	94.8683	20.7389	0.000220537	132.173	2432.6
B72M_18	0	24	40	90	42.4264	11.5005	0.000280261	132.173	2406.63
B72M_18	0	24	34	127.279	94.8683	11.5005	0.000286341	132.173	2428.07
B72M_18	0	24	64	180	182.483	20.0961	0.00217903	140.008	2471.42
B72M_18	0	24	56	180	180	20.9325	0.000610113	140.008	2452.09
B72M_18	0	24	57	270	241.868	11.5297	0.00148964	140.008	2477.54
B72M_18	0	24	23	201.246	42.4264	12.6724	0.000528038	141.096	2445.49
B72M_18	0	24	33	90	60	11.5005	0.000402689	141.096	2423.8
B72M_18	0	24	44	90	30	8.15901	0.000703692	144.462	2416.68
B72M_18	0	24	45	270	42.4264	6.83598	0.000174224	147.804	2424.66
B72M_18	0	24	43	180	180	19.9311	0.000202298	147.832	2428.78
B72M_18	0	24	60	254.558	210	19.9311	0.00035733	147.832	2435.35
B72M_18	0	24	34	90	90	14.5818	0.000484586	148.092	2402.66
B72M_18	0	24	46	180	120	18.3205	0.000927508	148.092	2432.31
B72M_18	0	24	43	180	150	19.9311	8.51E-05	148.092	2414.77
B72M_18	0	24	46	254.558	201.246	19.9311	0.000202894	148.496	2412.51
B72M_18	0	24	37	254.558	228.473	18.4826	0.000229418	148.496	2413.74
B72M_18	0	24	43	180	174.929	19.9311	7.89E-05	148.496	2411.09
B72M_18	0	24	60	324.5	308.869	17.1451	0.000218153	159.803	2412.95
B72M_18	0	24	48	254.558	268.328	18.4826	0.000187635	159.803	2425.68
B72M_18	0	24	60	324.5	323.11	17.1451	0.00024879	159.803	2416.76
B72M_18	0	24	64	324.5	330	18.4826	0.000250936	164.578	2431.4
B72M_18	0	24	62	270	270	17.5944	0.000211418	164.578	2454.57
B72M_18	0	24	67	270	270	17.5944	0.000565231	167.607	2470.27
B72M_18	0	24	67	360	331.361	14.4264	0.000275731	167.607	2456.54
B72M_18	0	24	65	270	270	17.5944	0.000234604	167.607	2465.46
B72M_18	0	24	47	90	60	14.5818	0.000618935	176.82	2406.81
B72M_18	0	24	48	90	60	18.3205	0.000711858	176.82	2417.3
B72M_18	0	24	61	324.5	335.41	17.1451	0.000218153	193.53	2408.42
B72M_18	0	24	55	324.5	323.11	17.1451	0.00024879	193.53	2411.72
B72M_18	0	24	52	381.838	390	17.1451	0.000553429	196.477	2429.29
B72M_18	0	24	64	509.117	450	9.62218	0.000136793	206.307	2413.06
[truncated: 7,397 more rows]
