# Supplementary material for: Selection of den sites and chronology of denning by black bears in the eastern Sierra Nevada and western Great Basin
Source: Ecol Evol. 2024 Jul 10;14(7):e11689. doi: 10.1002/ece3.11689 (PMC11236437; doi:10.1002/ece3.11689)
Supplement: Supplementary file 1 — Data S1: [file ECE3-14-e11689-s001.zip › 4000m_sites.csv]

ID	Den_Type	CID	treecover	dist_to_water	dist_to_road	slope	rugg	aspect	elev
B22_16	1	0	47	201.246	782.304	17.2026	0.000145376	166.774	2368.59
B22_16	0	0	50	360	512.64	1.5671	0.00190473	188.13	2425.86
B22_16	0	0	67	90	721.249	2.06506	0.000139534	187.595	2364.91
B22_16	0	0	70	90	844.808	2.36466	0.000226557	137.726	2386.21
B22_16	0	0	0	90	240	3.05437	6.28E-05	274.764	1906.08
B22_16	0	0	60	1337.95	361.248	3.26785	3.27E-05	149.036	2659.76
B22_16	0	0	63	90	134.164	3.34224	5.46E-05	229.399	1926.64
B22_16	0	0	67	201.246	424.264	3.40206	0.000254095	135.725	2455.03
B22_16	0	0	54	402.492	366.197	3.83547	0.00019002	275.315	2399.02
B22_16	0	0	46	180	494.773	3.98988	0.000338554	194.036	2378.57
B22_16	0	0	73	180	1594.8	4.39338	0.000303507	192.821	2292.3
B22_16	0	0	34	0	1310.42	4.49235	0.00589508	250.201	2121.92
B22_16	0	0	59	90	1063.2	4.63002	0.000133812	276.147	2288.55
B22_16	0	0	55	569.21	30	4.7213	7.81E-05	347.4	2507.29
B22_16	0	0	24	270	30	4.73855	9.38E-05	261.327	1917.88
B22_16	0	0	76	0	201.246	4.82904	0.000318408	287.319	1935.51
B22_16	0	0	23	270	60	4.87943	6.46E-05	291.975	1934.54
B22_16	0	0	45	630	1077.08	5.11158	0.000282049	280.125	2198.74
B22_16	0	0	50	90	1030.97	5.23748	0.000875056	278.13	2297
B22_16	0	0	61	450	90	5.2756	0.000265419	43.7811	2508.84
B22_16	0	0	57	0	445.982	5.29337	0.000473261	179.293	1966.33
B22_16	0	0	0	1279.14	615.549	5.33108	0.000186086	165.343	2642.63
B22_16	0	0	62	524.786	218.403	5.6268	0.000582159	68.4986	2584.75
B22_16	0	0	48	180	1025.28	5.72917	0.000473022	180	2300.09
B22_16	0	0	0	973.499	210	5.93793	0.000222743	232.989	2575.22
B22_16	0	0	71	0	108.167	6.19099	2.45E-05	272.936	2310.72
B22_16	0	0	65	270	1140.39	6.3451	0.000871241	137.121	2374.29
B22_16	0	0	42	201.246	1656.8	6.52794	0.000522196	301.159	2232.87
B22_16	0	0	59	284.605	276.586	6.61411	0.000635803	250.463	2530.11
B22_16	0	0	52	90	800.5	6.68612	0.000208557	346.293	2323.13
B22_16	0	0	63	127.279	108.167	6.74445	0.000128508	319.764	2426.27
B22_16	0	0	47	450	189.737	6.8975	0.000256419	102.6	2361.84
B22_16	0	0	62	774.209	152.971	6.92625	0.000462532	176.576	2589.08
B22_16	0	0	39	324.5	201.246	6.99671	0.000336111	183.366	2346.57
B22_16	0	0	40	1800	0	7.05061	8.03E-05	21.1941	2537.19
B22_16	0	0	57	904.489	30	7.08573	0.000120461	75.3112	2585.8
B22_16	0	0	43	900	30	7.12676	0.000137985	50.4403	2566.76
B22_16	0	0	68	0	947.259	7.39982	0.000649571	255.651	2353.13
B22_16	0	0	51	1224.13	0	7.50449	0.000423431	269.132	2586.61
B22_16	0	0	68	886.397	108.167	7.51685	4.48E-05	270.603	2545.42
B22_16	0	0	59	201.246	30	7.54643	6.99E-05	340.821	1993.21
B22_16	0	0	72	127.279	577.062	7.73819	0.00129318	229.145	2016.03
B22_16	0	0	60	0	1239.11	7.81684	0.000690222	357.879	2289.54
B22_16	0	0	46	1440	174.929	7.94221	1.43E-05	313.386	2635.59
B22_16	0	0	73	254.558	60	8.13784	8.16E-05	294.076	2441.79
B22_16	0	0	55	90	276.586	8.26182	0.00115848	194.036	2178.98
B22_16	0	0	58	1183.77	0	8.53653	0.000018537	259.735	2598.55
B22_16	0	0	53	0	1556.82	8.57747	0.0014891	233.236	2255.4
B22_16	0	0	0	1094.9	228.473	8.75534	0.000056386	230.856	2615.41
B22_16	0	0	50	90	150	8.82862	0.000212431	261.027	2422.9
B22_16	0	0	44	127.279	390	8.88885	0.000315666	304.16	1926.58
B22_16	0	0	63	180	570.789	9.10406	9.18E-05	33.6901	2345.61
B22_16	0	0	60	180	1043.55	9.22226	0.00133049	259.651	2146.45
B22_16	0	0	58	270	120	9.43259	0.00014019	349.019	1918.9
B22_16	0	0	75	0	550.727	9.44812	0.00196975	252.79	1964.02
B22_16	0	0	60	201.246	30	9.58662	0.000302851	221.82	2440.91
B22_16	0	0	65	201.246	1248.88	9.67903	0.000450373	102.804	2383.84
B22_16	0	0	51	648.999	84.8528	9.69979	5.52E-05	349.16	2518.64
B22_16	0	0	60	284.605	169.706	9.80286	0.000551641	306.501	2412.29
B22_16	0	0	47	1006.23	42.4264	9.87709	5.76E-05	191.746	2580.5
B22_16	0	0	40	630	42.4264	10.0335	0.000753284	247.865	2513.5
B22_16	0	0	0	1173.46	510	10.2111	0.00019908	264.872	2660.27
B22_16	0	0	57	90	692.604	10.2644	0.000226021	308.596	2302.37
B22_16	0	0	67	254.558	543.323	10.3427	0.000290871	259.032	2530.9
B22_16	0	0	24	1654.63	254.558	10.5428	0.000043571	173.367	2632.35
B22_16	0	0	64	201.246	618.466	10.6654	0.000122607	313.152	2523.89
B22_16	0	0	35	180	349.857	10.7349	0.000393748	197.475	1973.78
B22_16	0	0	70	324.5	361.248	10.7349	0.000927508	349.019	2379.41
B22_16	0	0	60	127.279	330	10.7399	6.24E-05	239.574	1960.57
B22_16	0	0	69	1370.84	256.32	10.8962	6.87E-05	241.928	2635.38
B22_16	0	0	67	0	1158.79	11.0035	0.000607491	90	2421.64
B22_16	0	0	0	180	60	11.087	5.98E-05	276.649	1923.58
B22_16	0	0	56	0	474.342	11.1563	0.00131989	317.186	1964.44
B22_16	0	0	35	90	1181.86	11.5208	0.000755966	167.005	2311.25
B22_16	0	0	36	1207.48	648.999	11.6615	0.000175059	26.0754	2652.38
B22_16	0	0	68	381.838	1452.45	11.816	0.00158733	253.835	2214.81
B22_16	0	0	56	284.605	391.152	11.9787	0.000209808	313.939	2324.22
B22_16	0	0	57	90	630.714	12.0026	0.00125992	255.05	2342.56
B22_16	0	0	55	0	782.304	12.0265	0.000839889	300.069	2327.31
B22_16	0	0	54	381.838	241.868	12.0483	0.000261962	213.69	2453.07
B22_16	0	0	38	201.246	715.612	12.0745	0.000705719	150.195	2208.19
B22_16	0	0	53	90	657.951	12.1085	0.000507653	287.745	1964.66
B22_16	0	0	54	324.5	1265.7	12.1552	0.000484705	318.205	2183.7
B22_16	0	0	54	254.558	558.032	12.2912	0.00110012	289.359	2135.43
B22_16	0	0	64	180	1195.49	12.4116	0.000304759	136.833	2305.69
B22_16	0	0	68	270	898.999	12.4723	0.000383377	159.575	2458.51
B22_16	0	0	47	371.079	30	12.5003	7.75E-05	290.298	1957.4
B22_16	0	0	46	90	1356.65	12.6105	0.00233459	329.149	2109.82
B22_16	0	0	69	90	888.426	12.6218	0.00195926	320.87	2019.46
B22_16	0	0	23	180	182.483	12.6738	0.000254512	2.75911	2398.99
B22_16	0	0	59	725.603	692.604	12.7228	2.52E-05	244.537	2600.44
B22_16	0	0	72	0	1110.41	12.8911	0.000891924	219.583	2337.27
B22_16	0	0	29	540	212.132	13.0569	0.0023008	163.94	2037.52
B22_16	0	0	50	90	1092.02	13.2565	0.00150084	245.456	2199.87
B22_16	0	0	50	127.279	228.473	13.2791	8.50E-05	219.489	1952.86
B22_16	0	0	61	804.984	390	13.3167	0.000344396	215.928	2564
B22_16	0	0	46	90	1489.77	13.4184	0.00106597	247.765	2116.46
B22_16	0	0	53	1822.36	513.517	13.7158	0.000105202	253.673	2725.12
B22_16	0	0	39	0	67.082	13.726	0.000264823	287.199	2370.19
B22_16	0	0	61	90	402.492	13.7606	0.000997126	255.885	2051.29
B22_16	0	0	56	0	1863.87	14.077	0.000482857	309.155	2179.4
B22_16	0	0	54	90	582.495	14.2261	0.000707209	327.529	1986.32
B22_16	0	0	77	0	1018.23	14.2495	0.000392675	291.409	2094.82
B22_16	0	0	62	284.605	123.693	14.8327	0.00137395	284.23	2439.13
B22_16	0	0	65	90	1653.27	15.6783	8.04E-05	213.425	2148.77
B22_16	0	0	55	270	247.386	15.8887	0.000104368	346.109	2411.49
B22_16	0	0	60	0	499.299	15.8944	0.000117421	269.162	2324.57
B22_16	0	0	45	1659.52	174.929	15.9149	0.000119925	131.496	2575.18
B22_16	0	0	63	254.558	1642.35	16.2777	0.000967741	150.255	2397.53
B22_16	0	0	50	829.759	331.361	16.413	0.000729799	251.175	2530.33
B22_16	0	0	46	201.246	67.082	16.413	0.000693023	261.305	2000.69
B22_16	0	0	65	0	300	16.4444	0.00141644	288.947	2351.17
B22_16	0	0	60	402.492	852.76	16.6015	0.000947952	294.201	2014.96
B22_16	0	0	57	0	108.167	16.732	0.00331306	308.822	2099.13
B22_16	0	0	70	484.665	1659.52	16.9381	0.000351489	202.042	2332.1
B22_16	0	0	51	324.5	1783.17	17.116	0.00049305	206.192	2357.9
B22_16	0	0	51	90	735.459	17.2841	6.51E-05	178.977	2168.15
B22_16	0	0	57	270	1492.18	17.4544	0.000984609	258.838	2370.76
B22_16	0	0	0	1497.9	284.605	17.5284	0.0013113	59.0362	2641.68
B22_16	0	0	66	2012.46	1813.2	17.57	0.00161254	125.458	2333.46
B22_16	0	0	50	450	300	17.9029	0.000114739	295.463	2533.49
B22_16	0	0	41	371.079	30	17.9623	0.00139344	236.508	2026.49
B22_16	0	0	61	254.558	323.11	18.1653	0.000015974	218.66	2417.94
B22_16	0	0	62	2779.82	1594.52	18.2151	7.98E-05	175.724	2100.98
B22_16	0	0	42	1423.02	787.464	18.5473	9.72E-05	93.3665	2650.47
B22_16	0	0	0	2536.02	1499.4	19.0886	0.00021106	85.3207	2096.69
B22_16	0	0	72	201.246	540.833	19.3633	0.000449479	259.756	2340.23
B22_16	0	0	55	284.605	450	20.8361	0.000760794	236.31	2431.07
B22_16	0	0	51	1337.95	872.067	20.887	0.000133216	83.5216	2636.14
B22_16	0	0	73	904.489	1397.18	21.5022	0.000312507	47.2026	2000.19
B22_16	0	0	40	2139.28	551.543	21.5323	2.99E-05	31.0973	2653.44
B22_16	0	0	60	655.21	1100.23	22.4018	6.13E-05	80.423	2207.79
B22_16	0	0	0	1571.78	582.495	22.6183	6.24E-05	189.656	2671.35
B22_16	0	0	51	2930.19	1597.06	23.0295	0.000141144	155.526	2341.73
B22_16	0	0	66	270	536.656	23.4446	0.000374913	297.878	2197.27
B22_16	0	0	61	1537.92	474.342	23.6015	0.000281751	100.81	2644.84
B22_16	0	0	65	1892.14	676.831	24.2777	0.000985563	117.231	2498.65
B22_16	0	0	51	127.279	1110	24.6335	0.00031352	181.494	2266.5
B22_16	0	0	72	853.815	858.021	25.0085	4.96E-05	53.5659	2276.65
B22_16	0	0	60	90	1030.97	25.4757	0.000329673	272.47	2081.26
B22_16	0	0	67	0	807.775	26.102	0.000451744	277.165	2169.43
B22_16	0	0	56	904.489	902.497	26.3228	8.29E-05	88.0694	2274.72
B22_16	0	0	0	1802.25	780	27.3239	0.000449419	180	2455.99
B22_16	0	0	59	1822.36	1490.37	27.6575	0.000156105	73.2052	2211.74
B22_16	0	0	0	2341.73	980.867	28.1422	0.000137568	199.21	2640.95
B22_16	0	0	59	1361.95	1561.15	28.311	0.000389516	186.96	2154.91
B22_16	0	0	51	2713.47	1261.43	28.6623	0.000113785	189.654	2491.55
B22_16	0	0	44	1982.04	931.933	28.8812	0.00140297	192.786	2568.21
B22_16	0	0	0	1537.92	450	28.9845	0.000267267	93.7376	2572.36
B22_16	0	0	36	1642.35	488.365	29.7992	0.000403941	100.918	2635.38
B22_16	0	0	0	1793.24	642.028	31.1212	0.000409007	82.4336	2532.03
B29F_17	1	1	0	603.738	540	28.7794	0.00011456	110.414	2237.94
B29F_17	0	1	64	0	516.14	0.56268	1.07E-06	278.13	1976.23
B29F_17	0	1	0	90	590.931	0.754894	1.06E-05	315	1977.56
B29F_17	0	1	73	127.279	624.26	0.795724	2.32E-05	270	1976.77
B29F_17	0	1	0	1397.18	502.892	0.878893	0.000503242	154.799	1969
B29F_17	0	1	0	127.279	108.167	1.71364	1.22E-05	315	1991.31
B29F_17	0	1	48	524.786	697.782	2.3188	0.00130028	98.4089	2051.49
B29F_17	0	1	54	90	408.044	2.51484	6.94E-05	225	2115.3
B29F_17	0	1	0	180	553.173	3.08724	2.24E-05	7.43141	1984.05
B29F_17	0	1	0	127.279	90	3.52934	1.69E-05	54.1623	2088.69
B29F_17	0	1	50	648.999	600	3.7154	0.000066638	275.194	2342.61
B29F_17	0	1	77	90	169.706	3.82726	0.000256002	321.71	2003.21
B29F_17	0	1	45	371.079	450	4.01503	0.00212312	92.2906	2204.85
B29F_17	0	1	63	630	1047.85	4.27006	3.72E-05	71.0033	2009.6
B29F_17	0	1	0	371.079	0	4.369	1.76E-05	356.186	2118.42
B29F_17	0	1	60	180	313.209	4.40338	0.000710905	320.856	2459.78
B29F_17	0	1	76	402.492	300	4.49235	5.01E-05	98.1301	1982.87
B29F_17	0	1	0	484.665	792.023	4.65301	4.23E-05	16.2602	2466.42
B29F_17	0	1	52	636.396	670.82	4.76628	6.20E-05	292.457	2333.08
B29F_17	0	1	0	774.209	90	5.71606	0.000182033	60.9454	1585.88
B29F_17	0	1	58	90	150	5.99755	4.60E-05	276.34	2036.23
B29F_17	0	1	65	450	624.26	6.20608	8.04E-05	28.2016	2456.14
B29F_17	0	1	71	270	60	6.37155	4.32E-05	87.5805	2090.21
B29F_17	0	1	0	524.786	442.945	6.67029	0.000904202	261.384	2027.87
B29F_17	0	1	59	284.605	134.164	6.77021	0.000243843	81.8699	2090.28
B29F_17	0	1	40	270	152.971	6.77021	0.000135005	83.9559	2096.02
B29F_17	0	1	0	1087.47	960.469	6.93342	0.000211835	334.179	2622.59
B29F_17	0	1	64	402.492	361.248	7.17273	0.00012058	79.1861	1993.24
B29F_17	0	1	44	284.605	1710.26	7.59627	3.31E-05	35.6764	2622.64
B29F_17	0	1	69	0	212.132	8.11812	0.000802696	280.561	2068.13
B29F_17	0	1	79	180	174.929	8.2439	0.000268221	60.732	2128.12
B29F_17	0	1	0	1224.13	169.706	8.38019	0.000128984	65.8068	1909.76
B29F_17	0	1	0	900	134.164	8.98488	0.000121832	71.565	2037.63
B29F_17	0	1	0	371.079	1215.65	9.81651	0.00141454	231.096	2306.17
B29F_17	0	1	60	90	42.4264	10.0189	0.000157237	300.579	2052.82
B29F_17	0	1	69	450	241.868	10.0716	0.000050962	86.8779	2087.54
B29F_17	0	1	53	360	1328.16	10.6068	0.000833929	237.724	2644.24
B29F_17	0	1	0	450	818.841	11.0035	0.00100952	126.87	2067.87
B29F_17	0	1	51	402.492	182.483	11.1498	0.000796974	171.135	2122.24
B29F_17	0	1	57	540	276.586	11.5671	0.000274897	221.228	2099.77
B29F_17	0	1	42	201.246	240	11.6043	0.000250578	273.18	2082.08
B29F_17	0	1	22	804.984	543.323	11.8226	0.00278687	116.395	2065.52
B29F_17	0	1	42	90	60	12.2931	0.000702858	252.951	2092.12
B29F_17	0	1	72	810	212.132	12.3939	2.87E-05	37.8115	2490.77
B29F_17	0	1	54	90	1462.94	12.506	7.05E-05	29.9169	2491.86
B29F_17	0	1	70	0	42.4264	12.7037	7.68E-05	3.53229	2157.71
B29F_17	0	1	0	1207.48	150	12.7131	0.000368536	141.605	1960.07
B29F_17	0	1	49	371.079	150	12.7726	0.00101119	214.743	2066.68
B29F_17	0	1	74	371.079	758.947	12.847	5.31E-05	335.152	1995.43
B29F_17	0	1	0	509.117	152.971	12.8659	0.000259399	256.64	2007.03
B29F_17	0	1	32	180	152.971	12.8659	0.000248194	303.14	2279.17
B29F_17	0	1	0	458.912	42.4264	12.8741	0.000411987	36.1193	2090.65
B29F_17	0	1	0	1622.5	785.175	12.9113	0.000172079	140.659	1927.13
B29F_17	0	1	53	725.603	960.469	12.9935	0.000511706	169.16	2469.06
B29F_17	0	1	0	0	844.808	13.3763	0.000674903	60.124	2326.33
B29F_17	0	1	56	509.117	831.925	13.3851	0.00130516	98.2228	2050.7
B29F_17	0	1	0	1224.13	436.807	13.5332	0.000347674	119.876	2011.05
B29F_17	0	1	43	450	912.414	13.5869	0.000876963	89.3415	2514.71
B29F_17	0	1	59	630	1290	13.6665	0.000181735	221.298	2614.39
B29F_17	0	1	29	324.5	1402.64	13.7213	0.00206065	53.3256	2448.48
B29F_17	0	1	0	1253.55	318.904	13.8115	0.000663042	18.574	1873.56
B29F_17	0	1	22	324.5	1686.68	13.8585	0.000205457	45	2616.3
B29F_17	0	1	37	450	536.656	13.9695	0.000264466	29.4275	2364.98
B29F_17	0	1	33	270	1166.92	14.0782	0.000635147	72.5252	2521.5
B29F_17	0	1	31	450	42.4264	14.3909	0.000630081	59.1781	2376.14
B29F_17	0	1	41	0	108.167	14.4264	0.000884891	325.251	2184.57
B29F_17	0	1	43	254.558	1779.13	14.8713	7.89E-05	42.2208	2627.05
B29F_17	0	1	72	90	67.082	15.0247	5.46E-05	6.53663	2184.17
B29F_17	0	1	0	917.823	161.555	15.0868	0.0011102	52.042	1637.76
B29F_17	0	1	0	886.397	42.4264	15.3114	0.0016275	87.965	1841.29
B29F_17	0	1	46	284.605	30	15.6904	0.000360727	5.2677	2128.35
B29F_17	0	1	0	1083.74	271.662	15.7308	0.000166595	105.903	2010.24
B29F_17	0	1	47	603.738	276.586	15.8163	0.000143707	239.036	2132.92
B29F_17	0	1	59	90	516.14	15.8307	4.95E-05	57.4143	2014.3
B29F_17	0	1	49	450	375.899	16.0858	0.00027436	71.9958	1811.85
B29F_17	0	1	0	0	108.167	16.2878	0.000912905	39.2128	2215.78
B29F_17	0	1	58	201.246	42.4264	16.3808	3.83E-05	316.017	2146.16
B29F_17	0	1	25	0	954.83	16.4406	0.00193501	278.832	2134.06
B29F_17	0	1	0	1083.74	247.386	16.7212	0.000176132	105.903	2003.84
B29F_17	0	1	71	201.246	342.053	16.9411	0.000205874	245.772	2469.64
B29F_17	0	1	40	0	840.536	17.5067	0.00165051	10.9141	2339.6
B29F_17	0	1	57	90	1143.55	17.5548	0.00019443	59.2811	2431.52
B29F_17	0	1	60	569.21	662.722	17.6409	0.000148535	89.5304	1907.18
B29F_17	0	1	74	636.396	480.937	17.978	0.000736535	278.616	2195.68
B29F_17	0	1	0	849.058	283.019	18.0763	0.000240624	122.135	2015.35
B29F_17	0	1	61	90	94.8683	18.1077	0.000232816	298.96	2398.73
B29F_17	0	1	0	655.21	94.8683	18.4006	0.000387907	106.658	1798.64
B29F_17	0	1	0	1350	1480.98	18.4173	0.000356436	109.514	2589.56
B29F_17	0	1	55	0	926.607	18.742	0.000137568	323.482	2324.31
B29F_17	0	1	0	450	725.603	18.8099	0.000124514	352.589	2410.28
B29F_17	0	1	35	0	30	19.0555	0.000421822	278.194	2399.9
B29F_17	0	1	60	127.279	577.062	19.059	8.90E-05	9.95461	1997.58
B29F_17	0	1	49	201.246	241.868	19.0635	0.000614583	308.4	2306.12
B29F_17	0	1	33	458.912	30	19.1839	7.74E-05	214.469	2022.16
B29F_17	0	1	0	450	256.32	19.226	0.000702143	77.125	1729.17
B29F_17	0	1	64	569.21	589.406	19.4161	0.000119328	96.789	1900.68
B29F_17	0	1	59	254.558	67.082	19.8552	5.08E-05	96.3402	2311.22
B29F_17	0	1	38	973.499	296.985	20.0128	0.00288731	74.7449	1623.41
B29F_17	0	1	48	324.5	295.466	20.8756	0.000105977	20.0188	2045.15
B29F_17	0	1	0	284.605	318.904	21.1738	0.000328183	63.8315	2110.57
B29F_17	0	1	0	956.713	394.588	21.3551	0.000435948	14.2456	1787.4
B29F_17	0	1	56	201.246	1060.66	21.4842	0.000258863	347.768	2319.43
B29F_17	0	1	76	0	42.4264	21.7539	0.000603437	312.743	2174.46
B29F_17	0	1	42	254.558	724.983	21.8076	8.08E-05	150.255	2216.04
B29F_17	0	1	63	127.279	724.983	21.8473	0.000441253	298.785	2309
B29F_17	0	1	69	774.209	1223.76	22.0476	0.000203133	303.639	2347.59
B29F_17	0	1	65	201.246	573.149	22.1425	0.000148773	290.556	2371.86
B29F_17	0	1	70	774.209	1381.3	22.5058	0.00106883	223.201	2426.69
B29F_17	0	1	0	904.489	42.4264	22.5258	0.00125241	52.9372	1669.51
B29F_17	0	1	0	1250.32	450.999	22.5848	0.000364184	86.7459	1752.64
B29F_17	0	1	68	524.786	872.067	22.7712	0.000104368	322.258	2306.16
B29F_17	0	1	73	324.5	432.666	23.0508	0.00054574	95.4315	2183.67
B29F_17	0	1	0	1113.24	2005.52	23.1339	0.000792921	102.574	2522.78
B29F_17	0	1	57	201.246	942.019	23.2066	0.000130951	297.85	2241.73
B29F_17	0	1	67	569.21	934.345	23.3065	0.00035274	274.994	2301.36
B29F_17	0	1	35	180	313.209	23.8767	0.000112832	248.136	2274.95
B29F_17	0	1	72	509.117	1020.44	23.9436	0.000207782	322.275	2325.33
B29F_17	0	1	0	1250.32	429.535	24.1659	0.000812292	77.8378	1865.86
B29F_17	0	1	58	1006.23	966.075	24.7583	0.000373006	103.408	2212.29
B29F_17	0	1	72	973.499	1484.92	24.9084	0.000181615	12.4461	2173.43
B29F_17	0	1	0	926.607	1570.35	24.9084	0.000270307	28.1935	2195.42
B29F_17	0	1	42	702.922	961.873	25.3863	0.000743151	293.639	2290.32
B29F_17	0	1	65	201.246	891.964	25.4214	0.000229955	92.7758	2464.73
B29F_17	0	1	59	1350	1819.15	25.5632	0.000394106	92.7111	2371.83
B29F_17	0	1	73	768.96	1663.85	25.7055	0.000165939	277.012	2400.4
B29F_17	0	1	60	904.489	845.34	25.9392	0.000376165	78.2574	2311.2
B29F_17	0	1	58	90	685.42	26.1287	8.06E-05	281.497	2112.96
B29F_17	0	1	54	1489.77	1273.5	26.381	0.000104487	108.997	2511.99
B29F_17	0	1	0	270	127.279	26.4076	0.000400662	107.035	2387.31
B29F_17	0	1	36	1127.7	706.116	26.4472	0.000457346	101.781	2199.34
B29F_17	0	1	75	742.159	1717.35	26.7598	0.000150144	291.584	2412.98
B29F_17	0	1	60	900	882.326	26.7942	0.00201637	73.1273	2243.29
B29F_17	0	1	53	254.558	810	28.4004	0.000146031	285.48	2179.03
B29F_17	0	1	44	127.279	276.586	28.4781	0.000441253	290.848	2277.65
B29F_17	0	1	64	956.713	1406.17	28.5929	0.000561714	27.0373	2174.6
B29F_17	0	1	0	1263.21	1489.46	28.8416	0.000249863	91.6281	2333.03
B29F_17	0	1	22	90	1100.23	29.5076	0.000832438	311.074	2493.13
B29F_17	0	1	42	458.912	560.446	29.7106	0.000244021	298.811	2174.1
B29F_17	0	1	70	1288.6	873.613	29.7946	0.000493288	101.589	2311.02
B29F_17	0	1	42	926.607	1594.52	30.3402	0.000146329	295.76	2522.22
B29F_17	0	1	59	1080	2012.01	30.7496	6.02E-05	101.992	2487.22
B29F_17	0	1	0	1200.75	1722.85	31.4949	0.000139117	110.571	2347.05
B29F_17	0	1	0	685.42	630	33.0636	0.000675857	113.366	2301.55
B29F_17	0	1	79	201.246	797.12	33.7086	0.000209093	316.402	2253.68
B29F_17	0	1	61	829.759	1412.87	34.0966	0.000290155	294.795	2483.21
B29F_17	0	1	62	284.605	702.282	34.3489	0.000170469	260.289	2212.66
B29F_17	0	1	0	254.558	1272.79	34.4402	0.00391442	340.919	2552.49
B29F_17	0	1	57	484.665	450	34.8635	0.000233889	274.101	2103.28
B29F_17	0	1	30	270	730.548	35.1752	0.000123441	263.82	2216.88
B29F_17	0	1	58	458.912	424.264	35.312	0.00023663	264.334	2078.23
B29F_17	0	1	24	270	618.466	35.6988	0.000532031	260.737	2182.39
B29F_18	1	2	62	90	445.982	20.7823	0.000243187	78.9255	2217.23
B29F_18	0	2	0	484.665	284.605	1.93547	0.000514984	83.4033	2369.92
B29F_18	0	2	32	324.5	228.473	2.37267	0.000406682	164.055	2545.2
B29F_18	0	2	70	201.246	318.904	2.83137	5.05E-05	75.9638	2025.57
B29F_18	0	2	50	324.5	457.93	2.87341	1.81E-05	278.746	2320.59
B29F_18	0	2	82	270	721.249	2.95142	0.000046432	102.724	1979.34
B29F_18	0	2	0	458.912	150	3.17387	0.00034076	259.695	2508.69
B29F_18	0	2	46	576.281	364.966	3.74242	0.000220716	356.348	2509.96
B29F_18	0	2	21	768.96	1601	3.76924	0.000754058	34.6952	2598.03
B29F_18	0	2	47	90	120	4.21076	3.65E-05	294.193	2030.35
B29F_18	0	2	47	524.786	690.652	4.2212	2.90E-05	289.799	2327.58
B29F_18	0	2	0	725.603	276.586	4.83683	0.000726283	115.56	2456.85
B29F_18	0	2	34	324.5	540.833	4.9711	0.000556707	38.5169	2461.39
B29F_18	0	2	76	270	30	5.02628	0.000136256	63.0042	2090.7
B29F_18	0	2	25	540	0	5.50205	5.04E-05	119.291	2106.75
B29F_18	0	2	39	450	67.082	5.60899	0.000166774	127.235	2115.25
B29F_18	0	2	0	284.605	120	5.64565	0.000367403	229.145	2115.22
B29F_18	0	2	27	685.42	502.892	5.74768	0.000752449	26.2883	2032.55
B29F_18	0	2	61	540	711.196	5.92109	0.000518501	342.532	2415.62
B29F_18	0	2	0	603.738	502.892	6.20105	2.38E-05	241.991	2385.84
B29F_18	0	2	67	763.675	256.32	6.39595	0.000157654	192.265	2428.13
B29F_18	0	2	77	90	120	6.87675	2.01E-05	38.4537	2092.32
B29F_18	0	2	0	450	1718.14	6.96202	0.000135303	270.881	2649.16
B29F_18	0	2	0	569.21	228.473	7.20379	0.000534892	218.211	2419.93
B29F_18	0	2	51	540	1055.13	7.51026	0.000255346	130.236	2021.82
B29F_18	0	2	46	201.246	134.164	7.54315	0.00143456	299.476	2060.35
B29F_18	0	2	0	603.738	416.773	7.56363	0.00274533	142.651	2385.39
B29F_18	0	2	40	1173.46	150	7.6861	8.27E-05	113.663	2512.43
B29F_18	0	2	52	284.605	94.8683	8.05636	0.00057292	194.199	2549.51
B29F_18	0	2	57	180	330	8.26778	0.00058049	312.917	2060.34
B29F_18	0	2	30	1018.23	0	8.30642	0.000163376	244.537	2435.18
B29F_18	0	2	38	458.912	134.164	8.65235	8.48E-05	64.938	2410.98
B29F_18	0	2	63	201.246	912.414	8.69201	0.000413477	229.764	2491.1
B29F_18	0	2	0	180	582.495	9.08319	0.000254214	89.493	2414.08
B29F_18	0	2	33	636.396	400.25	9.15769	0.000510216	25.7693	2055.37
B29F_18	0	2	33	702.922	256.32	9.22757	0.000283897	244.44	2438.75
B29F_18	0	2	19	939.628	241.868	9.23022	0.00105381	179.037	2547.98
B29F_18	0	2	45	270	729.932	10.0056	0.000654638	355.752	2476.26
B29F_18	0	2	50	201.246	134.164	10.0716	0.000126123	259.354	1906.08
B29F_18	0	2	61	0	335.41	10.1604	0.000385523	305.538	2053.78
B29F_18	0	2	40	324.5	456.946	10.2526	2.70E-05	222.51	2336.03
B29F_18	0	2	29	524.786	108.167	10.5697	7.52E-05	280.125	2520.04
B29F_18	0	2	0	636.396	845.34	10.6336	4.80E-05	188.865	2443.77
B29F_18	0	2	0	774.209	1320.34	10.9915	9.92E-05	73.3792	2597.75
B29F_18	0	2	60	180	466.69	11.126	0.000191152	272.083	2301.35
B29F_18	0	2	0	720	469.574	11.2657	0.000460744	74.9816	2439.37
B29F_18	0	2	27	324.5	108.167	11.2807	0.000155985	289.949	2011.4
B29F_18	0	2	44	324.5	120	11.2807	0.000150919	289.949	2011.51
B29F_18	0	2	57	917.823	30	11.5005	0.000101507	104.226	2518.3
B29F_18	0	2	46	127.279	1376.74	11.5458	0.000433087	49.316	2487.6
B29F_18	0	2	48	1006.23	1830	11.5935	0.000240326	70.56	2541.4
B29F_18	0	2	53	685.42	510	11.7657	0.000613332	143.13	2546.25
B29F_18	0	2	63	180	778.845	11.7693	0.000416756	307.674	2195.31
B29F_18	0	2	22	804.984	543.323	11.8226	0.00278687	26.2883	2065.28
B29F_18	0	2	0	90	241.868	11.8332	0.000274777	186.089	2269.16
B29F_18	0	2	0	127.279	256.32	11.875	0.00100738	189.782	2483.66
B29F_18	0	2	62	725.603	84.8528	12.0888	3.22E-05	14.9667	2456.94
B29F_18	0	2	52	450	192.094	12.1036	0.00119865	233.427	2087.03
B29F_18	0	2	45	509.117	268.328	12.1983	0.0002895	272.663	2451.36
B29F_18	0	2	38	763.675	210	12.7098	0.00014466	56.6048	1765.54
B29F_18	0	2	29	254.558	1717.35	12.9529	4.18E-05	52.8533	2581
B29F_18	0	2	0	569.21	1200	13.0112	0.000845075	82.5457	2529.18
B29F_18	0	2	0	956.713	1061.51	13.1847	0.000121832	47.3859	2599.34
B29F_18	0	2	35	254.558	212.132	13.589	0.000279725	241.847	2412.21
B29F_18	0	2	0	774.209	1194.36	13.6252	5.79E-05	86.7905	2580.96
B29F_18	0	2	35	360	844.808	13.7669	0.000214279	25.9892	2418.41
B29F_18	0	2	0	956.713	400.25	14.0533	0.000727117	71.3377	1761.15
B29F_18	0	2	45	648.999	617.738	14.057	0.00058037	70.56	2448.32
B29F_18	0	2	51	90	42.4264	14.0716	0.000516176	285.124	2238.29
B29F_18	0	2	69	127.279	254.558	14.146	0.00017643	30.1601	2327.6
B29F_18	0	2	0	450	1129.29	14.2446	0.00144726	168.321	2584.14
B29F_18	0	2	0	655.21	212.132	14.4875	0.000134885	114.044	2087.27
B29F_18	0	2	38	768.96	42.4264	14.5432	5.03E-05	347.005	2034.7
B29F_18	0	2	0	254.558	84.8528	14.5926	0.000129938	50.1944	2508.06
B29F_18	0	2	28	284.605	390	14.6168	0.000570059	267.436	2297.67
B29F_18	0	2	53	90	94.8683	14.6596	0.0001719	313.039	2328.34
B29F_18	0	2	64	201.246	914.385	14.7447	0.000211298	282.496	2459.67
B29F_18	0	2	0	381.838	169.706	14.8023	7.90E-05	310.135	2075.52
B29F_18	0	2	0	540	421.07	14.9144	0.000103235	83.0081	2381.05
B29F_18	0	2	49	90	42.4264	15.0074	0.000827074	293.51	2280.13
B29F_18	0	2	63	0	30	15.0074	0.00063163	293.51	2284.79
B29F_18	0	2	27	201.246	339.411	15.0247	0.00287193	63.9085	2282.82
B29F_18	0	2	61	648.999	509.117	15.377	0.000138521	83.491	2524.3
B29F_18	0	2	0	324.5	84.8528	15.5333	6.97E-05	308.079	2101.1
B29F_18	0	2	39	180	480.937	15.5746	0.000325859	173.047	2140.92
B29F_18	0	2	41	0	94.8683	15.8488	0.0004251	323.354	2207.85
B29F_18	0	2	0	180	127.279	15.9332	0.000310183	4.8531	2149.22
B29F_18	0	2	58	509.117	432.666	15.9493	0.000145257	104.95	2153.49
B29F_18	0	2	78	0	624.26	16.1148	0.000795901	303.232	2219.07
B29F_18	0	2	65	90	254.558	16.2975	0.000294268	316.884	2455.66
B29F_18	0	2	0	1006.23	335.41	16.317	0.00121033	58.6778	1851.45
B29F_18	0	2	54	127.279	30	16.5924	8.99E-05	339.538	1938.05
B29F_18	0	2	0	381.838	268.328	16.6566	0.000262678	77.125	1712.24
B29F_18	0	2	60	655.21	424.264	16.6712	0.00083679	278.616	2187.3
B29F_18	0	2	53	90	844.808	16.7868	0.000245094	323.236	2426.93
B29F_18	0	2	0	1026.16	174.929	17.3048	0.000869215	21.3544	1925.73
B29F_18	0	2	0	450	647.611	17.386	0.000182986	158.671	2450.27
B29F_18	0	2	0	1138.42	636.396	17.679	0.000129461	106.422	2603.18
B29F_18	0	2	0	201.246	1032.28	18.5852	0.000668108	77.451	2366.18
B29F_18	0	2	0	270	271.662	18.7142	0.00027591	175.061	2231.67
B29F_18	0	2	0	814.985	375.899	18.8844	0.000179172	145.923	2082.65
B29F_18	0	2	0	458.912	256.32	19.0701	0.000436246	123.977	2375.48
B29F_18	0	2	68	180	394.588	19.1001	7.19E-05	288.289	2206.9
B29F_18	0	2	55	509.117	576.281	19.3722	0.000162244	40.3141	2398.76
B29F_18	0	2	0	180	362.491	19.7492	0.00029999	79.6079	2140.73
B29F_18	0	2	41	90	189.737	19.8544	0.000772178	289.55	2372.48
B29F_18	0	2	34	324.5	1087.06	19.8987	0.000102043	130.754	2569.96
B29F_18	0	2	24	270	1233.29	20.0943	0.000995219	238.69	2628.75
B29F_18	0	2	52	569.21	1073.31	20.098	8.45E-05	40.3549	2572.12
B29F_18	0	2	55	90	30	20.1448	0.000210047	6.1155	2186.29
B29F_18	0	2	41	0	745.185	20.1899	0.00171077	25.9844	1920.08
B29F_18	0	2	57	926.607	900	20.4445	0.000185013	53.4404	2570.32
B29F_18	0	2	29	576.281	1142.37	20.6282	0.00157762	334.191	2547.63
B29F_18	0	2	43	450	212.132	20.6537	5.00E-05	345.708	2310.04
B29F_18	0	2	70	90	445.982	20.7823	0.000145793	78.9255	2210.55
B29F_18	0	2	61	180	169.706	21.068	0.0003196	259.824	1958.52
B29F_18	0	2	37	810	1094.9	21.4009	3.22E-05	177.969	2554.36
B29F_18	0	2	44	853.815	1166.92	21.4723	0.000499725	68.2292	2226.21
B29F_18	0	2	58	0	268.328	21.485	0.000377893	292.274	2338.42
B29F_18	0	2	0	127.279	335.41	21.5403	0.000154257	168.062	2323.77
B29F_18	0	2	0	1170	424.264	21.7504	0.000356793	128.382	1931.77
B29F_18	0	2	0	540	1130.88	22.0232	0.000529408	174.459	2547.53
B29F_18	0	2	48	127.279	150	23.093	0.00044632	37.0565	2170.28
B29F_18	0	2	54	127.279	379.473	23.1536	0.00031209	32.5604	2064.15
B29F_18	0	2	43	180	234.307	23.1909	0.000422239	44.0165	2150.88
B29F_18	0	2	38	576.281	1179.58	23.2066	0.000801742	209.412	2586.77
B29F_18	0	2	30	0	30	23.3514	0.000264823	285.869	1903.27
B29F_18	0	2	28	270	67.082	23.4846	0.000507891	51.1702	2292.37
B29F_18	0	2	0	360	742.159	24.3194	0.000451088	85.3286	2303.51
B29F_18	0	2	60	180	330	24.5138	3.70E-05	257.869	2238.07
B29F_18	0	2	82	524.786	934.345	24.5196	0.00011307	55.1408	2071.1
B29F_18	0	2	0	90	339.411	24.8216	0.000427544	48.7213	2108.42
B29F_18	0	2	43	254.558	308.869	24.9612	0.000286341	199.875	2070.04
B29F_18	0	2	58	90	67.082	25.1478	8.35E-05	270	1908.46
B29F_18	0	2	0	180	241.868	25.2496	0.000159025	116.182	2210.61
B29F_18	0	2	0	450	792.023	25.8634	0.00220966	119.951	2308.94
B29F_18	0	2	73	270	180	25.9308	0.000128984	289.564	1967.72
B29F_18	0	2	25	904.489	859.069	25.9392	0.000376165	78.2574	2314.01
B29F_18	0	2	0	1145.51	499.299	26.1852	6.41E-05	129.706	1882.23
B29F_18	0	2	61	201.246	228.473	26.4721	0.000111341	239.916	2004.82
B29F_18	0	2	65	1350	1776.09	26.7942	0.000392497	86.6891	2353.31
B29F_18	0	2	63	1260	1710.26	26.7942	0.000417709	88.4129	2330.5
B29F_18	0	2	56	0	134.164	27.9117	0.000735044	80.3401	2215.03
B29F_18	0	2	64	774.209	1506.59	28.1298	0.000478864	45.2274	2300.3
B29F_18	0	2	74	402.492	530.754	29.0158	5.98E-05	243.371	2354.99
B29F_18	0	2	0	1080	1500.3	30.3287	0.000414312	108.263	2222.48
B29F_18	0	2	66	900	1502.7	32.8886	0.000450552	295.85	2466.4
B29F_18	0	2	62	90	1083.74	33.3145	0.000331461	326.15	2438.14
B29F_18	0	2	27	90	853.288	33.9755	0.00137055	270.943	2357.82
B29F_18	0	2	47	284.605	662.722	34.8887	0.000258982	291.194	2214.05
B29F_18	0	2	0	270	713.092	35.1752	8.83E-05	256.785	2237.26
B30M_17	1	3	50	90	84.8528	7.61822	7.99E-05	169.461	2185.94
B30M_17	0	3	69	0	1302.5	1.28293	0.00030899	7.12502	2336.58
B30M_17	0	3	60	90	60	1.42323	3.49E-05	180	1911.17
B30M_17	0	3	32	402.492	283.019	1.66116	3.77E-05	286.699	2625.2
B30M_17	0	3	42	254.558	30	2.51484	2.63E-05	220.426	1915.39
B30M_17	0	3	20	127.279	60	2.87999	2.26E-05	173.66	1957.21
B30M_17	0	3	0	180	108.167	3.09336	2.41E-05	154.093	1930
B30M_17	0	3	63	90	30	3.26206	2.12E-05	140.711	1942.11
B30M_17	0	3	0	450	30	3.34224	2.37E-05	182.726	1939.97
B30M_17	0	3	55	270	0	3.44806	1.88E-05	143.531	1922.93
B30M_17	0	3	68	450	0	3.48623	3.68E-05	205.017	1943.18
B30M_17	0	3	29	180	0	3.6745	1.66E-05	158.429	1987.93
B30M_17	0	3	65	201.246	30	3.8025	3.16E-05	169.16	1975.78
B30M_17	0	3	42	254.558	30	3.81407	8.58E-06	180	1938.04
B30M_17	0	3	58	0	30	3.81737	5.12E-05	180	1971.23
B30M_17	0	3	0	371.079	0	4.32272	0.000027895	199.058	1982.27
B30M_17	0	3	62	0	0	4.44315	5.02E-05	206.075	1915.87
B30M_17	0	3	30	324.5	0	4.7213	2.52E-05	227.726	1954.72
B30M_17	0	3	25	201.246	67.082	5.10545	4.91E-05	187.524	2062.87
B30M_17	0	3	23	324.5	123.693	5.27916	0.000148535	47.4366	2829.47
B30M_17	0	3	0	201.246	189.737	5.3205	0.000130534	198.435	2082.08
B30M_17	0	3	74	201.246	0	5.3346	5.28E-05	162.897	2049.59
B30M_17	0	3	53	324.5	30	5.4161	9.30E-06	205.278	1932.6
B30M_17	0	3	36	270	0	5.5732	6.47E-05	184.844	2032.43
B30M_17	0	3	9	458.912	90	5.63679	0.000084579	118.443	2334.54
B30M_17	0	3	0	201.246	30	5.67657	0.00014019	195.396	1941.97
B30M_17	0	3	38	201.246	30	5.72153	5.19E-05	221.269	1915.15
B30M_17	0	3	0	180	0	5.87026	5.60E-05	241.928	1964.32
B30M_17	0	3	39	90	0	5.98088	0.000028491	239.574	1971.6
B30M_17	0	3	57	360	30	6.11702	0.000071764	176.285	1944.35
B30M_17	0	3	0	402.492	1718.14	6.1455	0.000304222	275.133	2592.63
B30M_17	0	3	54	180	30	6.41053	9.83E-05	197.784	1921.17
B30M_17	0	3	36	90	30	6.94147	0.000194967	239.574	1974.29
B30M_17	0	3	47	402.492	0	7.78119	8.04E-05	116.565	2137.44
B30M_17	0	3	70	0	228.473	8.31531	0.000150144	176.186	2591.51
B30M_17	0	3	26	0	201.246	8.59679	0.00152451	182.951	2150.39
B30M_17	0	3	38	127.279	42.4264	8.73569	2.99E-05	192.529	2000.64
B30M_17	0	3	60	127.279	0	8.93563	0.00010097	237.995	1960.93
B30M_17	0	3	32	720	523.927	9.04061	0.000110865	134.293	2493.99
B30M_17	0	3	66	90	42.4264	9.07307	0.000190616	166.931	2130.43
B30M_17	0	3	64	0	67.082	9.16036	6.44E-05	55.6197	2123.48
B30M_17	0	3	44	324.5	174.929	9.86414	0.000112414	86.7948	2363.35
B30M_17	0	3	75	284.605	939.628	9.955	8.42E-05	50.1364	2632.14
B30M_17	0	3	36	0	810.555	10.0037	5.72E-05	251.274	2611.08
B30M_17	0	3	55	127.279	1812.46	10.506	0.000160098	223.431	2555.8
B30M_17	0	3	40	381.838	30	10.6518	0.000164866	110.308	2145.21
B30M_17	0	3	0	768.96	123.693	11.0085	0.000640869	149.158	2850.72
B30M_17	0	3	62	0	60	11.0391	0.000056386	229.62	2048.19
B30M_17	0	3	42	254.558	1721.54	11.2764	0.00022167	281.113	2425.51
B30M_17	0	3	60	524.786	0	11.6948	6.22E-05	207.35	1985.01
B30M_17	0	3	50	324.5	30	11.7449	0.000129044	247.203	2195.72
B30M_17	0	3	33	270	351.141	11.7657	0.000658989	161.565	2574.62
B30M_17	0	3	0	636.396	1502.7	12.5615	9.58E-05	140.057	2664.21
B30M_17	0	3	35	324.5	60	12.7466	4.49E-05	249.479	2216.41
B30M_17	0	3	0	540	1518.19	13.0007	5.42E-05	144.302	2652.78
B30M_17	0	3	0	180	403.609	13.0732	0.00019604	208.715	2489.99
B30M_17	0	3	61	324.5	494.773	13.1399	0.000102997	155.292	2298.36
B30M_17	0	3	47	484.665	67.082	13.1672	0.000103414	34.1956	2800.19
B30M_17	0	3	42	90	300	13.4097	3.98E-05	265.778	2758.33
B30M_17	0	3	51	90	0	13.4495	0.000586927	265.544	1997.53
B30M_17	0	3	34	742.159	742.765	13.4958	0.000132799	37.0025	2653.96
B30M_17	0	3	82	90	0	13.5193	0.000796437	229.686	2125.81
B30M_17	0	3	0	360	234.307	13.6695	0.00143272	76.1225	2950.55
B30M_17	0	3	44	324.5	90	13.795	0.000198901	136.091	2026.18
B30M_17	0	3	48	630	742.765	13.8556	0.000252008	45.4213	2633.96
B30M_17	0	3	0	180	169.706	13.8708	0.000575066	336.463	2146.36
B30M_17	0	3	34	127.279	394.588	13.9783	0.00025779	2.87837	2719.7
B30M_17	0	3	61	685.42	569.21	14.1192	7.64E-05	140.528	2448.03
B30M_17	0	3	69	0	499.299	14.3484	0.000276685	92.4896	2291.58
B30M_17	0	3	47	270	917.823	14.3978	0.000549853	193.134	2570.41
B30M_17	0	3	53	630	591.693	14.4264	3.12E-05	122.769	2545.32
B30M_17	0	3	0	270	624.26	14.5547	0.000251651	140.343	2477.33
B30M_17	0	3	19	450	825.409	14.7294	0.000574768	114.347	2802.2
B30M_17	0	3	33	180	1481.89	15.3129	0.00062412	188.459	2568.92
B30M_17	0	3	73	254.558	0	15.3385	8.90E-05	143.326	2108.69
B30M_17	0	3	30	484.665	90	15.3531	0.00021106	62.7713	2735.47
B30M_17	0	3	31	254.558	1793.24	15.383	0.000160873	234.866	2577.32
B30M_17	0	3	0	450	375.899	15.4325	0.00106305	106.064	2744.85
B30M_17	0	3	48	371.079	150	15.6772	0.000448883	15.2054	2764.61
B30M_17	0	3	43	0	361.248	15.7075	0.00100547	214.859	2649.26
B30M_17	0	3	44	90	579.396	15.7544	0.000469744	233.531	2427.28
B30M_17	0	3	41	360	67.082	15.8977	0.000113726	155.056	2072.64
B30M_17	0	3	56	648.999	150	15.9428	7.78E-05	256.504	2431.78
B30M_17	0	3	41	180	120	15.9671	0.00100273	233.686	2424.26
B30M_17	0	3	19	284.605	510	16.0003	0.0024997	109.086	2698.18
B30M_17	0	3	59	509.117	30	16.1364	5.89E-05	223.103	2007.47
B30M_17	0	3	0	90	42.4264	16.2207	0.000217438	146.929	2140.17
B30M_17	0	3	32	254.558	182.483	16.2763	0.000248373	115.994	2244.91
B30M_17	0	3	0	270	1471.22	16.413	0.00129807	188.459	2578.57
B30M_17	0	3	62	284.605	787.464	16.643	0.000909805	17.7984	2660.15
B30M_17	0	3	61	180	60	16.9577	0.000196755	246.938	2045.64
B30M_17	0	3	71	127.279	268.328	17.1556	0.000136673	243.55	2344.95
B30M_17	0	3	50	254.558	818.841	17.3242	0.00121474	208.163	2318.18
B30M_17	0	3	60	284.605	30	17.3803	6.20E-05	233.471	2128.62
B30M_17	0	3	0	509.117	210	17.4464	0.00036937	160.534	2750.6
B30M_17	0	3	69	254.558	210	17.4521	8.95E-05	246.602	2337.23
B30M_17	0	3	73	180	488.365	17.5306	9.44E-05	293.86	2630.92
B30M_17	0	3	36	90	1183.77	17.57	0.000883222	97.5614	2426.91
B30M_17	0	3	72	0	540	17.6488	0.00408578	213.331	2231.8
B30M_17	0	3	41	450	642.028	17.7214	0.000316381	168.787	2566.31
B30M_17	0	3	56	270	375.899	17.8358	0.000233948	109.378	2222.11
B30M_17	0	3	56	180	831.925	17.9122	3.00E-05	204.362	2513.57
B30M_17	0	3	60	254.558	0	18.033	6.20E-05	143.326	2098.04
B30M_17	0	3	61	576.281	30	18.3517	5.47E-05	152.015	2139.25
B30M_17	0	3	82	0	174.929	18.4785	0.000309527	199.747	2287.42
B30M_17	0	3	0	90	589.406	18.627	0.000708163	161.162	2670.89
B30M_17	0	3	73	720	134.164	18.7084	4.32E-05	248.591	2323.58
B30M_17	0	3	62	360	0	19.0109	3.09E-05	190.739	2193.65
B30M_17	0	3	0	284.605	558.032	19.582	0.00123858	355.03	2752.12
B30M_17	0	3	71	509.117	778.845	20.2235	4.51E-05	166.877	2658.15
B30M_17	0	3	49	0	664.078	20.2812	0.000920713	278.07	2228.53
B30M_17	0	3	0	402.492	2119.83	20.3623	0.000108302	238.154	2602.46
B30M_17	0	3	34	0	606.712	20.3725	0.000568151	230.711	2536.84
B30M_17	0	3	0	900	182.483	20.3926	0.000304937	68.5523	2879.14
B30M_17	0	3	59	458.912	780	20.6094	7.74E-05	104.867	2420.15
B30M_17	0	3	69	360	901.998	20.6236	0.00132918	276.976	2674.74
B30M_17	0	3	0	450	721.249	20.7978	0.000132799	131.442	2615.18
B30M_17	0	3	0	450	384.187	21.0717	9.88E-05	241.587	2888.27
B30M_17	0	3	53	402.492	150	21.3749	0.000502348	123.126	2295.46
B30M_17	0	3	38	0	474.342	21.4869	0.000167966	209.369	2290.69
B30M_17	0	3	58	324.5	865.852	21.606	0.00121295	193.314	2387.07
B30M_17	0	3	39	804.984	1140	21.7109	0.000109792	267.614	2378.96
B30M_17	0	3	71	547.449	30	21.9125	3.77E-05	256.827	2101.65
B30M_17	0	3	0	829.759	192.094	22.0603	0.00011158	146.746	2802.6
B30M_17	0	3	31	458.912	429.535	23.0184	8.64E-05	202.574	2160.45
B30M_17	0	3	57	402.492	300	23.2692	0.00033021	156.996	2354.35
B30M_17	0	3	67	569.21	964.21	23.3065	0.000183642	263.191	2306.44
B30M_17	0	3	52	371.079	666.108	23.3764	0.000373304	197.387	2609.15
B30M_17	0	3	0	630	375.899	23.5086	0.000347435	182.013	2698.27
B30M_17	0	3	0	630	593.97	23.7522	0.000308871	151.332	2666.56
B30M_17	0	3	0	180	523.927	23.9261	0.000215113	93.0505	2437.94
B30M_17	0	3	43	90	84.8528	24.1321	5.75E-05	244.385	2200.9
B30M_17	0	3	0	547.449	480	24.2075	0.00122708	140.096	2901.58
B30M_17	0	3	57	547.449	934.345	24.3064	0.000218511	111.9	2600.35
B30M_17	0	3	65	630	276.586	24.3259	0.000104249	129.519	2299.92
B30M_17	0	3	59	90	882.326	24.532	0.000850022	93.4893	2475.8
B30M_17	0	3	53	524.786	814.985	24.8047	0.000931859	287.301	2219.27
B30M_17	0	3	65	324.5	973.499	24.8859	0.00113338	188.921	2516.92
B30M_17	0	3	47	360	1100.23	25.0922	0.000302613	97.8417	2558.78
B30M_17	0	3	59	180	582.495	25.2404	0.000348508	127.451	2373.39
B30M_17	0	3	0	201.246	1034.46	25.2793	0.000940323	170.597	2442.37
B30M_17	0	3	57	284.605	865.332	25.5468	0.000966489	129.829	2401.61
B30M_17	0	3	0	90	891.964	25.8443	0.0004462	167.161	2534.84
B30M_17	0	3	0	540	807.775	25.8879	0.000564873	233.948	2681.43
B30M_17	0	3	39	540	829.759	26.9131	0.000529706	131.673	2588.85
B30M_17	0	3	41	127.279	870.517	27.7338	0.000850141	241.415	2432.45
B30M_17	0	3	23	284.605	523.927	27.9489	0.000617266	198.15	2627.6
B30M_17	0	3	71	201.246	732.393	28.0688	0.000527263	193.865	2572.9
B30M_17	0	3	0	402.492	912.414	29.4974	0.00079155	156.297	2610.31
B30M_17	0	3	52	201.246	617.738	30.3833	0.000110328	265.789	2721.93
B30M_17	0	3	0	324.5	390	32.0525	0.000137091	129.247	2680.86
B30M_17	1	4	61	254.558	276.586	18.4996	0.000161171	97.125	2355.45
B30M_17	0	4	29	324.5	150	13.04	0.000244141	34.2157	2573.56
B30M_17	0	4	49	524.786	305.941	14.14	0.000731587	169.186	2077.43
B30M_17	0	4	70	0	60	1.96786	2.48E-05	194.036	1950.4
B30M_17	0	4	54	0	295.466	2.16371	0.000104785	266.009	2504.51
B30M_17	0	4	68	90	0	2.96847	0.000038147	200.376	1904.87
B30M_17	0	4	0	0	60	3.06879	1.07E-05	194.349	1954.75
B30M_17	0	4	50	0	30	3.06879	2.09E-05	196.557	1958.09
B30M_17	0	4	47	0	216.333	3.08724	0.000137627	309.56	2487.88
B30M_17	0	4	26	576.281	0	3.21533	3.50E-05	188.531	2290.33
B30M_17	0	4	61	254.558	60	3.43157	5.72E-06	193.393	1914.84
B30M_17	0	4	59	90	30	3.87466	1.56E-05	198.435	1912.87
B30M_17	0	4	64	0	30	3.95821	6.36E-05	169.592	1949.28
B30M_17	0	4	39	540	450.999	3.97091	0.000686407	289.885	2757.11
B30M_17	0	4	57	0	0	3.9725	0.000112116	181.169	1988.37
B30M_17	0	4	0	201.246	30	4.22864	4.17E-05	195.422	1957.73
B30M_17	0	4	76	90	0	4.369	0.000135005	174.401	2031.35
B30M_17	0	4	45	284.605	0	4.37475	1.40E-05	176.055	1984.82
B30M_17	0	4	34	90	30	4.63002	0.000130415	174.094	1967.78
B30M_17	0	4	63	90	30	4.82254	6.56E-05	159.228	2021.57
B30M_17	0	4	41	853.815	550.727	5.02628	0.000927269	12.9946	2383.75
B30M_17	0	4	76	284.605	150	5.2756	0.00010246	194.47	2083.18
B30M_17	0	4	63	90	30	5.3346	0.000107884	154.231	2059.18
B30M_17	0	4	0	254.558	0	5.55297	1.62E-05	178.21	2073.92
B30M_17	0	4	69	0	67.082	6.06891	0.000268638	160.145	2162.3
B30M_17	0	4	50	0	0	6.0966	0.000382662	153.435	2127.2
B30M_17	0	4	41	0	0	6.36862	0.00137204	196.631	2129.41
B30M_17	0	4	53	90	120	6.50023	0.000113249	314.17	2503.38
B30M_17	0	4	49	180	42.4264	6.8387	0.000136077	87.7094	2232.74
B30M_17	0	4	58	814.985	429.535	6.85504	4.89E-05	228.122	2497.1
B30M_17	0	4	45	324.5	30	7.05501	0.000104189	216.703	1929.92
B30M_17	0	4	53	254.558	60	7.34437	0.000361145	240.945	1956.07
B30M_17	0	4	61	810	785.175	7.719	0.000763178	146.083	2251.2
B30M_17	0	4	44	381.838	30	8.94454	0.000191987	105.69	2176.25
B30M_17	0	4	46	763.675	0	9.35456	0.000418663	281.717	2807.27
B30M_17	0	4	71	180	42.4264	9.39106	0.000122607	150.852	2111.96
B30M_17	0	4	80	484.665	30	9.57516	0.000124693	107.241	2156.86
B30M_17	0	4	53	0	30	9.77299	0.000314951	270.924	2213.12
B30M_17	0	4	56	648.999	750	9.83881	8.27E-05	133.781	2693.28
B30M_17	0	4	51	458.912	295.466	9.93115	0.000103414	318.215	2832.34
B30M_17	0	4	59	127.279	30	9.96416	0.000197172	288.435	2270.89
B30M_17	0	4	40	360	0	10.1107	9.50E-05	248.127	2191.57
B30M_17	0	4	31	0	0	10.8312	0.000821948	205.821	2031.54
B30M_17	0	4	18	90	0	10.9023	0.000094533	241.928	2203.13
B30M_17	0	4	0	685.42	283.019	11.0063	2.64E-05	186.973	2762.84
B30M_17	0	4	51	284.605	192.094	11.0429	5.91E-05	18.9967	2774.11
B30M_17	0	4	71	814.985	241.868	11.1579	1.48E-05	183.576	2270.37
B30M_17	0	4	54	201.246	30	11.1665	0.00121087	267.581	2481.99
B30M_17	0	4	66	90	30	11.216	0.0010035	191.31	2195.31
B30M_17	0	4	51	956.713	150	11.3862	0.00021106	283.36	2603.95
B30M_17	0	4	62	254.558	134.164	11.5396	7.71E-05	127.26	2221.3
B30M_17	0	4	38	636.396	323.11	11.7086	0.000028193	181.922	2235.82
B30M_17	0	4	61	0	42.4264	11.8569	0.000183105	234.462	2068.56
B30M_17	0	4	28	90	0	11.9533	0.000249863	287.959	2616.68
B30M_17	0	4	38	284.605	150	12.0136	0.000320017	144.028	2281.67
B30M_17	0	4	45	360	60	12.0265	0.000553429	129.71	2260.34
B30M_17	0	4	0	270	123.693	12.2261	0.000225484	143.865	2272.56
B30M_17	0	4	53	284.605	971.648	12.4456	0.000261843	76.139	2623.42
B30M_17	0	4	71	180	30	12.6218	6.02E-05	284.444	2266.58
B30M_17	0	4	0	180	0	12.7452	0.00128621	256.109	2459.7
B30M_17	0	4	58	742.159	30	12.9131	0.000230253	154.822	2132.97
B30M_17	0	4	50	360	150	12.968	0.000666618	126.663	2225.03
B30M_17	0	4	63	270	0	12.9794	0.00016129	231.391	2032.56
B30M_17	0	4	64	1098.59	577.062	13.0768	9.89E-05	208.301	2413.39
B30M_17	0	4	36	324.5	134.164	13.3145	0.000226736	148.946	1998.57
B30M_17	0	4	63	371.079	182.483	13.371	0.000269473	177.656	2388.55
B30M_17	0	4	38	90	189.737	13.4884	8.61E-05	204.37	2180.34
B30M_17	0	4	63	648.999	283.019	13.5371	1.88E-05	163.009	2386.25
B30M_17	0	4	65	810	536.656	13.544	0.000132024	141.595	2203.17
B30M_17	0	4	0	524.786	450	13.9313	0.000306129	24.1254	2942
B30M_17	0	4	48	201.246	108.167	13.9326	0.000811279	130.894	1958.37
B30M_17	0	4	32	636.396	375.899	13.9966	0.000542939	240.191	2726.98
B30M_17	0	4	56	969.33	699.714	14.0083	1.88E-05	169.611	2180.8
B30M_17	0	4	46	270	189.737	14.2646	0.000599563	41.9552	2607.58
B30M_17	0	4	0	774.209	30	14.5818	0.000663996	121.908	2830.37
B30M_17	0	4	27	655.21	523.927	14.6196	0.000627935	276.34	2717.76
B30M_17	0	4	72	524.786	108.167	14.6211	3.84E-05	243.435	2231.1
B30M_17	0	4	58	127.279	300	14.7808	0.000908613	248.703	2342.52
B30M_17	0	4	0	324.5	94.8683	14.8666	8.04E-05	247.751	2218.7
B30M_17	0	4	59	360	957.183	14.8771	0.000655293	281.611	2523.76
B30M_17	0	4	62	381.838	432.666	15.0278	0.00463748	134.132	2263.91
B30M_17	0	4	38	201.246	67.082	15.2588	0.000249445	248.429	2503.35
B30M_17	0	4	75	0	1263.21	15.5628	0.000249863	302.079	2632.06
B30M_17	0	4	62	201.246	268.328	15.6947	0.000993431	135.73	2203.55
B30M_17	0	4	35	890.955	42.4264	15.75	0.00143516	120.48	2902.04
B30M_17	0	4	32	0	60	15.7573	0.000863314	287.959	2589.14
B30M_17	0	4	21	360	600	15.8257	0.000179827	120.235	2489.62
B30M_17	0	4	0	450	752.396	15.8351	0.00122505	82.0565	2910.43
B30M_17	0	4	0	254.558	420	15.96	0.000313878	119.055	2666.53
B30M_17	0	4	65	254.558	30	16.1744	3.37E-05	230.44	2110.44
B30M_17	0	4	51	603.738	735.459	16.3132	0.000203371	73.457	2714.38
B30M_17	0	4	23	450	720.625	16.3753	0.00134915	25.475	2837.04
B30M_17	0	4	73	569.21	192.094	16.5076	0.000234365	248.847	2253.81
B30M_17	0	4	56	569.21	510	16.523	0.000272334	77.25	2713.75
B30M_17	0	4	74	90	1170.38	16.706	0.000286222	306.87	2622.77
B30M_17	0	4	50	636.396	228.473	16.9501	0.000748754	52.0334	2724.43
B30M_17	0	4	69	201.246	818.841	17.3242	0.00171113	208.163	2302.21
B30M_17	0	4	61	774.209	692.604	17.4544	0.000892639	90.5563	2182.55
B30M_17	0	4	50	1170	836.78	17.6963	0.000791967	121.212	2277.15
B30M_17	0	4	58	402.492	768.96	17.7352	0.00106567	6.63251	2686.6
B30M_17	0	4	63	254.558	30	17.8679	0.000243902	243.104	2134.94
B30M_17	0	4	0	742.159	161.555	17.8905	0.000706375	172.245	2779.85
B30M_17	0	4	58	630	630	18.0002	4.45E-05	117.77	2530.76
B30M_17	0	4	48	458.912	108.167	18.5212	0.000213385	135.739	2260.47
B30M_17	0	4	42	450	30	18.5541	0.000326276	17.0853	2683.7
B30M_17	0	4	47	90	882.326	18.6214	0.00120175	142.705	2358.6
B30M_17	0	4	42	402.492	810	19.0384	0.000127912	102.848	2432.17
B30M_17	0	4	0	547.449	468.615	19.1112	0.000662804	164.518	2597.14
B30M_17	0	4	0	900	403.609	19.3946	0.000102162	112.011	2754.64
B30M_17	0	4	45	1006.23	958.593	19.4962	0.00103718	153.435	2362.39
B30M_17	0	4	0	127.279	60	19.7882	0.000345945	353.792	2810.84
B30M_17	0	4	61	458.912	254.558	20.5829	8.45E-05	291.251	2794.88
B30M_17	0	4	0	450	735.459	20.595	0.00016129	111.919	2485.57
B30M_17	0	4	0	90	534.135	20.7366	0.000228047	138.879	2548.83
B30M_17	0	4	67	450	658.635	20.769	0.00145125	95.0424	2616.42
B30M_17	0	4	55	702.922	67.082	20.9559	0.00021553	297.897	2754.32
B30M_17	0	4	58	547.449	740.945	21.1961	0.00634098	121.527	2402.24
B30M_17	0	4	0	810	450.999	21.2628	0.00204509	207.621	2364.3
B30M_17	0	4	55	0	1094.9	21.3101	0.00148582	265.22	2372.58
B30M_17	0	4	55	1250.32	349.857	21.5986	0.000351071	242.54	2463.05
B30M_17	0	4	52	201.246	123.693	21.8746	0.000876546	264.852	2533
B30M_17	0	4	0	324.5	618.466	21.9694	0.000384629	263.157	2757.85
B30M_17	0	4	45	284.605	466.69	22.0921	0.000250578	274.509	2714.2
B30M_17	0	4	0	702.922	180	22.2373	5.84E-05	143.69	2815.75
B30M_17	0	4	22	180	210	22.4005	0.000462115	235.989	2755.35
B30M_17	0	4	50	450	381.838	22.4547	0.000187218	179.766	2304.25
B30M_17	0	4	0	450	829.759	22.5712	0.000903964	108.322	2888.24
B30M_17	0	4	62	180	192.094	22.7594	6.39E-05	101.944	2247.48
B30M_17	0	4	0	90	84.8528	22.9298	0.000232458	263.522	2511.82
B30M_17	0	4	68	254.558	150	22.9555	0.000100017	207.97	2224.18
B30M_17	0	4	45	371.079	268.328	23.078	0.000402153	5.48949	2800.19
B30M_17	0	4	69	324.5	189.737	23.1672	5.05E-05	207.97	2204.73
B30M_17	0	4	67	524.786	450	23.2772	9.05E-05	158.405	2503.96
B30M_17	0	4	72	685.42	384.187	23.5847	0.00017941	103.872	2384.38
B30M_17	0	4	40	254.558	169.706	23.7493	0.000635445	242.557	2537.01
B30M_17	0	4	51	284.605	782.304	23.806	0.000566244	208.179	2723.98
B30M_17	0	4	59	90	967.471	24.2557	0.000248492	123.527	2410.11
B30M_17	0	4	0	324.5	577.062	24.4478	0.000648201	265.503	2721.28
B30M_17	0	4	38	90	379.473	24.6703	0.000961423	287.738	2613.91
B30M_17	0	4	24	201.246	589.406	24.7162	0.00110286	198.654	2585.97
B30M_17	0	4	0	254.558	540.833	25.0575	0.000105023	143.722	2573.85
B30M_17	0	4	0	603.738	216.333	26.128	0.000434875	174.374	2763.43
B30M_17	0	4	39	127.279	331.361	26.3088	0.000178576	134.226	2306.26
B30M_17	0	4	58	381.838	998.599	26.4162	0.0006091	143.302	2479.28
B30M_17	0	4	38	90	30	26.9177	6.46E-05	246.638	2205.54
B30M_17	0	4	42	509.117	510	27.1959	0.000334322	154.89	2534.27
B30M_17	0	4	67	127.279	646.22	27.486	0.000140071	168.45	2491.12
B30M_17	0	4	0	270	402.492	27.7803	0.00157177	182.266	2803.3
B30M_17	0	4	0	90	335.41	28.3091	0.00049144	160.521	2727.88
B30M_17	0	4	0	90	906.973	28.9402	0.00100869	62.1476	2560.77
B30M_17	0	4	0	402.492	848.528	34.7944	0.000276685	157.433	2800.79
B35F_16	1	5	0	2118.35	305.941	16.0071	0.000252306	133.431	1831.48
B35F_16	0	5	0	2176.81	268.328	0.159155	0.000038147	307.235	1588.15
B35F_16	0	5	0	3947.71	566.039	0.337615	0.000470817	155.323	1997.16
B35F_16	0	5	0	1998.32	90	0.573822	8.46E-06	348.69	1639.56
B35F_16	0	5	0	1772.79	94.8683	0.606021	1.84E-05	275.389	1634.75
B35F_16	0	5	25	3546.73	0	0.656184	2.52E-05	194.036	1807.44
B35F_16	0	5	0	655.21	1272.79	0.857012	0.000309706	48.0128	1700.21
B35F_16	0	5	0	1537.92	30	1.15851	2.93E-05	78.6901	1648.8
B35F_16	0	5	0	1361.95	30	1.21712	0.000025034	16.3895	1626.88
B35F_16	0	5	0	1083.74	182.483	1.53034	4.04E-05	98.9726	1622.24
B35F_16	0	5	0	1707.63	0	1.66116	2.18E-05	113.962	1636.8
B35F_16	0	5	0	1622.5	390	1.92564	9.83E-06	128.29	1639.91
B35F_16	0	5	0	2022.5	123.693	1.96465	2.07E-05	58.2405	1640.2
B35F_16	0	5	0	1654.63	420	2.27478	8.99E-05	216.469	1647.3
B35F_16	0	5	0	4854.16	424.264	2.27755	4.45E-05	293.962	2007.07
B35F_16	0	5	0	1659.52	295.466	2.81796	6.32E-05	95.5275	1608.38
B35F_16	0	5	0	2178.67	284.605	2.84693	8.53E-05	140.711	1660.35
B35F_16	0	5	0	1440	30	2.89093	7.63E-05	301.504	1649.62
B35F_16	0	5	0	886.397	445.982	3.01696	0.000018537	117.35	1677.34
B35F_16	0	5	0	2167.49	313.209	3.15594	2.04E-05	130.914	1597.82
B35F_16	0	5	0	1006.23	466.69	3.46265	1.69E-05	99.2461	1674.65
B35F_16	0	5	0	3978.37	0	3.50066	0.000290215	106.113	1865.94
B35F_16	0	5	0	1938.66	60	3.59829	2.00E-05	353.66	1612.8
B35F_16	0	5	0	450	697.782	3.84039	1.67E-05	99.211	1892.85
B35F_16	0	5	0	774.209	657.951	4.01033	0.000028491	129.472	1691.02
B35F_16	0	5	34	1272.79	192.094	4.02755	0.000315011	47.7702	1935.68
B35F_16	0	5	0	284.605	886.397	4.48396	0.000437856	3.87126	1857.8
B35F_16	0	5	0	829.759	888.426	4.52162	0.000156283	120.619	1815.46
B35F_16	0	5	0	284.605	582.495	4.71598	0.000296593	45	1903.19
B35F_16	0	5	0	450	865.332	4.89099	5.49E-05	125.754	1707.05
B35F_16	0	5	0	1272.79	630	5.02628	0.000092268	111.297	1681.77
B35F_16	0	5	0	201.246	646.22	5.15065	5.23E-05	33.6901	1888.02
B35F_16	0	5	0	270	216.333	5.2756	5.08E-05	66.5953	1921.66
B35F_16	0	5	0	90	180	5.29337	1.56E-05	123.69	1867.79
B35F_16	0	5	0	702.922	764.853	5.39642	0.000211716	28.2016	1807.73
B35F_16	0	5	0	576.281	42.4264	5.44261	7.70E-05	145.784	1935.53
B35F_16	0	5	0	725.603	180	5.54283	0.000123262	80.9421	1929.41
B35F_16	0	5	0	569.21	979.49	5.63346	0.000128865	136.245	1726.31
B35F_16	0	5	0	381.838	361.248	5.67657	0.000239611	82.7757	1939.1
B35F_16	0	5	0	1094.9	1395.89	5.67657	8.88E-05	195.396	1852.79
B35F_16	0	5	0	540	513.517	5.73026	7.03E-05	41.6335	1901.53
B35F_16	0	5	0	4428.33	258.07	5.73244	1.16E-05	104.421	1898.04
B35F_16	0	5	0	90	469.574	5.84894	2.80E-05	74.1676	1738.96
B35F_16	0	5	0	603.738	442.945	5.88725	8.92E-05	345.579	1891.22
B35F_16	0	5	0	725.603	563.649	5.95892	0.000332832	25.2011	1879.2
B35F_16	0	5	0	324.5	573.149	5.95892	0.000159562	88.4518	1752.09
B35F_16	0	5	0	450	563.649	5.96939	9.42E-06	76.6075	1699.89
B35F_16	0	5	35	969.33	618.466	5.98088	0.000151873	129.699	1917.74
B35F_16	0	5	0	1272.79	268.328	6.2551	4.11E-05	298.101	1612.46
B35F_16	0	5	0	3874.18	134.164	6.2869	0.000041306	114.044	1845.42
B35F_16	0	5	0	655.21	324.5	6.52699	0.00014931	88.6028	1689.94
B35F_16	0	5	29	1207.48	603.738	6.52794	0.000318527	174.428	1930.17
B35F_16	0	5	0	1553.64	254.558	6.59904	0.000530362	206.131	1659.47
B35F_16	0	5	0	4838.28	335.41	6.61881	9.60E-05	258.959	1992.7
B35F_16	0	5	0	3750.96	240	6.62539	2.97E-05	134.061	1844.08
B35F_16	0	5	0	2167.49	391.152	6.62914	0.000206947	67.751	1787.56
B35F_16	0	5	0	254.558	201.246	6.77296	0.00031364	72.8241	1933.94
B35F_16	0	5	0	1173.46	60	6.85504	5.68E-05	295.852	1662.84
B35F_16	0	5	0	3672.4	268.328	7.01531	0.00013572	164.168	1882.41
B35F_16	0	5	26	900	94.8683	7.12415	0.000113726	75.1916	1952.03
B35F_16	0	5	0	2077.81	241.868	7.15455	0.000035584	100.751	1664.81
B35F_16	0	5	0	3743.39	391.152	7.17965	7.07E-05	129.806	1870.23
B35F_16	0	5	0	926.607	684.763	7.19604	2.24E-05	225	1669.94
B35F_16	0	5	0	1337.95	390	7.27656	0.000258684	224.119	1685.46
B35F_16	0	5	0	702.922	980.867	7.56608	0.000117064	201.468	1768.41
B35F_16	0	5	21	4293.67	241.868	7.58568	6.27E-05	258.465	1893.91
B35F_16	0	5	0	2534.42	108.167	7.7238	0.000263512	214.992	1699.97
B35F_16	0	5	0	2071.96	1641.25	7.74697	0.000351906	76.9209	1964.06
B35F_16	0	5	0	2471.32	660	7.85231	0.000379801	100.62	1835.78
B35F_16	0	5	0	1719.45	488.365	7.99487	0.000137329	93.7153	1675.26
B35F_16	0	5	0	926.607	690.652	8.051	0.000746012	160.498	1848.43
B35F_16	0	5	0	1710	42.4264	8.08997	4.70E-05	326.155	1594.78
B35F_16	0	5	0	2167.49	509.117	8.11128	5.75E-05	127.875	1638.28
B35F_16	0	5	0	3699.86	1476.11	8.41609	5.56E-05	61.7898	2002.81
B35F_16	0	5	0	3814.13	1490.37	8.46855	5.42E-05	50.3322	2007.76
B35F_16	0	5	0	371.079	711.196	8.53221	0.000151873	87.6141	1892.85
B35F_16	0	5	0	402.492	840.536	8.77635	0.00013423	229.332	1850.65
B35F_16	0	5	33	2634.71	1705.78	9.20367	0.000546217	139.715	2087.61
B35F_16	0	5	0	1571.78	361.248	9.31265	0.000207484	212.661	1665.77
B35F_16	0	5	26	1408.72	60	9.33297	0.000709414	30.6354	1952.72
B35F_16	0	5	31	1400.07	994.083	9.7023	0.000392377	267.672	1906.83
B35F_16	0	5	0	1018.23	684.105	9.74803	0.000142217	358.152	1646.85
B35F_16	0	5	0	1728.84	228.473	9.92134	0.000144005	204.326	1655.58
B35F_16	0	5	0	509.117	488.365	10.0129	0.000467181	77.2756	1918.66
B35F_16	0	5	0	1775.08	930	10.0347	0.000167847	49.8135	1837.02
B35F_16	0	5	0	1288.6	400.25	10.0347	4.97E-05	312.455	1627.93
B35F_16	0	5	38	3065.29	2197.38	10.077	0.000370145	204.963	2120.1
B35F_16	0	5	18	284.605	1012.03	10.1011	0.000435293	133.264	1880.64
B35F_16	0	5	13	1592.26	270	10.2809	0.000149727	166.682	1989.75
B35F_16	0	5	0	450	474.342	10.4087	0.000966787	69.6468	1830.7
B35F_16	0	5	25	3820.5	429.535	10.6976	0.000292897	72.8973	1887.9
B35F_16	0	5	0	904.489	247.386	11.3296	4.28E-05	305.707	1629.62
B35F_16	0	5	0	2077.81	379.473	11.3661	2.93E-05	264.193	1650.47
B35F_16	0	5	0	603.738	531.601	11.6553	0.000932395	121.228	1881.3
B35F_16	0	5	0	804.984	1098.59	12.0091	0.000171006	345.198	1816.59
B35F_16	0	5	0	4233.83	660.681	12.3144	0.000561476	55.6197	1796.54
B35F_16	0	5	26	127.279	829.759	12.4761	0.000816345	336.801	1871.99
B35F_16	0	5	0	1350	331.361	12.9319	0.000228226	235.349	1679.49
B35F_16	0	5	0	1083.74	150	13.2951	9.21E-05	58.4587	1700.66
B35F_16	0	5	0	2534.42	120	13.7452	0.00017041	75.9638	1750.18
B35F_16	0	5	0	2803.03	624.26	13.7721	0.000179052	216.812	1824.58
B35F_16	0	5	0	1622.5	1463.86	14.0404	0.00029552	130.946	1941.7
B35F_16	0	5	22	3216.16	1001.3	14.2658	0.000172079	114.185	2021.42
B35F_16	0	5	0	2294.56	1030.97	14.35	0.000645757	138.521	1934.28
B35F_16	0	5	29	2077.81	1442.81	14.6374	0.000721216	131.775	1881.43
B35F_16	0	5	15	2534.42	1741.03	14.7353	0.000404119	151.39	1987.53
B35F_16	0	5	0	1947	394.588	14.9225	6.34E-05	63.1219	1815.62
B35F_16	0	5	0	4058.99	606.712	15.0673	0.000415802	136.672	1824.98
B35F_16	0	5	31	270	256.32	15.0933	7.13E-05	94.1347	2043.81
B35F_16	0	5	34	2881.41	1659.52	15.1173	9.57E-05	184.128	2157.02
B35F_16	0	5	0	1098.59	390	15.2089	0.000293016	52.0284	1742.37
B35F_16	0	5	30	1654.63	810	15.6213	0.000498235	26.4707	1901.18
B35F_16	0	5	0	1224.13	1207.48	15.6641	0.000122309	159.411	1888.33
B35F_16	0	5	0	90	324.5	15.8109	0.0011692	39.0094	2064.3
B35F_16	0	5	0	2591.31	1182.24	15.9328	0.000335813	105.133	1929.02
B35F_16	0	5	0	2623.93	931.933	16.0774	0.000207603	100.552	1733.39
B35F_16	0	5	0	768.96	573.149	16.4164	0.000356555	233.464	1700.77
B35F_16	0	5	0	2355.53	593.97	16.5825	3.69E-05	185.528	1727.51
B35F_16	0	5	27	4709.33	954.83	16.813	0.000233769	283.941	1932.16
B35F_16	0	5	34	1527.35	901.998	16.9686	9.47E-05	348.465	1927.17
B35F_16	0	5	0	2340	1961.28	17.7309	0.000546038	119.683	2021.48
B35F_16	0	5	0	3781.07	997.246	17.7334	0.000551224	101.017	1805.65
B35F_16	0	5	0	569.21	577.062	18.1065	0.000232041	76.0831	2134.29
B35F_16	0	5	28	725.603	827.587	18.4042	0.000418961	8.40068	2154.03
B35F_16	0	5	0	2313.89	474.342	18.4293	0.00023663	95.0215	1749.53
B35F_16	0	5	0	2222.84	1087.06	18.4591	0.000359118	192.144	1803.03
B35F_16	0	5	0	3961.02	759.539	18.5165	7.75E-05	109.875	1827.21
B35F_16	0	5	40	3241.25	2096.14	18.7262	0.000413597	136.507	2233.68
B35F_16	0	5	39	1006.23	1012.03	19.4601	0.000727355	53.3103	2155.68
B35F_16	0	5	17	720	774.209	19.4768	0.000384986	57.8477	2208.71
B35F_16	0	5	19	1772.79	573.149	20.0021	0.000392258	61.9492	1887.23
B35F_16	0	5	0	450	241.868	20.2533	0.000291705	62.6633	2001.34
B35F_16	0	5	38	3081.1	2336.34	20.7529	0.000180662	159.174	2202.04
B35F_16	0	5	0	2540.81	150	20.7774	0.000751734	223.678	1705.61
B35F_16	0	5	0	2623.93	182.483	20.7774	0.00038898	223.678	1718.74
B35F_16	0	5	25	3427.1	1264.63	20.7835	0.00015533	178.264	2031.77
B35F_16	0	5	0	3654.71	161.555	20.9928	0.000234723	293.689	1793.03
B35F_16	0	5	0	702.922	570	21.0702	0.00141376	130.078	1980.41
B35F_16	0	5	17	3276.05	823.772	21.6051	0.000668824	91.8087	1995.54
B35F_16	0	5	0	2824.62	360	21.9873	0.000432134	235.743	1851.94
B35F_16	0	5	0	774.209	540	22.3933	0.000868082	137.816	1961.96
B35F_16	0	5	0	3600	997.246	23.1759	0.000397444	123.646	2076.65
B35F_16	0	5	28	3226.22	1542.6	23.8869	0.000232399	193.593	2101.63
B35F_16	0	5	28	2860.24	2031.6	24.2793	0.00032258	169.174	2164.59
B35F_16	0	5	0	2054.29	1005.78	25.428	0.000275373	205.799	1733.16
B35F_16	0	5	29	484.665	823.772	25.7092	0.00109822	55.1455	2237.01
B35F_16	0	5	0	127.279	834.086	25.8142	0.000323534	249.048	1708.89
B35F_16	0	5	0	324.5	721.249	26.0303	0.000193298	261.357	1732.38
B35F_16	0	5	0	3349.4	1406.17	26.6444	0.000205696	230.831	2083.81
B35F_16	0	5	0	3628.02	488.365	26.9267	0.000347674	212.039	1915.29
B35F_16	0	5	0	2106.85	792.023	27.8362	0.000468373	107.319	1768.15
B35F_17	1	6	0	3271.1	1440.62	19.1274	0.00335407	150.458	1994.64
B35F_17	0	6	0	3389.07	30	1.27303	7.26E-05	90	1547.1
B35F_17	0	6	0	6310.28	2184.03	1.53034	0.000643611	83.4537	2068.92
B35F_17	0	6	0	4160.49	67.082	1.57516	0.000114322	135	1992.97
B35F_17	0	6	0	6040.74	1612.76	1.6109	4.43E-05	191.31	1990.96
B35F_17	0	6	0	5076.03	496.588	1.83139	0.000100017	225	1977.86
B35F_17	0	6	0	1532.64	30	2.16371	1.56E-05	95.1944	1630.69
B35F_17	0	6	0	1802.25	108.167	2.62542	4.66E-05	358.264	1594.97
B35F_17	0	6	0	5149.7	127.279	2.666	6.91E-06	162.646	1979.21
B35F_17	0	6	0	1508.67	379.473	2.70829	2.21E-05	75.5792	1614.46
B35F_17	0	6	0	2875.78	67.082	2.81123	3.00E-05	351.87	1570.08
B35F_17	0	6	0	2071.96	465.725	2.93211	0.00009197	70.3462	1644.03
B35F_17	0	6	0	3340.93	60	3.14794	2.52E-05	135	1583.48
B35F_17	0	6	0	5035.18	1080	3.19763	4.17E-05	223.995	2052.66
B35F_17	0	6	0	3871.05	108.167	3.52041	8.46E-06	151.699	1603.19
B35F_17	0	6	0	5220	192.094	3.65904	1.50E-05	34.3803	1991.96
B35F_17	0	6	0	4176.04	192.094	3.84039	0.000100434	204.444	1993.79
B35F_17	0	6	0	3330	161.555	3.84367	0.000105858	191.889	1571.74
B35F_17	0	6	0	5098.32	618.466	4.1943	9.72E-05	343.301	1973.13
B35F_17	0	6	0	3514.61	150	4.23012	8.86E-05	204.179	1598.89
B35F_17	0	6	0	4344.31	547.449	4.30524	3.93E-05	127.504	1571.78
B35F_17	0	6	0	180	573.149	4.33579	5.27E-05	338.824	1777.12
B35F_17	0	6	0	4542.99	516.14	4.369	3.90E-05	205.71	2004.69
B35F_17	0	6	0	4454.77	792.023	4.43182	2.47E-05	136.469	1607.05
B35F_17	0	6	0	2970	30	4.44738	0.000043869	0	1557.58
B35F_17	0	6	0	2133.59	84.8528	4.52023	4.74E-05	108.435	1669.96
B35F_17	0	6	0	2355.53	360	4.52023	0.000455201	108.435	1768.48
B35F_17	0	6	0	201.246	1040.1	4.64221	0.000520587	257.152	1658.05
B35F_17	0	6	0	3996.65	30	4.86399	1.58E-05	116.147	1630.69
B35F_17	0	6	22	3272.34	300	5.01254	3.17E-05	100.954	1834.68
B35F_17	0	6	0	4765.75	1012.03	5.04122	1.06E-05	146.56	1609.61
B35F_17	0	6	0	2772.53	283.019	5.05115	0.000227273	37.875	1589.81
B35F_17	0	6	0	3449.48	174.929	5.06231	7.62E-05	128.66	1618.17
B35F_17	0	6	0	3896.07	268.328	5.07591	6.23E-05	143.746	1584.62
B35F_17	0	6	0	2022.5	108.167	5.18942	0.000112772	118.686	1663.93
B35F_17	0	6	0	3596.62	361.248	5.32285	3.12E-05	204.193	2004.05
B35F_17	0	6	0	3672.4	169.706	5.37318	6.17E-05	342.897	1536.59
B35F_17	0	6	0	4238.61	375.899	5.38714	7.59E-05	170.676	1634.67
B35F_17	0	6	0	4176.04	108.167	5.3883	1.90E-05	103.627	1908.47
B35F_17	0	6	0	3103.37	323.11	5.67987	0.000010252	154.832	1600.76
B35F_17	0	6	0	2228.3	360	5.78883	0.000262916	75.4655	1785.13
B35F_17	0	6	0	1898.55	318.904	5.82862	1.62E-05	131.987	1614.74
B35F_17	0	6	0	3569.5	318.904	5.99755	4.09E-05	204.193	2001.92
B35F_17	0	6	0	4776.79	335.41	6.02247	6.00E-05	258.959	1986.11
B35F_17	0	6	0	3360.27	174.929	6.0925	0.000146449	32.2425	1583.37
B35F_17	0	6	0	5767.03	1294.18	6.20105	3.87E-05	28.3008	1985.85
B35F_17	0	6	14	4098.71	1350	6.32544	4.26E-05	185.947	2034.22
B35F_17	0	6	0	2578.78	1224.13	6.41539	0.000382185	147.593	1882.82
B35F_17	0	6	0	4503.6	617.738	6.62539	3.42E-05	163.072	1661.85
B35F_17	0	6	22	3694.39	234.307	6.6357	4.82E-05	234.273	1985.41
B35F_17	0	6	0	1451.21	134.164	6.77296	7.31E-05	280.784	1651.57
B35F_17	0	6	0	2334.8	30	6.95399	1.66E-05	59.9314	1744.18
B35F_17	0	6	0	3907.49	283.019	7.17878	6.94E-05	138.576	1658.2
B35F_17	0	6	0	3694.39	212.132	7.46729	0.000128984	154.25	1941.96
B35F_17	0	6	0	2803.03	120	7.67322	4.17E-05	127.461	1792.87
B35F_17	0	6	0	4483.77	618.466	7.80339	0.000150561	252.3	1999.86
B35F_17	0	6	0	3143.56	488.365	8.17863	0.000317454	154.179	1619.85
B35F_17	0	6	26	5566.19	1083.74	8.23493	9.38E-05	58.7995	2012.15
B35F_17	0	6	0	4202.14	745.185	8.25063	0.000097394	239.697	2001.08
B35F_17	0	6	0	3360.27	120	8.3397	1.74E-05	346.759	1579.65
B35F_17	0	6	23	4383.29	1127.3	8.36328	0.000158191	339.326	2025.31
B35F_17	0	6	0	3769.27	182.483	8.7033	9.47E-05	168.486	1932.18
B35F_17	0	6	0	5516.49	1788.46	8.7167	0.000132024	117.058	1710.09
B35F_17	0	6	0	3529.56	1650	8.73569	0.000049293	103.523	2017.31
B35F_17	0	6	0	4060.99	120	8.82654	0.000160456	100.305	1688.01
B35F_17	0	6	0	636.396	391.152	8.96097	0.000194967	237.395	1786.05
B35F_17	0	6	26	3663.56	1080	9.17171	0.000987172	310.426	2011.38
B35F_17	0	6	0	1370.84	362.491	9.25998	0.000297666	270	1643.21
B35F_17	0	6	0	1405.84	1405.84	9.28307	0.000531077	62.4748	1774.84
B35F_17	0	6	0	1484.32	335.41	9.31265	0.000602961	230.194	1658.18
B35F_17	0	6	0	1947	780	9.37478	0.000135124	82.6942	1821.46
B35F_17	0	6	0	956.713	735.459	9.47522	0.000188708	230.906	1644.84
B35F_17	0	6	0	4395.28	726.223	9.48809	3.53E-05	252.553	1993.29
B35F_17	0	6	35	1361.95	597.746	9.97697	0.000268281	198.622	1895.7
B35F_17	0	6	22	4353.62	674.166	10.028	4.32E-05	205.769	2052.58
B35F_17	0	6	19	3304.36	1188.7	10.0716	8.50E-05	192.189	2023.45
B35F_17	0	6	0	3195.95	42.4264	10.1107	0.000225902	353.897	1610.09
B35F_17	0	6	0	1731.18	757.166	10.1771	0.000184715	207.16	1718.41
B35F_17	0	6	0	3438.9	342.053	10.2455	0.000094831	105.573	1966.37
B35F_17	0	6	0	4522.44	699.714	10.5013	3.71E-05	198.733	2033.3
B35F_17	0	6	0	524.786	84.8528	10.7596	0.000362694	34.992	1743.33
B35F_17	0	6	0	5501.79	1717.35	11.0919	0.0001719	106.085	1744.61
B35F_17	0	6	0	2577.21	1235.48	11.1471	0.000169516	220.426	1872.31
B35F_17	0	6	28	4553.68	1034.46	11.3719	0.000118375	346.827	1980.86
B35F_17	0	6	0	2271.5	780	11.7861	0.000153244	157.703	1852.72
B35F_17	0	6	0	829.759	660.681	11.8765	0.000969887	257.949	1813.37
B35F_17	0	6	0	1622.5	442.945	11.9672	0.000119865	22.3801	1918.16
B35F_17	0	6	0	5490	1659.52	12.1988	7.14E-05	117.553	1711.18
B35F_17	0	6	0	1288.6	1440	12.4546	0.000134468	186.499	1905.48
B35F_17	0	6	0	4519.76	268.328	12.5298	0.000706375	231.054	1882.21
B35F_17	0	6	23	1654.63	870	12.6091	0.000285149	61.8438	1915.84
B35F_17	0	6	0	2578.78	120	12.6331	0.000383139	83.0272	1735.45
B35F_17	0	6	0	603.738	192.094	12.7289	0.00006634	225.498	1733.93
B35F_17	0	6	0	3784.28	768.96	12.9017	0.000148535	165.964	1750.22
B35F_17	0	6	28	1476.11	873.613	12.9063	0.000140846	214.066	1924.73
B35F_17	0	6	0	6390.63	2401.69	13.0221	0.000193477	199.496	1900.89
B35F_17	0	6	0	2826.06	90	13.1914	0.000837743	3.61388	1596.11
B35F_17	0	6	0	4791.18	632.851	13.3732	0.000317812	136.42	1819.82
B35F_17	0	6	0	3672.4	1464.79	13.3868	5.84E-05	62.9279	2002.52
B35F_17	0	6	29	4851.66	523.927	13.4783	0.000288725	285.668	1944.65
B35F_17	0	6	0	2052.32	603.738	13.5319	8.68E-05	118.402	1672.5
B35F_17	0	6	0	2030.49	582.495	13.5319	6.18E-05	122.142	1665.75
B35F_17	0	6	0	1183.77	67.082	13.6952	3.55E-05	313.152	1656.78
B35F_17	0	6	0	3107.28	642.028	14.1229	0.000160098	122.374	1681.62
B35F_17	0	6	23	4562.56	360	14.2052	8.35E-05	62.7764	1995.76
B35F_17	0	6	21	1938.66	445.982	14.6611	9.70E-05	13.5479	1816.68
B35F_17	0	6	23	1698.12	1141.58	14.9376	0.00068444	138.991	1952.89
B35F_17	0	6	14	3755.28	626.418	15.1009	0.000448108	103.392	1964.96
B35F_17	0	6	0	1654.63	558.032	15.1527	0.00046128	59.3311	1940.08
B35F_17	0	6	0	484.665	1083.74	15.1865	0.0004161	176.088	1796.76
B35F_17	0	6	0	2534.42	882.326	15.5374	9.60E-05	111.695	1730.9
B35F_17	0	6	0	3505.38	276.586	15.6275	0.00018239	211.787	1949.33
B35F_17	0	6	0	1998.32	256.32	15.7504	0.000223279	152.425	1796.57
B35F_17	0	6	0	2794.35	108.167	15.7946	0.00005126	318.323	1584.5
B35F_17	0	6	0	4500.9	300	15.8199	0.00116539	141.992	1727.57
B35F_17	0	6	29	4773.4	930	15.8199	0.000374079	263.136	1921.89
B35F_17	0	6	0	3092.91	678.823	15.9332	0.00159019	119.238	1686.09
B35F_17	0	6	0	3081.1	721.249	15.9332	0.000585854	122.685	1704.87
B35F_17	0	6	0	5695.66	1187.94	16.1321	0.000925303	215.942	2002.92
B35F_17	0	6	29	4698.14	937.23	16.3628	0.000139356	287.124	1961.3
B35F_17	0	6	0	1898.55	1580.92	16.6806	0.000110328	142.306	1808.21
B35F_17	0	6	18	1907.07	534.135	16.8702	0.000185251	50.3815	1836.04
B35F_17	0	6	0	3510	1032.28	17.0519	0.000300705	57.2953	1767.97
B35F_17	0	6	23	1353	641.327	17.2562	0.000196576	200.05	1872.19
B35F_17	0	6	0	1361.95	1051.71	17.3452	0.0010798	268.135	1788.33
B35F_17	0	6	0	2521.61	268.328	17.3645	7.02E-05	328.729	1623.42
B35F_17	0	6	0	2795.8	737.902	17.4367	0.000140727	141.103	1683.05
B35F_17	0	6	24	1170	780.577	17.5563	0.000192761	212.085	1812.32
B35F_17	0	6	0	1571.78	1200.75	18.0444	0.000567555	263.39	1813.16
B35F_17	0	6	23	3699.86	442.945	18.0738	0.000361323	226.129	1921.57
B35F_17	0	6	0	1731.18	1197.75	18.2563	0.000240982	262.589	1791.18
B35F_17	0	6	0	648.999	680.147	18.2696	0.000695646	335.915	1778.18
B35F_17	0	6	0	2616.2	256.32	18.523	9.82E-05	313.546	1623.81
B35F_17	0	6	0	2559.86	323.11	18.607	0.000306368	356.689	1675.04
B35F_17	0	6	0	3947.71	276.586	19.5911	0.00021565	239.3	1958.32
B35F_17	0	6	31	1337.95	1041.39	19.6208	0.000325441	228.386	1890.14
B35F_17	0	6	0	1652.18	697.782	19.6376	9.26E-05	53.5609	1953.42
B35F_17	0	6	15	2938.47	182.483	20.292	0.000481308	291.549	1752.17
B35F_17	0	6	0	2737.24	375.899	20.4106	0.000517726	329.99	1619.58
B35F_17	0	6	0	4773.4	453.982	21.5684	8.12E-05	126.427	1890.2
B35F_17	0	6	0	2124.08	882.326	21.5749	8.64E-05	165.208	1758.13
B35F_17	0	6	0	3436.54	436.807	21.8746	0.000475764	208.516	1831.22
B35F_17	0	6	0	2648.51	999.05	23.2978	5.04E-05	121.608	1814.73
B35F_17	0	6	0	5676.42	1092.02	23.3333	0.000293732	188.704	1997.37
B35F_17	0	6	0	2881.41	457.93	23.4889	0.00031811	334.335	1622.56
B35F_17	0	6	0	4590.88	201.246	23.6574	0.000843287	133.972	1936.67
B35F_17	0	6	0	4233.83	450.999	26.023	0.000886083	111.529	1976.61
B35F_17	0	6	0	4143.91	540	26.4552	0.000476003	125.686	1945.75
B35F_17	0	6	0	254.558	763.675	27.781	0.000302732	261.819	1744.2
B35F_17	0	6	0	2760.82	1294.18	27.8937	0.000152349	112.105	1949.08
B35F_17	0	6	0	3003.9	1343.32	29.82	0.000402212	144.269	1874.49
B40_16	1	7	53	1592.26	424.264	13.5786	0.00138927	345.689	2007.37
B40_16	0	7	0	2616.2	42.4264	1.46702	3.38E-05	130.601	1625.96
B40_16	0	7	0	2743.16	0	1.5671	5.48E-06	125.538	1615.96
B40_16	0	7	0	284.605	67.082	1.76097	2.96E-05	161.565	1725.42
B40_16	0	7	0	2500.64	150	2.22705	3.05E-05	90	1642.06
B40_16	0	7	29	2250	2526.42	2.46666	4.43E-05	20.7723	2303.79
B40_16	0	7	0	2271.5	60	2.48452	6.96E-05	129.289	1651.85
B40_16	0	7	0	2396.43	2522.86	2.58909	4.98E-05	7.12502	2301.02
B40_16	0	7	0	450	0	2.5964	4.04E-05	61.6992	1713.58
B40_16	0	7	0	702.922	42.4264	2.67309	3.09E-05	59.6209	1707.27
B40_16	0	7	0	3054.7	90	2.92349	7.64E-05	157.62	1621.32
B40_16	0	7	0	201.246	108.167	3.05437	1.84E-05	128.66	1724.19
B40_16	0	7	21	1811.22	161.555	3.49165	1.53E-05	142.352	1678.91
B40_16	0	7	36	2684.96	2240.18	3.52934	9.08E-05	98.1301	2293.97
B40_16	0	7	0	509.117	30	3.71031	0.000218153	99.7824	1766.1
B40_16	0	7	0	201.246	123.693	3.75082	4.77E-05	100.62	1724.7
B40_16	0	7	32	324.5	42.4264	3.76924	0.000318289	316.397	2309.07
B40_16	0	7	0	1337.95	0	3.82067	5.42E-05	105.255	1686
B40_16	0	7	0	1738.19	94.8683	3.93909	0.000015676	140.528	1686.6
B40_16	0	7	27	576.281	30	4.32272	0.000582993	309.806	2329.79
B40_16	0	7	0	900	174.929	4.47274	0.000130415	80.6553	2412.57
B40_16	0	7	0	994.083	120	4.82774	5.94E-05	45	2184.28
B40_16	0	7	27	926.607	30	5.41957	1.61E-05	72.8973	2195.4
B40_16	0	7	0	1822.36	2227.29	5.58889	6.42E-05	55.4077	2447.18
B40_16	0	7	0	969.33	268.328	5.65892	0.000411332	104.036	2409.64
B40_16	0	7	22	284.605	474.342	5.86813	5.66E-05	328.241	2237.18
B40_16	0	7	0	90	150	5.97148	7.84E-05	90.8303	1737.98
B40_16	0	7	0	1548.42	228.473	6.0925	3.37E-05	60.1541	1686.24
B40_16	0	7	20	1654.63	120	6.25012	0.000218511	347.55	2041.46
B40_16	0	7	60	2423.32	1644.54	6.274	0.000208139	273.366	2192.38
B40_16	0	7	35	201.246	94.8683	6.43574	0.000107348	256.109	1804.03
B40_16	0	7	0	540	127.279	6.83598	9.01E-05	47.3859	1846.61
B40_16	0	7	55	254.558	1056.83	6.95399	0.00324035	261.384	2409.59
B40_16	0	7	34	1527.35	2634.03	6.98428	0.000329435	171.703	2439.62
B40_16	0	7	61	0	2220.2	7.05501	0.00123435	40.5444	2104.33
B40_16	0	7	38	0	2251.8	7.05501	0.000981629	269.012	2095.6
B40_16	0	7	0	180	174.929	7.15975	5.85E-05	234.904	1727.39
B40_16	0	7	33	1793.24	1020.44	7.20981	0.00045681	0	2009.27
B40_16	0	7	0	742.159	174.929	7.21067	0.000198662	72.7585	2230.43
B40_16	0	7	24	1622.5	2461.65	7.40985	2.22E-05	250.017	2425.49
B40_16	0	7	0	2139.28	120	7.51026	4.26E-05	74.5115	1686.46
B40_16	0	7	0	603.738	1187.94	7.61498	0.000212908	106.976	2231.25
B40_16	0	7	42	0	1668.17	7.67644	0.00315762	12.6624	2053.57
B40_16	0	7	0	720	241.868	7.69574	0.000586212	102.465	1824.29
B40_16	0	7	0	720	192.094	7.82947	0.000199735	89.4213	1763.68
B40_16	0	7	36	2701.5	2058.01	7.85231	0.000354767	325.67	2223.88
B40_16	0	7	0	0	814.985	7.9212	0.000365376	42.6627	2159.27
B40_16	0	7	30	270	384.187	7.98329	0.00143993	23.587	2259.11
B40_16	0	7	0	360	90	7.99487	0.000113726	92.8341	1770.08
B40_16	0	7	0	630	212.132	8.00413	0.000543058	90.6437	1791.08
B40_16	0	7	0	702.922	300	8.27299	0.000174761	1.91828	1820.73
B40_16	0	7	0	1152.56	212.132	8.54948	0.000286818	63.6767	2378.58
B40_16	0	7	0	1681.34	189.737	8.73639	0.000151217	98.6156	1709.73
B40_16	0	7	34	2294.56	2118.35	9.25602	8.95E-05	299.624	2313.06
B40_16	0	7	0	725.603	335.41	9.43389	0.000013113	51.789	2218.19
B40_16	0	7	37	655.21	1006.23	9.46232	0.000600934	135.699	2265.96
B40_16	0	7	0	1376.74	30	9.46813	3.47E-05	74.1569	1727.66
B40_16	0	7	0	2362.39	240	9.54261	0.000133932	14.8399	1621.88
B40_16	0	7	34	849.058	1609.97	9.60188	0.000912368	27.2996	2436.24
B40_16	0	7	45	284.605	863.771	9.69224	0.000169456	284.153	2371.47
B40_16	0	7	0	685.42	480	9.71987	0.000180483	110.095	1871.17
B40_16	0	7	38	2547.17	1958.98	9.78732	0.00010258	311.775	2246.4
B40_16	0	7	0	1855.4	778.845	9.93115	0.000071764	138.215	1940.78
B40_16	0	7	44	636.396	1106.75	10.0304	0.000728071	228.136	2224.75
B40_16	0	7	0	2228.3	254.558	10.3491	0.000255883	206.175	1666.49
B40_16	0	7	0	1932.38	210	10.4226	8.99E-05	255.124	1679.36
B40_16	0	7	35	127.279	2032.26	10.529	0.000822484	262.042	2108.25
B40_16	0	7	0	576.281	550.727	10.5611	3.91E-05	241.526	1750.59
B40_16	0	7	41	1907.07	90	10.616	4.88E-05	140.412	2086.03
B40_16	0	7	0	1405.84	757.166	10.6677	0.00030148	240.297	1783.72
B40_16	0	7	26	1738.19	1081.67	10.8501	0.000213087	5.73773	2012.93
B40_16	0	7	0	1170	342.053	11.1082	0.000200391	49.0042	1744.4
B40_16	0	7	46	1909.19	1470.92	11.1907	0.000657797	110.98	2202.96
B40_16	0	7	27	127.279	804.984	11.2229	0.00432181	60.9821	2259.23
B40_16	0	7	42	0	1164.99	11.2229	0.00013721	187.853	2136.75
B40_16	0	7	20	1373.79	323.11	11.5	8.13E-05	29.8904	1732.33
B40_16	0	7	29	685.42	2066.52	11.8569	0.000340343	245.908	2157.41
B40_16	0	7	35	180	2043.53	12.1258	0.0011304	354.806	2118.62
B40_16	0	7	33	0	1824.83	12.1528	0.00154793	348.551	2109.18
B40_16	0	7	0	1210.83	657.951	12.3207	0.000557065	170.961	1793.81
B40_16	0	7	0	1210.83	558.032	12.4054	0.000189364	235.808	1759.13
B40_16	0	7	22	90	1026.16	12.5714	0.00221211	255.964	2160.42
B40_16	0	7	0	1659.52	563.649	12.7005	0.00076282	330.524	2003.53
B40_16	0	7	0	1681.34	874.643	12.8179	0.00105584	269.029	1937.45
B40_16	0	7	26	1532.64	1381.3	12.8815	0.000162005	167.829	2198.98
B40_16	0	7	40	1982.04	1697.06	13.0497	0.000584841	61.7458	2206.52
B40_16	0	7	26	1532.64	632.851	13.0714	0.000399292	41.6051	2032.03
B40_16	0	7	30	2226.48	1930.52	13.3097	0.000231028	105.668	2407.12
B40_16	0	7	53	2294.56	1977.73	13.4219	0.000489891	120.455	2266.55
B40_16	0	7	41	484.665	1166.92	13.5959	0.0010162	114.063	2366.2
B40_16	0	7	43	201.246	2039.34	13.7213	0.000390291	247.782	2085.37
B40_16	0	7	0	1926.08	381.838	13.7311	0.000192642	229.611	1720.35
B40_16	0	7	0	1298	531.601	13.9166	0.00286251	80.1186	2408.52
B40_16	0	7	0	2250	2097.64	13.9695	0.000105619	258.366	2310.53
B40_16	0	7	36	2030.49	1884.04	13.9883	0.000245392	170.695	2399.18
B40_16	0	7	27	1898.55	1722.85	14.1361	0.000141144	266.522	2226.57
B40_16	0	7	37	2077.81	924.175	14.2593	0.00047195	49.4327	2001.1
B40_16	0	7	0	90	2469.86	14.492	0.000205755	1.84761	2069.51
B40_16	0	7	36	254.558	931.933	14.5898	0.00397289	313.877	2382.16
B40_16	0	7	29	360	576.281	14.7105	0.000377417	342.15	2357.89
B40_16	0	7	56	0	700.357	14.8981	0.00104564	29.31	2186.79
B40_16	0	7	0	3192.15	276.586	14.9144	0.000183642	186.009	1645.49
B40_16	0	7	47	0	1880.45	14.9577	0.000760078	289.156	2049.08
B40_16	0	7	50	180	2447.53	15.0799	0.00150394	0	2109.49
B40_16	0	7	0	1173.46	94.8683	15.1558	0.0003016	89.1186	1773.17
B40_16	0	7	28	90	1689.08	15.4247	0.000869215	213.794	2055.31
B40_16	0	7	0	458.912	618.466	15.7819	0.000323534	208.523	1841.36
B40_16	0	7	31	270	1081.67	15.7979	0.00119495	82.3596	2339.92
B40_16	0	7	40	1337.95	2506.39	15.9149	0.000194788	226.081	2384.53
B40_16	0	7	51	402.492	1261.78	15.9457	0.00105923	296.565	2205.4
B40_16	0	7	0	1719.45	825.409	16.1561	9.30E-05	265.778	1830.03
B40_16	0	7	0	636.396	258.07	16.1954	0.000196874	22.8999	1804.68
B40_16	0	7	34	2526.42	2137.59	16.5555	0.000575185	95.6307	2300.6
B40_16	0	7	63	371.079	424.264	16.5978	0.000249982	51.0441	2214.99
B40_16	0	7	0	2448.26	212.132	16.644	0.000357389	4.23639	1623.97
B40_16	0	7	26	90	2047.27	16.6512	0.000837326	277.341	2096.43
B40_16	0	7	45	90	1176.14	16.957	0.000621259	346.383	2164.49
B40_16	0	7	0	1423.02	30	17.0611	0.00108773	76.6555	2135.86
B40_16	0	7	10	1654.63	1127.7	17.2426	0.000802755	314.275	1945.8
B40_16	0	7	0	2222.84	450	17.7703	0.00100696	112.449	1857.93
B40_16	0	7	0	1768.22	30	17.9137	0.000408292	124.851	2057.91
B40_16	0	7	61	720	1499.4	18.0075	0.000164986	14.0956	2289.21
B40_16	0	7	30	636.396	1776.85	18.3709	0.00228906	44.0556	2345.76
B40_16	0	7	64	270	2310	18.4006	0.00192654	294.146	2186.29
B40_16	0	7	53	524.786	1583.19	19.0089	0.00186783	36.3218	2408.93
B40_16	0	7	39	1913.43	1517.89	19.2393	0.000118673	56.6894	2157.17
B40_16	0	7	34	360	42.4264	19.3184	0.000956953	64.9831	2097.49
B40_16	0	7	0	2257.19	1845.67	19.3708	0.00234932	86.8966	2139.04
B40_16	0	7	34	569.21	1790.47	19.6735	0.000834763	32.6508	2354.61
B40_16	0	7	43	524.786	169.706	20.8772	0.00018245	62.8297	2171.91
B40_16	0	7	58	2022.5	1250.32	21.3668	0.000519991	57.2361	2091.12
B40_16	0	7	26	1253.55	189.737	21.527	0.000151336	8.60139	1920.17
B40_16	0	7	56	926.607	84.8528	21.5502	0.00187832	55.2348	2134.43
B40_16	0	7	29	926.607	94.8683	21.5502	0.000671268	59.1054	2136.28
B40_16	0	7	35	2707.49	2269.91	21.7386	0.000202179	99.2557	2338.25
B40_16	0	7	34	2174.95	1451.21	22.0877	7.06E-05	43.3397	2154.79
B40_16	0	7	0	1113.24	1243.1	22.5637	0.000305414	209.65	2005.78
B40_16	0	7	29	1337.95	637.809	23.4703	0.000288129	15.9735	1913.81
B40_16	0	7	0	829.759	450	23.5011	0.00184464	99.8916	2229.68
B40_16	0	7	33	742.159	150	23.5981	0.000320137	61.7239	1859.32
B40_16	0	7	26	2161.87	1741.03	23.7789	0.00145364	131.239	2123.2
B40_16	0	7	27	2222.84	2344.8	23.8679	0.000363767	45.2653	2369.56
B40_16	0	7	23	2101.07	1688.82	23.9086	0.000214338	120.069	2087.01
B40_16	0	7	0	1224.13	818.841	24.0588	0.000786245	93.0315	1958.53
B40_16	0	7	0	1373.79	488.365	24.2067	0.00141156	93.7199	2054.94
B40_16	0	7	56	804.984	1529.71	24.5729	0.00119328	3.19954	2375.65
B40_16	0	7	28	2251.8	1830.25	27.3809	0.00183213	99.9296	2151.02
B40_16	0	7	0	324.5	496.588	27.6119	3.50E-05	243.172	1893.35
B40_16	0	7	0	1350	1585.18	27.8241	0.00199252	56.5877	2194.07
B40_16	0	7	0	2071.96	123.693	29.4127	0.000479579	111.485	1877.1
B40_16	0	7	0	969.33	591.693	31.8212	0.00205928	62.9797	1895.53
B41M_17	1	8	0	3759.59	852.76	17.1598	0.000417173	322.085	1968.89
B41M_17	0	8	0	3743.39	816.088	1.01898	2.64E-05	198.435	1601.05
B41M_17	0	8	0	4680.87	658.635	1.72101	0.000135958	326.31	1858.75
B41M_17	0	8	0	1272.79	1145.51	2.4972	2.12E-05	270	1618.75
B41M_17	0	8	36	904.489	1103.09	3.60353	5.98E-05	61.6992	2267.31
B41M_17	0	8	0	829.759	2952.37	3.70862	2.12E-05	339.677	1600.33
B41M_17	0	8	0	4253.87	420	3.74074	7.51E-05	301.201	1867.1
B41M_17	0	8	27	2700	30	3.83547	3.69E-05	65.2565	2253.69
B41M_17	0	8	0	2191.64	174.929	3.92469	2.13E-05	326.041	1598.4
B41M_17	0	8	0	4589.12	780.577	4.05866	0.00028491	273.366	1944.68
B41M_17	0	8	0	2222.84	30	4.08954	6.77E-05	311.326	1998.44
B41M_17	0	8	0	1370.84	1654.63	4.12019	1.19E-05	289.134	1648.45
B41M_17	0	8	31	2545.58	364.966	4.15666	6.32E-05	308.884	2222.17
B41M_17	0	8	0	2108.77	182.483	4.38622	2.17E-05	292.62	1539.9
B41M_17	0	8	0	804.984	2600.5	4.40338	3.71E-05	275.711	1584.75
B41M_17	0	8	0	603.738	2379.29	4.41335	9.04E-05	329.744	1560.24
B41M_17	0	8	54	1892.14	1622.5	4.60555	0.000636756	182.573	2310.27
B41M_17	0	8	0	2471.32	84.8528	4.80038	1.73E-05	311.1	1635.75
B41M_17	0	8	0	4604.1	268.328	4.83683	0.000028491	244.654	1878.56
B41M_17	0	8	0	2077.81	466.69	5.11893	4.80E-05	187.125	1660.95
B41M_17	0	8	0	4593.53	324.5	5.36385	4.74E-05	313.698	1877.1
B41M_17	0	8	0	3245	764.853	5.51568	8.62E-05	319.667	1561.83
B41M_17	0	8	0	3644.72	570	5.63235	2.52E-05	16.3139	1583.32
B41M_17	0	8	0	804.984	1415.1	5.76721	3.80E-05	0	1559.78
B41M_17	0	8	0	1629.97	827.587	5.78991	9.04E-05	2.72631	1608.22
B41M_17	0	8	0	1642.35	829.759	5.78991	3.72E-05	336.595	1604.62
B41M_17	0	8	0	4148.79	823.772	5.80284	0.00004071	309.144	1588.85
B41M_17	0	8	29	1719.45	210	6.0802	0.000201344	227.386	2210.89
B41M_17	0	8	0	3984.47	1328.16	6.43864	8.11E-05	176.348	1999.32
B41M_17	0	8	40	994.083	150	6.46663	0.000441849	106.504	2201.65
B41M_17	0	8	0	1548.42	2448.26	6.46855	1.92E-05	320.807	1659.56
B41M_17	0	8	32	1026.16	0	6.82779	4.24E-05	86.0091	2137.62
B41M_17	0	8	19	2423.32	180	6.85504	4.08E-05	46.023	2242.35
B41M_17	0	8	34	2305.12	573.149	6.96558	0.000212431	263.019	2084.01
B41M_17	0	8	35	1442.81	201.246	7.06204	0.000124633	186.009	2195.19
B41M_17	0	8	0	4245.29	1310.42	7.0717	0.000160754	291.682	1642.87
B41M_17	0	8	0	1571.78	2564.25	7.22699	2.93E-05	290.739	1656.44
B41M_17	0	8	30	2362.39	632.851	7.27571	0.00142395	276.47	2074.96
B41M_17	0	8	0	1879.26	1230.37	7.31732	0.000019908	308.853	1678.7
B41M_17	0	8	0	1659.52	2286.5	7.38642	2.78E-05	314.17	1670.39
B41M_17	0	8	0	1659.52	2015.37	7.40066	3.54E-05	16.8584	1691.6
B41M_17	0	8	0	2167.49	636.396	7.42738	5.02E-05	284.184	1667.13
B41M_17	0	8	0	3560.41	1464.79	7.4648	2.96E-05	281.793	1648.87
B41M_17	0	8	0	1465.09	2185.06	7.46729	4.54E-05	27.4287	1661.13
B41M_17	0	8	0	1652.18	1697.06	7.51026	1.48E-05	318.094	1671.59
B41M_17	0	8	36	2346.91	30	7.54971	7.96E-05	185.412	2198.28
B41M_17	0	8	40	1138.42	134.164	7.61091	0.000132978	17.1524	2194.65
B41M_17	0	8	50	1423.02	30	8.05253	8.12E-05	334.069	2151.81
B41M_17	0	8	0	1397.18	934.345	8.1507	0.000053525	250.159	1598.7
B41M_17	0	8	0	1263.21	570.789	8.16656	0.000813246	54.4623	2109.28
B41M_17	0	8	29	1353	510	8.16656	0.000330925	104.574	2132.25
B41M_17	0	8	0	1006.23	1518.19	8.17788	3.33E-05	278.448	1603.27
B41M_17	0	8	31	2648.51	424.264	8.19895	0.000100851	206.075	2247.5
B41M_17	0	8	0	4218.5	120	8.28043	0.000030756	275.29	1912.27
B41M_17	0	8	21	4218.5	150	8.56672	5.17E-05	286.074	1919.65
B41M_17	0	8	24	2139.28	1524.11	8.64312	0.000420034	175.849	2316.41
B41M_17	0	8	34	1451.21	212.132	8.86468	6.61E-05	298.163	2136.53
B41M_17	0	8	0	3733.64	807.775	9.34868	5.60E-05	244.516	1675.78
B41M_17	0	8	0	3500.76	1081.67	9.54261	0.000203669	281.622	1807.06
B41M_17	0	8	30	4024.92	330	9.82891	8.65E-05	307.2	1934.96
B41M_17	0	8	0	1250.32	2524.46	9.87401	8.42E-05	246.571	1636.13
B41M_17	0	8	35	1892.14	30	9.89863	7.58E-05	167.645	2234.36
B41M_17	0	8	0	2818.88	108.167	10.0189	0.000159502	143.31	2006.92
B41M_17	0	8	0	3671.29	1626.93	10.0661	0.000202417	285.673	1701.14
B41M_17	0	8	0	4589.12	976.729	10.3614	0.000105619	219.218	1720.42
B41M_17	0	8	0	2526.42	424.264	10.4075	0.000147164	6.63251	1999.06
B41M_17	0	8	17	1800	339.411	10.4127	0.000839353	124.531	2237.48
B41M_17	0	8	0	2860.24	42.4264	10.5514	0.000142634	136.364	1962.89
B41M_17	0	8	30	4009.8	305.941	10.572	6.78E-05	295.56	1953.42
B41M_17	0	8	0	4344.31	60	10.8546	0.000137448	258.495	1904.12
B41M_17	0	8	14	3340.93	582.495	10.9227	0.000114977	139.086	2132.07
B41M_17	0	8	0	2071.96	1946.54	11.0718	0.000447035	301.087	1755.87
B41M_17	0	8	23	4238.61	30	11.2095	2.88E-05	273.483	1910.38
B41M_17	0	8	32	1998.32	60	11.3444	0.00012356	206.742	2247.6
B41M_17	0	8	0	3944.63	1434.05	11.4246	6.42E-05	284.115	1653.88
B41M_17	0	8	30	1907.07	300	11.4477	0.00118667	267.032	2064.11
B41M_17	0	8	0	4604.1	630	11.7127	2.06E-05	118.664	1892.41
B41M_17	0	8	22	2623.93	90	12.229	0.000133634	179.226	2287.52
B41M_17	0	8	0	2813.13	523.927	12.2334	8.18E-05	270.246	1714.64
B41M_17	0	8	34	450	960.469	12.2567	5.17E-05	20.6841	2233.47
B41M_17	0	8	25	2502.26	192.094	12.4699	0.000295639	198.61	2262.49
B41M_17	0	8	41	1898.55	980.867	12.5298	4.71E-05	335.163	2069.96
B41M_17	0	8	25	4155.62	120	12.6724	0.000157475	262.933	1922.11
B41M_17	0	8	0	3886.71	560.446	12.8548	9.63E-05	332.65	1558.84
B41M_17	0	8	20	3378.3	735.459	12.9839	0.000179172	301.201	1938.44
B41M_17	0	8	40	2299.85	1790.47	12.9844	8.08E-05	294.558	2185.83
B41M_17	0	8	0	2841.78	241.868	13.0998	7.32E-05	341.411	1660.16
B41M_17	0	8	26	1260	1060.66	13.2137	0.000447273	306.442	2232.82
B41M_17	0	8	40	1540.55	134.164	13.4827	0.000106812	44.1512	2171.73
B41M_17	0	8	36	2458.17	647.611	13.5609	0.000983357	242.425	2184.89
B41M_17	0	8	0	2471.32	740.945	13.6459	7.99E-05	252.711	1716.43
B41M_17	0	8	0	2176.81	1647.54	13.6858	0.000239789	327.579	1755.06
B41M_17	0	8	65	2362.39	632.851	13.9469	0.000208616	323.643	2380.88
B41M_17	0	8	0	2931.57	296.985	13.9716	0.000336111	129.109	2032.17
B41M_17	0	8	61	484.665	530.754	14.4903	0.000680208	95.0291	2206.15
B41M_17	0	8	0	4033.97	1044.84	14.5595	0.000108302	35.9885	2028.64
B41M_17	0	8	0	3818.38	510	15.0673	2.26E-05	283.713	1752.36
B41M_17	0	8	0	4245.29	216.333	15.2078	0.000139534	294.02	1847.08
B41M_17	0	8	0	4846.65	283.019	15.2085	0.000094831	99.8658	1945.17
B41M_17	0	8	0	3017.35	324.5	15.2629	5.90E-05	157.405	2048.02
B41M_17	0	8	0	3911.64	1321.36	15.2753	0.000119865	281.31	1902.83
B41M_17	0	8	32	3969.19	859.069	15.4013	0.000097394	229.95	2244.32
B41M_17	0	8	26	4105.62	750.6	15.4593	6.79E-05	194.246	2090.61
B41M_17	0	8	26	2176.81	150	15.4964	6.34E-05	294.677	2244.03
B41M_17	0	8	35	2340	553.173	15.7504	0.000190437	242.425	2161.29
B41M_17	0	8	39	2701.5	1825.08	16.2049	7.98E-05	323.078	2132.28
B41M_17	0	8	28	2991.74	1106.35	16.2179	0.000106812	208.171	2136.19
B41M_17	0	8	22	3699.86	408.044	16.6945	0.0001086	268.958	1935.16
B41M_17	0	8	14	3814.13	1129.29	16.7117	0.00101483	1.01939	1847.96
B41M_17	0	8	25	2881.41	474.342	16.7727	0.000146329	323.13	2114.67
B41M_17	0	8	0	2779.82	30	17.2559	4.29E-05	81.0047	2330.31
B41M_17	0	8	0	3195.95	362.491	18.1413	0.000202298	248.136	1680
B41M_17	0	8	0	1909.19	2109.83	18.349	4.24E-05	320.778	1690.68
B41M_17	0	8	0	3099.45	390	18.3682	0.000110865	133.644	2074.84
B41M_17	0	8	40	1272.79	403.609	18.5233	0.000486791	349.249	2146.54
B41M_17	0	8	48	1855.4	1548.71	18.6259	0.000462234	253.61	2280.28
B41M_17	0	8	0	2960.44	1171.54	18.7645	0.000392914	306.355	1858.03
B41M_17	0	8	26	2971.36	283.019	18.7785	0.000281572	43.6521	2351.77
B41M_17	0	8	63	3427.1	182.483	18.9583	0.000208974	247.874	2405.92
B41M_17	0	8	0	4387.9	429.535	19.243	8.67E-05	263.264	1977.08
B41M_17	0	8	33	2106.85	1452.45	19.2475	0.000107884	109.759	2310.72
B41M_17	0	8	0	3272.34	958.593	20.0545	0.000185966	182.849	2210.18
B41M_17	0	8	18	2826.06	436.807	20.4781	0.000214875	119.745	2348.27
B41M_17	0	8	26	3226.22	690.652	20.5767	0.000243187	167.609	2271.93
B41M_17	0	8	0	3160.27	1173.46	20.6444	0.00190163	187.413	1939.23
B41M_17	0	8	0	2167.49	553.173	21.3101	6.37E-05	246.866	2016.11
B41M_17	0	8	15	4698.14	742.159	21.4282	7.51E-05	295.755	1851.53
B41M_17	0	8	59	2870.14	764.853	21.5112	0.000340998	311.285	2230.17
B41M_17	0	8	0	2355.53	1644.54	21.5945	3.79E-05	349.87	1822.56
B41M_17	0	8	14	1173.46	603.738	21.6367	0.000253677	287.622	2216.08
B41M_17	0	8	0	2907.99	1215.65	24.0777	0.000410378	301.269	1846.56
B41M_17	0	8	0	2741.68	161.555	24.1265	0.000156283	124.349	2423.49
B41M_17	0	8	24	1674.1	1794.24	24.2424	0.000972092	257.429	2169.61
B41M_17	0	8	57	2526.42	715.612	24.5116	0.000176191	2.77022	2116.5
B41M_17	0	8	30	3584.22	642.028	24.5292	0.000328362	204.069	2346.95
B41M_17	0	8	0	2881.41	1247.8	24.5677	0.0116159	26.7207	2077.13
B41M_17	0	8	0	2980.89	1578.92	25.186	0.000235856	358.178	1930.46
B41M_17	0	8	0	1932.38	2047.49	25.9341	0.00115234	265.452	1923.56
B41M_17	0	8	38	3057.35	926.607	26.4438	0.000840485	337.821	2135
B41M_17	0	8	41	3124.18	874.643	26.7824	0.00135064	320.906	2165.2
B41M_17	0	8	0	4090.79	1082.08	26.8473	0.000151336	34.0389	1990.96
B41M_17	0	8	45	3427.1	366.197	27.6371	0.000810862	258.743	2249.87
B41M_17	0	8	0	4278.55	917.823	27.8976	0.000124514	4.51399	1986.99
B41M_17	0	8	9	3676.81	420	27.9045	0.000943303	305.608	2107.55
B41M_17	0	8	15	2811.69	1425.55	28.4883	0.000121355	3.52145	1914.79
B41M_17	0	8	0	2700	1308.01	28.759	0.000186503	256.675	2046.08
B41M_17	0	8	0	1719.45	1783.17	29.4376	4.65E-05	238.577	2078.44
B41M_17	0	8	0	3057.35	1146.3	29.6378	0.000449181	0.371242	1965.02
B41M_17	0	8	0	1728.84	1707.63	29.7607	0.000206649	255.704	2104.95
B41M_17	0	8	42	1310.42	1398.46	31.0365	0.000507474	307.31	2289.7
B41M_17	0	8	55	3319.04	1060.66	31.6548	0.000837445	44.5893	2167.33
B50F_16	1	9	56	450	915.86	13.723	0.000299752	42.1376	2250.82
B50F_16	0	9	49	768.96	169.706	1.42323	7.34E-05	337.249	2392.86
B50F_16	0	9	34	900	2040	2.07422	0.000228584	57.5288	2637.9
B50F_16	0	9	57	524.786	361.248	2.20995	2.63E-05	59.7436	2500.17
B50F_16	0	9	0	381.838	900	2.34858	0.000598073	158.356	1732.99
B50F_16	0	9	59	768.96	1576.64	2.70829	8.39E-05	220.236	2526.53
B50F_16	0	9	65	1026.16	1101.45	3.01696	6.42E-05	108.435	2601.08
B50F_16	0	9	0	849.058	2047.49	3.14794	0.000829041	207.79	1980.28
B50F_16	0	9	35	324.5	2018.04	3.94707	0.00050056	49.8991	2500.8
B50F_16	0	9	0	1537.92	1337.95	4.2212	3.80E-05	107.676	1975.45
B50F_16	0	9	44	450	1142.37	4.7213	2.74E-05	33.3664	2540.55
B50F_16	0	9	48	1006.23	94.8683	4.82904	1.11E-05	279.462	2503.57
B50F_16	0	9	0	90	0	5.23149	0.000360608	80.2176	1643.46
B50F_16	0	9	0	450	174.929	5.23748	8.15E-05	172.816	1682.27
B50F_16	0	9	56	804.984	150	5.4161	0.0001266	39.4278	2400.73
B50F_16	0	9	72	0	2484.21	5.50092	0.000152051	326.768	1877.34
B50F_16	0	9	0	201.246	973.499	5.52474	9.69E-05	107.103	2039.14
B50F_16	0	9	22	371.079	730.548	5.7248	0.000268519	156.644	2126.66
B50F_16	0	9	53	324.5	523.927	5.78991	7.63E-05	87.5104	2514.61
B50F_16	0	9	0	180	819.39	6.01002	4.57E-05	30.9638	2633.51
B50F_16	0	9	38	1173.46	690	6.07096	3.90E-05	16.8584	1915.98
B50F_16	0	9	60	569.21	1410.32	6.36079	7.15E-05	120.719	2555.27
B50F_16	0	9	39	1083.74	1793.24	6.59621	6.78E-05	38.9275	2700.74
B50F_16	0	9	0	0	488.365	6.72137	0.000144541	357.138	1652.68
B50F_16	0	9	0	0	550.727	6.73984	6.88E-05	34.5085	2026.79
B50F_16	0	9	0	0	228.473	6.92625	0.000335038	17.6761	1613.33
B50F_16	0	9	0	630	1546.38	6.97538	9.96E-05	50.5275	2575.84
B50F_16	0	9	15	0	2564.78	7.33255	0.000340581	32.6609	1931.44
B50F_16	0	9	31	360	1466.32	7.41821	0.000486255	99.6052	2151.37
B50F_16	0	9	0	371.079	771.298	7.48715	0.000192761	144.462	2132.33
B50F_16	0	9	0	270	800.5	7.60848	0.000299215	68.8753	1728.09
B50F_16	0	9	65	540	364.966	7.61498	0.000139773	55.1543	2531.1
B50F_16	0	9	51	917.823	947.259	7.66758	3.98E-05	342.277	2584.16
B50F_16	0	9	25	0	2373.6	7.89231	0.000300169	318.9	1941.86
B50F_16	0	9	0	127.279	30	8.22296	0.00012517	84.4725	1633.26
B50F_16	0	9	0	381.838	417.852	8.30642	5.08E-05	92.7263	1727.26
B50F_16	0	9	0	381.838	436.807	8.30642	0.000131071	135.754	1727.99
B50F_16	0	9	27	1152.56	1757.75	8.38093	0.000209689	6.24191	1995
B50F_16	0	9	0	1152.56	1798.25	8.38093	0.00022018	350.64	1993.28
B50F_16	0	9	0	180	980.867	8.46855	0.0004704	96.3402	2088.85
B50F_16	0	9	38	0	1701.82	8.49321	0.000085175	288.435	2498.66
B50F_16	0	9	24	636.396	42.4264	8.61821	0.000342667	97.275	2104.01
B50F_16	0	9	61	284.605	390	8.7371	5.98E-05	96.2258	2420.19
B50F_16	0	9	0	90	2782.89	9.06429	0.000222445	342.121	2058.73
B50F_16	0	9	0	201.246	2204.95	9.16637	0.000118554	41.5107	1977.12
B50F_16	0	9	74	1083.74	308.869	9.24346	0.000163913	324.462	2110.69
B50F_16	0	9	0	127.279	901.998	9.46361	0.000170708	113.575	1762.68
B50F_16	0	9	0	725.603	1167.3	9.59806	8.50E-05	14.2645	2655.54
B50F_16	0	9	72	450	1273.5	9.76925	6.08E-05	30.0378	2357.72
B50F_16	0	9	52	763.675	2089.26	10.3057	0.000031054	71.8008	2615.01
B50F_16	0	9	58	360	2671.52	10.3526	0.000144243	8.70737	2165.86
B50F_16	0	9	0	1145.51	1530	10.4261	0.000134051	118.887	1942.39
B50F_16	0	9	68	450	1394.6	10.5307	1.87E-05	60.0378	2367.46
B50F_16	0	9	0	1127.7	1080	10.7399	0.000121355	23.7495	1859.21
B50F_16	0	9	50	1373.79	1752.63	10.7736	0.000149727	104.744	2668.62
B50F_16	0	9	27	127.279	1087.47	10.8429	0.00061661	31.9613	2075.18
B50F_16	0	9	0	1083.74	1470	10.8562	0.000115395	102.124	1941.25
B50F_16	0	9	0	1337.95	1230	11.2769	2.97E-05	85.1009	1888.72
B50F_16	0	9	65	381.838	1336.6	11.2785	0.00014472	115.038	2433.21
B50F_16	0	9	0	450	241.868	11.4041	0.000110865	46.3804	1777.15
B50F_16	0	9	54	270	1784.43	11.7617	6.16E-05	72.532	2305.65
B50F_16	0	9	49	655.21	42.4264	11.8048	3.64E-05	66.5014	2467
B50F_16	0	9	0	1170	30	11.8342	0.000289202	51.3402	2252.68
B50F_16	0	9	43	254.558	626.418	11.9388	0.000926554	102.783	2530.31
B50F_16	0	9	0	324.5	120	12.1243	0.00035423	130.28	1791.1
B50F_16	0	9	0	1328.83	657.951	12.1807	0.000247002	127.681	1815.19
B50F_16	0	9	82	0	1480.07	12.2699	0.00132138	65.0715	2130.38
B50F_16	0	9	0	270	1749.29	12.2994	0.000235975	39.4725	1890.29
B50F_16	0	9	22	201.246	990.454	12.5331	0.000790358	72.9236	2042.16
B50F_16	0	9	15	1173.46	1942.83	12.5912	6.70E-05	111.14	2055.81
B50F_16	0	9	65	768.96	1950.92	12.823	0.000166476	60.4993	2475.02
B50F_16	0	9	0	360	1812.46	12.8359	0.000109017	45.4939	1878
B50F_16	0	9	50	450	1276.32	12.8649	5.16E-05	71.565	2565.81
B50F_16	0	9	60	849.058	1529.71	13.0484	1.45E-05	76.1303	2503.79
B50F_16	0	9	51	509.117	997.246	13.0782	0.000198483	63.2928	2574.72
B50F_16	0	9	0	1361.95	1310.42	13.1775	0.000193298	79.6337	1801.37
B50F_16	0	9	29	90	2525.17	13.3974	0.000310659	287.85	1930.7
B50F_16	0	9	48	655.21	2015.59	13.418	0.000171125	73.3342	2494.26
B50F_16	0	9	48	450	42.4264	13.6755	0.000273705	1.72266	2044.78
B50F_16	0	9	22	1049.57	2023.39	13.6901	0.000290453	97.2061	2068.76
B50F_16	0	9	43	484.665	1898.55	13.6927	0.00016278	28.6105	2530.54
B50F_16	0	9	0	0	2334.61	13.7094	0.000205755	6.8583	2102.82
B50F_16	0	9	0	1113.24	1149.83	13.7401	0.000557661	66.6504	1893.28
B50F_16	0	9	35	180	1198.87	13.8708	0.000164151	81.6457	2107.77
B50F_16	0	9	0	0	2214.72	13.9129	0.000364721	55.508	2162.11
B50F_16	0	9	58	0	256.32	13.9141	7.22E-05	49.0002	1898.71
B50F_16	0	9	39	509.117	189.737	13.9649	0.000241578	119.532	2071.89
B50F_16	0	9	34	450	1261.43	13.9933	4.68E-05	65.556	2562.32
B50F_16	0	9	18	254.558	1018.68	14.2253	9.83E-05	55.2651	1854.21
B50F_16	0	9	0	127.279	189.737	14.2952	0.000352025	140.545	1730.32
B50F_16	0	9	60	0	2808.17	14.3277	0.000494659	316.322	1825.28
B50F_16	0	9	40	1127.7	2262.76	14.346	2.62E-05	81.2538	2347.7
B50F_16	0	9	45	90	2502.26	14.5455	0.000572622	52.284	1922.37
B50F_16	0	9	34	254.558	540	14.5997	0.000108421	96.1886	2405.41
B50F_16	0	9	0	742.159	402.492	15.0627	0.000778079	315.836	1934.15
B50F_16	0	9	0	284.605	1734.04	15.1284	0.000115514	61.46	2461.01
B50F_16	0	9	0	180	2738.56	15.1767	0.00369263	55.008	1922.82
B50F_16	0	9	0	450	1997.2	15.424	0.00141406	4.61992	2125.24
B50F_16	0	9	0	0	1440.31	15.4804	8.30E-05	314.594	1793.2
B50F_16	0	9	0	853.815	1387.16	15.6783	7.28E-05	2.02732	1892.17
B50F_16	0	9	0	540	510	15.8022	0.000264466	125.218	2211.59
B50F_16	0	9	0	804.984	1798	15.9016	7.71E-05	43.7636	1848.27
B50F_16	0	9	0	810	823.772	16.4075	0.00121427	27.532	1783.77
B50F_16	0	9	57	1026.16	510	16.4095	0.000514865	0.489696	1944.51
B50F_16	0	9	0	324.5	642.028	16.4994	0.00159591	18.7258	1687.34
B50F_16	0	9	49	829.759	364.966	16.5158	1.67E-05	58.3487	2341.96
B50F_16	0	9	38	1465.09	1302.5	17.0637	0.000442266	95.9469	2344.5
B50F_16	0	9	35	1465.09	1288.25	17.0637	0.00023663	100.528	2357.2
B50F_16	0	9	52	360	1008.02	17.2328	5.90E-05	19.8954	2214.27
B50F_16	0	9	31	810	120	17.6623	8.57E-05	103.486	2144.61
B50F_16	0	9	38	180	593.97	17.7956	7.64E-05	94.2538	2383.85
B50F_16	0	9	43	371.079	94.8683	17.8143	0.000133753	139.332	2017.27
B50F_16	0	9	0	1465.09	844.808	17.9202	8.27E-05	103.917	1824.19
B50F_16	0	9	19	402.492	618.466	18.0827	0.000954509	267.455	2238.16
B50F_16	0	9	0	576.281	0	18.2481	6.13E-05	170.3	1868.81
B50F_16	0	9	0	655.21	2280.2	18.2623	0.00164467	305.159	1901.22
B50F_16	0	9	60	509.117	480	18.3517	9.17E-05	325.176	2421.62
B50F_16	0	9	27	0	2510.34	18.3895	0.000142813	18.4349	1998.98
B50F_16	0	9	64	939.628	474.342	18.5506	0.000358284	344.82	1871.01
B50F_16	0	9	76	284.605	1608.01	18.6661	6.29E-05	37.606	2369.72
B50F_16	0	9	0	890.955	1580.92	18.7758	0.00037533	53.6525	2051.21
B50F_16	0	9	0	1173.46	942.019	19.3736	0.000114977	40.156	1649.55
B50F_16	0	9	53	381.838	2352.28	20.0703	0.000693321	120.415	2187.82
B50F_16	0	9	29	814.985	295.466	20.1899	0.000105143	10.8855	1885.31
B50F_16	0	9	32	450	123.693	20.2849	0.00083214	53.4786	2075.45
B50F_16	0	9	53	127.279	990.454	20.2954	0.000749052	71.1568	2402.06
B50F_16	0	9	32	1145.51	510	20.4125	0.000246346	27.8083	1999.99
B50F_16	0	9	0	90	1677.05	20.451	0.000499725	193.57	2015.6
B50F_16	0	9	46	371.079	2922.5	20.5185	0.000569046	67.5273	2148.71
B50F_16	0	9	32	0	750.6	20.5237	0.00101674	310.486	2366.1
B50F_16	0	9	83	702.922	1838.83	20.7139	0.000701189	331.612	2159.71
B50F_16	0	9	25	1800	1764.65	21.3965	6.12E-05	91.625	2294.29
B50F_16	0	9	0	371.079	1348.33	21.4389	0.000258029	115.758	2499.31
B50F_16	0	9	29	324.5	2985.11	21.5328	0.000138819	71.1616	2151.77
B50F_16	0	9	22	900	1755.7	21.8357	0.000863194	18.7923	2023.29
B50F_16	0	9	41	763.675	201.246	22.1281	8.14E-05	148.325	1850.89
B50F_16	0	9	0	1574.36	1207.48	22.2023	0.00036788	154.394	2013.89
B50F_16	0	9	41	450	2101.07	22.2679	0.000363052	41.1494	2457.79
B50F_16	0	9	0	1453.99	941.541	22.5121	0.000405312	147.375	1939.72
B50F_16	0	9	70	360	2056.26	22.6799	0.000381231	349.661	2303.4
B50F_16	0	9	58	90	2280.79	22.7701	0.000334203	346.608	2194.99
B50F_16	0	9	0	90	300	22.8309	0.000164986	171.396	1765.06
B50F_16	0	9	0	270	798.812	23.5496	0.000814855	101.954	1931.42
B50F_16	0	9	0	254.558	2440.35	24.7931	0.0012759	338.295	1870.91
B50F_16	0	9	61	1173.46	474.342	24.8919	0.00158662	343.301	2032.47
B50F_16	0	9	63	0	939.149	25.5773	0.000654101	327.829	2313.61
B50F_16	0	9	70	180	2173.5	25.9556	0.000287592	20.7256	2223.38
B50F_16	0	9	55	360	1120.09	26.0923	7.67E-05	37.1624	2163.62
B50F_16	0	9	0	1272.79	2222.84	26.1425	0.00038147	83.3375	2211.82
B50F_16	0	9	0	360	1189.83	26.5567	0.000216484	80.5639	1975.11
B50F_16	0	9	31	324.5	2250	30.4568	0.00169277	50.8509	1924.83
B50F_17	1	10	74	371.079	450	22.3336	0.000654221	317.192	2284.41
B50F_17	0	10	0	270	189.737	0.159155	5.08E-05	270	2506.01
B50F_17	0	10	0	1775.08	1421.44	1.66116	3.27E-05	146.31	2031.16
B50F_17	0	10	30	1049.57	1500.3	2.5964	2.03E-05	126.573	2597.93
B50F_17	0	10	32	458.912	1148.26	3.88115	9.35E-05	46.5074	2499.01
B50F_17	0	10	44	0	1145.51	4.0695	1.09E-05	329.47	2476.29
B50F_17	0	10	0	484.665	1893.81	4.17477	0.000318229	353.157	2503.83
B50F_17	0	10	56	402.492	1086.65	4.30524	5.26E-05	78.6901	2550.08
B50F_17	0	10	18	603.738	216.333	4.32272	0.000325322	356.634	2280.71
B50F_17	0	10	23	814.985	742.159	4.34014	4.15E-05	76.7236	2646.3
B50F_17	0	10	49	402.492	403.609	4.37043	0.000241399	279.866	2463.07
B50F_17	0	10	55	810	618.466	4.57271	2.15E-05	20.3231	2641.79
B50F_17	0	10	40	0	1005.78	4.69063	0.000129163	6.78897	2537.49
B50F_17	0	10	52	804.984	967.471	5.04494	4.09E-05	82.6942	2619.62
B50F_17	0	10	58	1006.23	1268.9	5.15065	1.88E-05	94.514	2589.34
B50F_17	0	10	66	509.117	1382.93	5.32285	3.83E-05	26.5651	2346.25
B50F_17	0	10	0	381.838	1299.73	5.47127	0.000213921	69.5901	2179.46
B50F_17	0	10	41	90	1353.66	5.49864	0.000304103	119.407	2575.16
B50F_17	0	10	0	90	2013.58	5.49864	0.000244558	344.204	1720.16
B50F_17	0	10	51	201.246	174.929	5.6268	8.23E-05	43.4725	2627.74
B50F_17	0	10	57	450	1440.31	5.72153	5.11E-05	79.5923	2585.39
B50F_17	0	10	31	725.603	421.07	6.05553	0.000247717	87.3974	2667.25
B50F_17	0	10	55	90	637.809	6.10477	0.000480235	322.386	2516.65
B50F_17	0	10	45	853.815	530.754	6.29284	3.58E-05	310.914	2522.25
B50F_17	0	10	29	0	445.982	6.37155	3.24E-05	358.315	2504.68
B50F_17	0	10	25	284.605	1231.46	6.52603	4.23E-05	60.9454	2579.28
B50F_17	0	10	39	1049.57	1722.85	6.67123	4.47E-05	98.1301	2621.3
B50F_17	0	10	50	450	60	6.68426	2.32E-05	354.56	2646.22
B50F_17	0	10	26	956.713	1922.11	6.76654	4.76E-05	311.923	1958.27
B50F_17	0	10	66	524.786	127.279	6.81322	0.000247657	40.3894	2365.05
B50F_17	0	10	0	814.985	1371.17	7.16841	3.47E-05	57.0948	2607.79
B50F_17	0	10	0	360	942.019	7.38054	2.16E-05	355.696	2609.05
B50F_17	0	10	44	1328.83	900	7.61822	0.00157464	23.8387	1918.94
B50F_17	0	10	47	1087.47	2219.39	7.70538	0.0000211	72.6811	2351.82
B50F_17	0	10	42	458.912	1866.04	7.7182	0.00016278	28.6105	2534.39
B50F_17	0	10	0	0	1087.06	7.7653	0.000308037	318.013	2383.9
B50F_17	0	10	0	1574.36	1025.28	7.78119	0.000372469	80.3948	1956.29
B50F_17	0	10	0	829.759	1801	7.85231	7.22E-05	6.80131	2733.9
B50F_17	0	10	49	1083.74	1030.97	7.85389	2.32E-05	91.3322	2620.2
B50F_17	0	10	40	1350	931.933	7.89622	0.000618815	21.0375	1887.85
B50F_17	0	10	0	1298	1074.15	8.10139	7.14E-05	72.9795	2006.74
B50F_17	0	10	39	484.665	1350	8.2027	0.000015378	116.565	2547.98
B50F_17	0	10	56	1006.23	800.5	8.2252	3.84E-05	87.7974	2642.22
B50F_17	0	10	39	1113.24	1315.9	8.23269	0.000169873	91.0809	2609.97
B50F_17	0	10	49	458.912	484.665	8.31753	3.05E-05	75.6997	2495.01
B50F_17	0	10	61	360	872.067	8.4511	3.60E-05	35.4399	2564.71
B50F_17	0	10	26	90	90	8.47073	0.000231981	356.257	1785.81
B50F_17	0	10	52	0	2525.17	8.49683	0.000329733	326.768	1870.86
B50F_17	0	10	65	655.21	362.491	8.53653	9.58E-05	326.997	2517.86
B50F_17	0	10	60	360	960.469	8.64312	6.56E-05	12.1313	2529.31
B50F_17	0	10	34	630	182.483	8.9555	0.000143468	55.0493	2536.1
B50F_17	0	10	56	990	577.062	9.07307	0.00058341	49.9392	2659.09
B50F_17	0	10	0	1530	1532.35	9.2375	0.000105619	6.60484	1960.5
B50F_17	0	10	56	1083.74	318.904	9.24346	0.000315428	5.90614	2121.89
B50F_17	0	10	49	509.117	1966.55	9.31265	7.13E-05	87.6338	2581.12
B50F_17	0	10	47	829.759	757.166	9.38195	0.000209153	92.3441	2150.76
B50F_17	0	10	0	1170	1178.81	9.49452	5.90E-05	29.2914	1889.95
B50F_17	0	10	61	180	510	9.57834	9.69E-05	78.6901	2398.84
B50F_17	0	10	54	270	450.999	9.57834	5.54E-05	95.1944	2406.04
B50F_17	0	10	51	1006.23	1233.29	9.64875	6.23E-05	94.6859	2596.9
B50F_17	0	10	45	814.985	979.49	9.82209	2.09E-05	20.3084	2602.35
B50F_17	0	10	0	1053.42	657.951	9.87216	0.00195724	334.179	1847.32
B50F_17	0	10	49	0	1200	10.1341	2.78E-05	358.781	2481.21
B50F_17	0	10	34	509.117	474.342	10.3474	0.000082314	75.6997	2498.03
B50F_17	0	10	49	702.922	212.132	10.4406	0.000448525	260.893	2475.85
B50F_17	0	10	0	1489.77	1555.96	10.4592	0.00028491	57.8882	1994.07
B50F_17	0	10	51	180	742.765	10.6353	0.000136256	7.65065	2437.8
B50F_17	0	10	0	1772.79	1406.17	10.6926	0.000153244	57.8043	2014.08
B50F_17	0	10	52	90	1339.63	10.8601	0.00004071	34.3803	2483.1
B50F_17	0	10	0	569.21	764.853	10.921	4.23E-05	30.2564	2573.99
B50F_17	0	10	0	900	1065.32	10.9624	0.000229836	20.3128	1874.54
B50F_17	0	10	0	450	920.272	11.0805	0.000201225	19.9281	1819.98
B50F_17	0	10	50	917.823	127.279	11.0978	0.000110865	353.558	2329.78
B50F_17	0	10	0	720	67.082	11.3661	0.000921011	78.8453	2314.18
B50F_17	0	10	59	270	1784.43	11.7617	6.28E-05	67.6199	2307.5
B50F_17	0	10	0	360	1281.6	11.7861	0.000223815	342.255	1785.94
B50F_17	0	10	56	324.5	1247.8	11.8992	4.17E-05	66.8014	2641.61
B50F_17	0	10	30	90	469.574	11.9732	2.75E-05	60.5809	2592.35
B50F_17	0	10	56	90	607.454	12.0745	0.00006634	354.806	2530.23
B50F_17	0	10	26	127.279	1140.39	12.0888	0.000156105	9.70665	2070.34
B50F_17	0	10	49	254.558	2521.61	12.2665	4.85E-05	78.3407	2262.69
B50F_17	0	10	0	1087.47	1865.07	12.426	0.00103217	33.6901	2748.46
B50F_17	0	10	74	450	1360.29	12.7261	2.60E-05	352.504	2288.99
B50F_17	0	10	0	180	913.893	12.7953	0.000170588	140.957	2111.24
B50F_17	0	10	64	0	900	12.8193	0.000763893	52.4146	2390.22
B50F_17	0	10	27	636.396	2835.91	12.8622	0.000444174	57.3691	2245.16
B50F_17	0	10	0	254.558	657.951	12.962	0.000302196	112.834	1850.76
B50F_17	0	10	65	127.279	1291.39	13.0112	2.93E-05	27.1811	2462.17
B50F_17	0	10	40	127.279	600	13.0565	5.39E-05	347.939	2387.96
B50F_17	0	10	24	1405.84	1209.34	13.2097	0.000104785	98.0224	2011.86
B50F_17	0	10	52	0	1587.73	13.2217	3.88E-05	334.949	2630.31
B50F_17	0	10	61	630	2250	13.3732	0.000264823	49.1149	2404.87
B50F_17	0	10	41	90	2537.97	13.3776	0.000699043	68.7284	2039.74
B50F_17	0	10	0	284.605	1337.95	13.9569	0.000715256	42.3493	2686.11
B50F_17	0	10	21	0	2068.91	14.0437	0.00114417	54.7067	2010.02
B50F_17	0	10	55	720	607.454	14.0496	9.32E-05	87.4552	2296.58
B50F_17	0	10	50	324.5	1364.59	14.1365	0.000295401	356.634	2679.66
B50F_17	0	10	0	956.713	1939.82	14.1538	3.91E-05	311.923	1950.61
B50F_17	0	10	61	900	553.173	14.2523	2.21E-05	67.7906	2142.85
B50F_17	0	10	41	90	339.411	14.6061	0.000344932	46.8087	1827.9
B50F_17	0	10	66	180	870	14.902	0.000137866	13.8912	2322.17
B50F_17	0	10	25	509.117	2757.72	15.1539	0.00033474	52.9435	2233.34
B50F_17	0	10	0	890.955	1472.75	15.3325	0.000284731	92.1211	2067.63
B50F_17	0	10	32	381.838	2592.01	15.4128	0.000092268	72.5361	2276.22
B50F_17	0	10	45	127.279	1500	15.4359	2.77E-05	344.017	2646.45
B50F_17	0	10	49	0	1533.23	15.4964	2.88E-05	336.869	2602.18
B50F_17	0	10	31	655.21	2404.68	16.1884	0.00142914	352.025	2035.6
B50F_17	0	10	0	90	833.547	16.4977	9.83E-05	66.8014	1992.49
B50F_17	0	10	56	270	662.722	16.7158	3.61E-05	6.10609	2457.11
B50F_17	0	10	0	381.838	986.813	16.7754	0.000610888	16.5981	1813.21
B50F_17	0	10	44	804.984	502.892	16.8137	0.000543296	299.157	1867.18
B50F_17	0	10	35	371.079	60	16.9845	0.000786066	29.7126	2014.95
B50F_17	0	10	58	603.738	30	17.1569	0.000393212	130.35	2130.4
B50F_17	0	10	31	360	816.088	17.2091	0.000680089	353.897	2203.08
B50F_17	0	10	0	90	1154.51	17.3452	0.000865102	111.659	2293.56
B50F_17	0	10	0	1337.95	1326.12	17.3693	0.000125766	43.5768	1932.92
B50F_17	0	10	60	509.117	872.067	17.3905	0.000145793	6.62078	2442.36
B50F_17	0	10	0	742.159	323.11	17.5185	0.000323832	321.062	1947.62
B50F_17	0	10	0	371.079	2187.53	17.6323	0.000326872	150.322	1917.05
B50F_17	0	10	57	969.33	60	17.6475	0.000286102	69.8246	2509.9
B50F_17	0	10	51	450	2047.49	17.7644	9.99E-05	58.5064	2465.04
B50F_17	0	10	40	90	1127.7	17.7666	8.69E-05	318.013	2404.46
B50F_17	0	10	23	284.605	1667.09	17.8902	0.000664055	278.383	1748.91
B50F_17	0	10	28	810	636.396	17.978	0.000664175	82.2939	2248.71
B50F_17	0	10	71	0	997.246	18.0931	0.00164157	16.9951	2190.06
B50F_17	0	10	55	0	1034.46	18.3934	0.00198334	36.6279	2195.87
B50F_17	0	10	58	180	1504.79	18.4832	0.000396192	15.7388	2277.55
B50F_17	0	10	44	324.5	1331.54	18.9603	0.000316739	117.705	2312.43
B50F_17	0	10	65	90	758.947	18.9764	8.84E-05	3.96031	2345.15
B50F_17	0	10	0	0	2531.58	19.2317	0.00101078	269.782	1920.99
B50F_17	0	10	32	524.786	0	19.7803	0.000406146	127.948	2114.6
B50F_17	0	10	74	450	1961.73	19.7841	0.0013594	322.487	2067.28
B50F_17	0	10	51	90	1290.35	19.8747	0.000183403	15.5498	2063.32
B50F_17	0	10	0	180	721.249	19.9534	0.000418365	99.2461	1977.27
B50F_17	0	10	0	1288.6	1266.06	20.5328	0.000213921	57.7244	1912.21
B50F_17	0	10	63	720	2319.53	20.6629	0.000186622	43.5821	2104.88
B50F_17	0	10	43	576.281	1959.21	20.811	0.000856161	8.66413	2451.16
B50F_17	0	10	0	360	1106.75	21.1338	0.000413597	79.0403	1991.03
B50F_17	0	10	73	90	1087.47	21.3906	0.000682831	53.9428	2282.91
B50F_17	0	10	52	450	2426.85	21.4021	0.000356138	81.1871	2153.08
B50F_17	0	10	0	270	313.209	21.556	0.00184083	79.8753	2110.86
B50F_17	0	10	64	127.279	2449	21.871	7.84E-05	22.0511	2178.63
B50F_17	0	10	0	648.999	1585.18	21.9856	0.000165522	291.161	1831.36
B50F_17	0	10	76	540	2496.5	22.0315	0.000560522	29.3961	2031.24
B50F_17	0	10	19	900	1739.48	22.9052	0.000510335	18.7923	2004.48
B50F_17	0	10	19	324.5	1827.05	23.2716	0.000364304	331.449	1775.49
B50F_17	0	10	22	90	1889.05	24.282	0.000339925	69.8584	1888.9
B50F_17	0	10	58	0	902.497	24.9102	0.000720263	330.341	2255.49
B50F_17	0	10	0	180	1291.39	26.9184	0.00190139	71.1685	1982.69
B50F_17	0	10	47	254.558	2178.46	27.5948	0.000671148	57.5288	2129.7
B50F_17	0	10	29	90	1862.9	27.7823	0.000335276	345.379	2153.08
B59F_17	1	11	47	360	655.21	15.5426	0.000306249	153.184	2289.59
B59F_17	0	11	62	685.42	891.964	1.12525	0.000171125	278.13	2389.13
B59F_17	0	11	54	763.675	1149.83	1.21191	8.61E-05	199.916	2606.81
B59F_17	0	11	35	270	84.8528	1.70253	0.000243187	181.134	2161.39
B59F_17	0	11	0	636.396	421.07	2.42794	2.78E-05	348.69	2532.48
B59F_17	0	11	34	90	1507.48	3.10963	0.000421643	32.4712	2508.91
B59F_17	0	11	23	484.665	570.789	3.46265	8.65E-05	129.806	2131.59
B59F_17	0	11	32	524.786	268.328	3.82726	2.84E-05	91.9749	2430.78
B59F_17	0	11	0	90	0	4.12476	8.98E-05	74.3577	1876.93
B59F_17	0	11	52	1127.7	1633.55	4.30524	4.55E-05	175.786	2613.93
B59F_17	0	11	0	1006.23	1070.79	4.63002	1.78E-05	67.8337	2074.79
B59F_17	0	11	63	0	42.4264	5.39758	0.000104785	10.7843	1942.23
B59F_17	0	11	27	484.665	1475.8	5.57881	5.66E-05	299.846	2785.25
B59F_17	0	11	47	402.492	2082.79	5.68647	2.67E-05	67.0113	2509.56
B59F_17	0	11	49	90	787.464	6.01002	4.71E-05	24.9048	2622.09
B59F_17	0	11	47	284.605	300	6.07712	0.000108719	22.2856	2511.31
B59F_17	0	11	53	458.912	300	6.16576	0.000104249	8.1301	2512.77
B59F_17	0	11	23	1018.23	1620	6.16576	0.000740767	8.1301	1922.57
B59F_17	0	11	18	720	582.495	6.31755	0.000163078	68.9196	2023.05
B59F_17	0	11	52	547.449	1679.2	6.34019	2.21E-05	60.0378	2584.32
B59F_17	0	11	36	829.759	865.852	6.34019	9.21E-05	90	2086.07
B59F_17	0	11	47	1719.45	1663.85	6.5915	5.60E-06	111.801	2313.63
B59F_17	0	11	32	926.607	1830.98	6.97538	0.000104189	2.60256	2747.65
B59F_17	0	11	0	1652.18	1358.31	7.0717	2.63E-05	128.13	2255.65
B59F_17	0	11	54	814.985	888.426	7.11718	0.000362694	63.778	2291.95
B59F_17	0	11	30	371.079	1336.6	7.27571	7.07E-05	13.3925	2679.46
B59F_17	0	11	49	0	30	7.60116	0.000528038	87.6141	2415.77
B59F_17	0	11	0	360	216.333	7.72541	3.01E-05	130.914	2166.17
B59F_17	0	11	58	990	305.941	7.82553	0.000381231	36.3268	2538
B59F_17	0	11	18	630	570	7.82947	0.000105619	166.908	2002.37
B59F_17	0	11	56	829.759	872.067	8.19819	3.99E-05	4.72014	2586.14
B59F_17	0	11	25	0	42.4264	8.27299	0.000102282	37.1169	2698.87
B59F_17	0	11	63	0	182.483	8.61821	0.000226557	131.285	2205.51
B59F_17	0	11	0	324.5	516.14	9.24346	0.000220954	206.169	2119.13
B59F_17	0	11	49	0	436.807	9.27977	7.93E-05	47.1211	2713.25
B59F_17	0	11	59	0	30	9.57325	0.00019902	152.526	1934.63
B59F_17	0	11	63	402.492	607.454	9.63927	7.30E-05	108.178	2216.83
B59F_17	0	11	33	284.605	2131.9	9.69224	0.000127375	72.929	2533.49
B59F_17	0	11	0	1855.4	1669.79	9.87401	8.21E-05	91.5766	2109.66
B59F_17	0	11	49	324.5	662.722	10.0401	4.15E-05	11.3099	2575.83
B59F_17	0	11	54	90	1248.52	10.1341	5.76E-05	358.781	2483.55
B59F_17	0	11	33	180	123.693	10.1443	0.000202835	152.241	2002.14
B59F_17	0	11	22	324.5	1999.45	10.1795	5.94E-05	86.5761	2551.32
B59F_17	0	11	30	774.209	1110.41	10.328	3.46E-05	121.715	2514.27
B59F_17	0	11	38	450	403.609	10.5376	0.000265777	156.689	2173.22
B59F_17	0	11	47	180	1734.04	10.5611	4.86E-05	56.5138	2526.5
B59F_17	0	11	54	849.058	1824.83	10.7112	6.13E-05	25.0169	2829.92
B59F_17	0	11	63	201.246	150	10.9023	7.31E-05	56.7683	1987.26
B59F_17	0	11	49	1224.13	1867.24	11.1022	0.000217199	80.2176	2696.06
B59F_17	0	11	44	402.492	2039.34	11.1125	7.25E-05	42.1376	2326.09
B59F_17	0	11	54	524.786	1357.65	11.1827	9.47E-05	340.292	2298.13
B59F_17	0	11	67	371.079	360	11.1907	0.000183403	117.553	2139.77
B59F_17	0	11	0	180	120	11.4141	6.93E-05	207.446	2177.91
B59F_17	0	11	48	576.281	1753.91	11.4796	0.000184476	86.3785	2522.7
B59F_17	0	11	22	540	510	11.539	2.66E-05	166.817	2055
B59F_17	0	11	20	1049.57	2008.21	11.5935	5.19E-05	111.14	2071.4
B59F_17	0	11	28	763.675	2678.08	11.6661	1.91E-05	41.5761	2273.76
B59F_17	0	11	58	763.675	750	11.9697	0.000168681	109.486	2271.11
B59F_17	0	11	0	484.665	2203.11	12.0849	8.24E-05	45.5256	2047.13
B59F_17	0	11	46	603.738	1111.62	12.1807	0.000106156	127.681	2671.21
B59F_17	0	11	51	270	658.635	12.4646	4.46E-05	30.9638	2600.24
B59F_17	0	11	49	270	408.044	12.4727	0.00109196	97.2143	2306.79
B59F_17	0	11	88	254.558	450	12.4918	0.000122488	149.47	2212.33
B59F_17	0	11	60	127.279	364.966	12.6331	0.000367582	42.4886	2506.77
B59F_17	0	11	44	180	212.132	12.7005	0.000256538	128.811	2110.55
B59F_17	0	11	0	360	1250.32	12.7401	2.30E-05	57.5288	2526.9
B59F_17	0	11	57	324.5	161.555	12.7401	3.89E-05	78.6901	2004.86
B59F_17	0	11	58	0	900	12.8193	0.00043416	52.4146	2397.51
B59F_17	0	11	44	201.246	664.078	13.4224	0.000142217	140.194	2674.67
B59F_17	0	11	47	1200.75	1320.34	13.7038	8.15E-05	194.657	2403.08
B59F_17	0	11	33	1170	1290	13.7038	7.33E-05	222.23	2388.54
B59F_17	0	11	50	742.159	384.187	13.7721	6.62E-05	139.953	2217.64
B59F_17	0	11	37	1451.21	1145.51	13.8132	5.89E-05	90.971	2278.76
B59F_17	0	11	37	254.558	480.937	13.9515	0.000916243	139.989	2623.73
B59F_17	0	11	29	254.558	420	13.9515	0.000347674	181.209	2589.6
B59F_17	0	11	61	201.246	42.4264	14.1142	0.000129282	45.8952	1975.83
B59F_17	0	11	57	90	1020.44	14.3228	0.000306368	37.9297	2279.76
B59F_17	0	11	34	829.759	1166.92	14.3946	0.000254869	79.8085	2736.11
B59F_17	0	11	65	685.42	750	14.4442	0.000361204	137.622	2351.21
B59F_17	0	11	53	371.079	845.34	14.6132	0.000177801	14.1843	2348.92
B59F_17	0	11	50	685.42	724.983	14.6833	4.35E-05	187.431	2310.95
B59F_17	0	11	47	725.603	30	15.107	8.82E-05	69.0202	2490.14
B59F_17	0	11	0	0	390	15.2633	0.000211835	28.7866	2559.79
B59F_17	0	11	70	917.823	646.22	15.6758	8.43E-05	1.72081	2334.69
B59F_17	0	11	48	685.42	859.069	15.6827	8.68E-05	27.0721	2236.89
B59F_17	0	11	25	1923.98	1909.19	15.7308	0.000123322	85.0445	2175.72
B59F_17	0	11	19	547.449	553.173	15.8912	0.000178456	134.37	2110.63
B59F_17	0	11	54	90	150	16.0444	0.000056386	26.4765	1928.68
B59F_17	0	11	26	127.279	2064.56	16.0671	4.92E-05	72.4928	2228.42
B59F_17	0	11	70	829.759	865.852	16.4044	0.000159144	82.6942	2373.53
B59F_17	0	11	45	725.603	361.248	16.4746	5.60E-05	139.953	2217.1
B59F_17	0	11	59	0	42.4264	16.5213	0.000256121	351.111	2071.16
B59F_17	0	11	70	814.985	2100	16.6356	0.000124931	50.6359	2417.59
B59F_17	0	11	36	648.999	670.82	16.7077	0.000818014	131.788	2243.23
B59F_17	0	11	0	969.33	678.823	16.9248	0.000265837	199.699	2289.2
B59F_17	0	11	65	127.279	351.141	17.2676	0.000213861	14.1232	2255.02
B59F_17	0	11	49	956.713	954.83	17.5029	7.34E-05	178.738	2335.74
B59F_17	0	11	0	450	84.8528	17.6781	2.60E-05	74.1288	2827.26
B59F_17	0	11	50	450	2020.72	17.7644	0.000043869	51.6893	2476.36
B59F_17	0	11	70	0	859.593	17.8181	0.00112194	9.437	2201.68
B59F_17	0	11	33	90	67.082	18.1568	7.72E-05	140.377	2074.48
B59F_17	0	11	65	458.912	270	18.1681	0.0001477	348.188	2237.99
B59F_17	0	11	0	0	2248.6	18.1933	0.00210732	32.5175	2466.24
B59F_17	0	11	48	402.492	268.328	18.6391	0.000202179	75.8577	2854.63
B59F_17	0	11	27	284.605	576.281	18.742	0.000392079	225.606	2099.22
B59F_17	0	11	44	201.246	740.945	19.4247	0.000800848	173.53	2584.56
B59F_17	0	11	50	180	210	19.6186	8.13E-05	2.09293	1910.66
B59F_17	0	11	15	90	241.868	19.6315	0.00115013	61.8763	2465.5
B59F_17	0	11	44	540	1100.64	20.0663	0.000331759	185.818	2786.23
B59F_17	0	11	0	90	201.246	20.0887	9.56E-05	182.83	1969.97
B59F_17	0	11	61	576.281	989.545	20.2097	0.000326455	342.659	2677.73
B59F_17	0	11	34	201.246	509.117	20.3675	0.000335395	218.603	2061.26
B59F_17	0	11	42	768.96	1018.68	20.4148	0.000311017	124.669	2617.87
B59F_17	0	11	21	324.5	391.152	20.5317	0.000249982	136.79	1987.72
B59F_17	0	11	0	254.558	349.857	20.5333	0.000443339	63.3498	2685.88
B59F_17	0	11	25	371.079	618.466	20.7614	0.000115156	225.244	2141.55
B59F_17	0	11	30	450	484.665	20.8951	0.000054121	124.326	2227.8
B59F_17	0	11	35	990	984.073	20.9032	0.0004251	67.9887	2143.98
B59F_17	0	11	40	547.449	1149.83	21.0287	7.98E-05	137.035	2754.97
B59F_17	0	11	38	201.246	534.135	21.2468	3.12E-05	168.207	2299.37
B59F_17	0	11	0	381.838	442.945	21.2688	0.000732303	136.79	2026
B59F_17	0	11	61	0	1397.18	21.5954	0.000769079	180.201	2292.27
B59F_17	0	11	75	360	1188.7	22.0068	0.00119907	346.052	2375.17
B59F_17	0	11	0	90	120	22.0181	0.000121832	185.123	1977.25
B59F_17	0	11	50	0	60	22.0472	0.000377238	25.7937	2303.84
B59F_17	0	11	0	810	360	22.2318	0.00022167	74.1676	1955.86
B59F_17	0	11	17	685.42	2280	22.341	0.000173151	94.4581	2146.24
B59F_17	0	11	0	90	254.558	22.3481	9.81E-05	198.925	2018.03
B59F_17	0	11	31	603.738	2370	22.3842	5.00E-05	98.1837	2164.81
B59F_17	0	11	0	810	750.6	22.5719	0.000642776	165.685	2189.24
B59F_17	0	11	28	371.079	1686.68	22.7553	0.000289619	198.227	2524.05
B59F_17	0	11	0	360	360	22.8409	0.00016892	172.992	2009.31
B59F_17	0	11	0	763.675	67.082	23.2142	0.000207603	124.192	2954.33
B59F_17	0	11	0	0	1001.3	23.2969	0.000261843	125.407	2718.48
B59F_17	0	11	0	0	258.07	23.3775	0.000115931	202.28	1969.03
B59F_17	0	11	28	0	254.558	23.5732	0.000380933	219.483	1956.45
B59F_17	0	11	20	990	1218.24	23.6555	0.000239074	105.096	2513.92
B59F_17	0	11	0	969.33	618.466	23.9001	0.000148535	20.9344	1880.57
B59F_17	0	11	0	1183.77	835.703	24.4131	7.86E-05	18.3085	1977.58
B59F_17	0	11	57	201.246	228.473	24.4236	0.000249982	21.8709	2030.59
B59F_17	0	11	44	180	1002.65	24.5597	0.00109738	3.52403	2326.93
B59F_17	0	11	0	284.605	390	25.1629	0.000122905	221.883	2003.8
B59F_17	0	11	50	270	566.039	26.6004	0.000138938	123.69	2369.01
B59F_17	0	11	29	180	865.852	26.6852	0.00130039	160.735	2297.53
B59F_17	0	11	66	969.33	792.591	26.8748	0.000416338	56.6989	2412.27
B59F_17	0	11	51	360	1797.25	27.4765	0.000501633	170.154	2530.96
B59F_17	0	11	62	576.281	819.39	27.8288	0.000177264	353.04	2582.09
B59F_17	0	11	27	180	234.307	27.906	0.000480354	30.6082	2233.72
B59F_17	0	11	0	768.96	1477.63	28.7211	0.000715554	57.8407	2509.94
B59F_17	0	11	71	127.279	852.76	29.3178	0.000104904	14.758	2268.27
B59F_17	0	11	13	127.279	180	31.8918	0.00142795	23.1314	2379.59
B59F_22	1	12	55	360	402.492	21.1815	5.76E-05	358.675	2061.68
B59F_22	0	12	63	720	657.951	1.6109	0.000169754	163.072	2351.61
B59F_22	0	12	0	180	84.8528	2.3188	2.81E-05	95.9061	1748.25
B59F_22	0	12	0	270	424.264	2.86681	1.41E-05	110.225	1759.36
B59F_22	0	12	51	254.558	60	2.95142	1.69E-05	62.7447	1810.35
B59F_22	0	12	57	725.603	778.845	3.02531	5.98E-05	86.9872	2312.57
B59F_22	0	12	0	180	201.246	3.0274	3.89E-05	99.6888	1734.38
B59F_22	0	12	0	0	483.735	3.35354	5.50E-05	46.5482	1759.04
B59F_22	0	12	64	0	150	3.42422	0.000132561	60.7086	1804.37
B59F_22	0	12	0	524.786	150	3.49165	1.36E-05	141.911	1744.14
B59F_22	0	12	0	127.279	241.868	3.68135	2.40E-05	107.354	1770.02
B59F_22	0	12	24	360	0	3.76924	2.69E-05	71.565	1769.01
B59F_22	0	12	0	180	483.735	3.82726	0.000100255	41.6335	1753.67
B59F_22	0	12	0	814.985	630	3.97091	0.000472188	10.8139	2350.82
B59F_22	0	12	0	371.079	240	3.98988	2.26E-05	77.3474	1734.63
B59F_22	0	12	0	630	90	4.01503	4.02E-05	157.479	1776.86
B59F_22	0	12	45	1006.23	2193.29	4.04625	3.76E-05	43.3153	2373.16
B59F_22	0	12	0	201.246	201.246	4.15666	0.000168145	63.9246	1728.85
B59F_22	0	12	0	381.838	600	4.15666	0.000038147	64.0256	1780.25
B59F_22	0	12	0	0	67.082	4.27741	0.0001688	58.6713	1809.04
B59F_22	0	12	32	90	0	4.37043	3.24E-05	68.1986	1854.58
B59F_22	0	12	0	636.396	284.605	4.41335	6.48E-05	30.2564	1784.03
B59F_22	0	12	37	180	169.706	4.42046	0.000115275	107.784	1845.75
B59F_22	0	12	54	201.246	42.4264	4.47554	2.24E-05	117.474	1873.16
B59F_22	0	12	0	540	833.547	4.49515	0.000094831	36.7029	1736.44
B59F_22	0	12	49	1183.77	2096.78	4.84331	5.11E-05	0.939191	2264.38
B59F_22	0	12	44	360	361.248	5.04122	0.000108182	166.607	2178.51
B59F_22	0	12	0	450	108.167	5.08207	3.12E-05	84.4007	1836.4
B59F_22	0	12	38	90	30	5.0907	0.000132978	48.8141	1833.44
B59F_22	0	12	50	0	30	5.25657	0.000106931	61.1134	1833.04
B59F_22	0	12	0	180	201.246	5.40454	6.68E-06	130.236	2161.92
B59F_22	0	12	0	725.603	218.403	5.4288	6.44E-05	76.7595	1709.5
B59F_22	0	12	0	725.603	258.07	5.53492	3.41E-05	110.136	1718.16
B59F_22	0	12	0	371.079	375.899	5.87982	5.56E-05	82.6476	1870.96
B59F_22	0	12	58	270	276.586	5.99755	2.60E-05	24.1932	2037.94
B59F_22	0	12	54	648.999	1820.14	6.06891	8.51E-05	107.7	2493.76
B59F_22	0	12	0	0	0	6.11702	9.97E-05	59.3493	1831.06
B59F_22	0	12	0	371.079	241.868	6.28591	3.04E-05	113.199	1722.82
B59F_22	0	12	35	90	0	6.66376	0.000501215	71.9958	2376.83
B59F_22	0	12	24	1288.6	1353.66	6.74445	4.88E-05	86.6335	2100.21
B59F_22	0	12	64	1328.83	1531.18	6.865	0.00026089	65.6954	2404.3
B59F_22	0	12	31	450	30	6.88398	6.20E-05	105.945	1804.03
B59F_22	0	12	60	768.96	898.999	7.12066	0.000100434	27.8015	2240.64
B59F_22	0	12	27	720	690	8.05713	0.000178576	105.945	2044.34
B59F_22	0	12	0	180	241.868	8.12571	9.82E-05	130.878	1922.03
B59F_22	0	12	57	1224.13	1836.14	8.16656	0.000231326	75.4258	2392.57
B59F_22	0	12	61	90	150	8.47871	0.000154078	112.068	1957.33
B59F_22	0	12	58	742.159	750	8.5084	0.000019908	131.775	2343.34
B59F_22	0	12	64	0	218.403	8.61821	0.000226557	111.991	2199.78
B59F_22	0	12	64	90	218.403	8.61821	0.000190496	111.991	2202.13
B59F_22	0	12	51	0	0	9.05348	8.99E-05	348.222	2014.54
B59F_22	0	12	0	1328.83	1710.26	9.07779	6.06E-05	65.8858	1998.3
B59F_22	0	12	48	180	0	9.21164	5.72E-05	48.7826	1982.58
B59F_22	0	12	33	1659.52	1431.22	9.28307	2.06E-05	110.186	2296.44
B59F_22	0	12	66	973.499	931.451	9.30149	0.0002684	145.437	2360.99
B59F_22	0	12	40	127.279	228.473	9.46361	3.83E-05	203.575	1980.54
B59F_22	0	12	45	926.607	971.648	9.82891	0.000119925	41.0995	2129.28
B59F_22	0	12	59	904.489	958.593	9.93604	0.000181317	75.3027	2302.53
B59F_22	0	12	0	725.603	30	10.0135	7.36E-05	72.1351	1801.27
B59F_22	0	12	37	0	0	10.921	0.000843346	1.38035	2098.86
B59F_22	0	12	57	956.713	1591.13	10.9816	4.24E-05	117.013	2454.81
B59F_22	0	12	0	1622.5	1537.34	11.1751	0.00011605	82.9131	2375.86
B59F_22	0	12	0	1489.77	1195.49	11.2337	0.000241041	153.625	2077.59
B59F_22	0	12	50	569.21	642.028	11.4456	0.000180364	100.305	2215.85
B59F_22	0	12	16	1674.1	1266.06	11.784	0.000168681	38.1183	2023.52
B59F_22	0	12	41	254.558	384.187	12.0493	0.000194311	347.093	2440.27
B59F_22	0	12	59	648.999	573.149	12.1807	0.000688851	95.0538	1964.09
B59F_22	0	12	50	685.42	971.648	12.2042	0.000270307	121.342	2017.54
B59F_22	0	12	50	450	597.746	12.424	0.00011754	54.9042	2016.48
B59F_22	0	12	16	1127.7	1986.58	12.4842	4.86E-05	75.9638	2060.88
B59F_22	0	12	16	969.33	930	12.5032	1.69E-05	80.9421	2069.43
B59F_22	0	12	71	0	108.167	13.152	3.69E-05	334.44	2128.49
B59F_22	0	12	72	484.665	680.147	13.2862	6.24E-05	166.045	2233.78
B59F_22	0	12	0	814.985	569.21	13.8115	7.10E-05	59.8135	1967.28
B59F_22	0	12	87	90	1652.45	13.9099	0.000413895	70.8664	2272.13
B59F_22	0	12	32	201.246	295.466	13.9326	0.000127673	221.883	1987.19
B59F_22	0	12	0	702.922	150	14.1279	0.000019908	80.6553	1844.58
B59F_22	0	12	29	270	134.164	14.2052	0.000095129	196.775	2201.21
B59F_22	0	12	20	90	84.8528	14.256	1.23E-05	159.187	2043.64
B59F_22	0	12	56	90	212.132	14.2679	0.000143707	9.18054	2067.48
B59F_22	0	12	0	90	0	14.3816	0.000767946	22.9541	2102.27
B59F_22	0	12	25	1872.78	1636.86	14.3877	0.000224113	102.331	2266.53
B59F_22	0	12	28	524.786	513.517	14.492	0.000129461	101.113	2048.38
B59F_22	0	12	59	524.786	660.681	14.8444	0.000778615	55.3889	2061.37
B59F_22	0	12	61	201.246	60	14.9179	2.38E-05	39.9576	1963.36
B59F_22	0	12	59	1170	2254.6	14.9565	0.000692666	75.2564	2264.85
B59F_22	0	12	37	1465.09	1317.27	15.0086	0.000271142	100.654	2337.16
B59F_22	0	12	46	1087.47	1261.78	15.1862	0.000305712	161.194	2333.83
B59F_22	0	12	46	254.558	241.868	15.4203	0.000207484	146.505	2135.76
B59F_22	0	12	46	360	351.141	15.6772	0.000186503	37.875	1966.28
B59F_22	0	12	52	720	789.177	15.7573	0.000303268	163.706	2336.44
B59F_22	0	12	0	201.246	169.706	15.8224	0.000520408	125.972	2086.11
B59F_22	0	12	67	763.675	750	16.0288	0.000335932	109.486	2269.43
B59F_22	0	12	58	360	424.264	16.1205	0.000328481	346.097	2480.97
B59F_22	0	12	0	1527.35	1110	16.706	0.000254095	64.0156	1873.76
B59F_22	0	12	47	90	1745.42	17.1002	0.000409663	3.86546	2325.1
B59F_22	0	12	0	509.117	134.164	17.1055	2.74E-05	59.0362	1781.98
B59F_22	0	12	27	814.985	523.927	17.2766	0.000050962	194.744	2140.86
B59F_22	0	12	57	990	990.454	17.3658	0.000218928	161.082	2404.28
B59F_22	0	12	60	402.492	947.259	17.3905	0.000102043	92.5562	2140.72
B59F_22	0	12	0	904.489	626.418	17.8433	7.94E-05	50.9541	1976.64
B59F_22	0	12	40	1253.55	977.19	18.1583	0.000210106	117.216	2430.56
B59F_22	0	12	72	547.449	1240.2	18.2892	0.000574946	80.7164	2484.67
B59F_22	0	12	0	636.396	362.491	18.4445	5.25E-05	91.9091	1931.85
B59F_22	0	12	61	450	510.882	18.4451	0.000144303	353.496	2066.34
B59F_22	0	12	0	1087.47	1200	18.6776	0.000142932	223.002	2356.1
B59F_22	0	12	57	1224.13	1263.21	19.006	0.000050962	155.614	2494.63
B59F_22	0	12	0	201.246	453.982	19.1572	0.00066632	181.833	2454.01
B59F_22	0	12	0	1423.02	1113.24	19.1777	0.000157654	92.1566	2020.62
B59F_22	0	12	60	1173.46	1291.39	19.1864	0.000118554	204.974	2517.64
B59F_22	0	12	52	1098.59	1293.14	19.1864	8.82E-05	204.974	2533.1
B59F_22	0	12	53	524.786	496.588	19.7882	8.15E-05	1.10596	2110.45
B59F_22	0	12	60	524.786	787.464	19.9093	0.000294805	56.9761	2096.09
B59F_22	0	12	59	402.492	361.248	20.2533	0.000233233	350.467	2265.47
B59F_22	0	12	22	814.985	474.342	20.7226	7.53E-05	187.595	2186.04
B59F_22	0	12	59	990	1060.24	20.9032	0.000650287	82.9333	2176.86
B59F_22	0	12	0	127.279	379.473	20.9438	0.000905871	56.9498	2530.48
B59F_22	0	12	72	763.675	715.612	21.3101	8.79E-05	193.753	2288.92
B59F_22	0	12	33	1083.74	2321.08	21.4467	0.000445664	81.8699	2247.64
B59F_22	0	12	45	450	465.725	21.527	0.000288308	156.407	2225.53
B59F_22	0	12	70	655.21	391.152	21.5742	1.50E-05	337.488	2278.73
B59F_22	0	12	51	0	1462.94	21.5954	0.000623465	180.201	2280.67
B59F_22	0	12	48	702.922	684.105	21.6646	6.80E-05	179.599	2277.84
B59F_22	0	12	50	0	1731.18	21.849	0.000795662	1.78372	2253.09
B59F_22	0	12	20	201.246	270	21.9475	0.000110626	164.814	1995.5
B59F_22	0	12	0	814.985	510	22.0907	0.000240862	82.9236	1989.89
B59F_22	0	12	18	725.603	2250	22.341	0.000200391	96.0216	2140.74
B59F_22	0	12	37	180	977.19	22.4437	0.00048244	121.092	2080.82
B59F_22	0	12	59	0	216.333	22.5121	0.000108182	331.803	2134.79
B59F_22	0	12	42	127.279	1890.95	22.7802	0.000610054	186.054	2376.71
B59F_22	0	12	0	540	300	22.7876	0.000206411	115.145	1943.11
B59F_22	0	12	21	1053.42	1213.42	22.9318	0.00018096	138.46	2489.65
B59F_22	0	12	0	725.603	907.965	23.0008	0.000237465	138.848	2420.38
B59F_22	0	12	30	180	429.535	23.0947	0.000640452	123.845	2281.87
B59F_22	0	12	72	180	1548.42	23.2112	0.000136256	349.928	2202.7
B59F_22	0	12	64	484.665	1051.71	23.3054	0.000222623	51.2825	2394.92
B59F_22	0	12	45	630	1604.65	23.3177	0.000426412	138.658	2666.87
B59F_22	0	12	0	768.96	488.365	23.5853	0.000279009	31.4191	1881.1
B59F_22	0	12	0	324.5	349.857	23.7587	0.000338674	136.79	1982.67
B59F_22	0	12	57	90	120	24.3927	0.000114977	31.293	1927.93
B59F_22	0	12	59	450	713.092	24.8206	0.000171542	348.927	2529.51
B59F_22	0	12	54	180	1074.15	25.1542	0.000299215	327.662	2286.74
B59F_22	0	12	69	371.079	530.754	25.499	0.00047183	313.421	2432.43
B59F_22	0	12	0	0	323.11	26.1387	6.53E-05	202.28	1999.8
B59F_22	0	12	51	636.396	1178.81	26.6048	0.000257254	180.564	2337.14
B59F_22	0	12	66	450	480.937	27.153	0.000297785	342.646	2477.92
B59F_22	0	12	0	324.5	1154.12	27.2049	0.00128543	145.235	2413.82
B59F_22	0	12	57	90	1389.75	27.7501	0.000569999	180.201	2312.68
B59F_22	0	12	0	484.665	553.173	27.9442	0.000377119	120.379	2412.75
B59F_22	0	12	0	829.759	1410	28.6622	0.000473559	72.5701	2582.37
B59F_22	0	12	0	540	730.548	28.6964	0.000443339	130.194	2392.43
B62F_18	1	13	0	270	1368.54	28.6808	9.17E-05	205.154	2598.94
B62F_18	0	13	0	0	84.8528	1.00648	0.000192523	288.435	2645.12
B62F_18	0	13	0	0	1063.2	1.6109	0.000053525	49.2364	2206.96
B62F_18	0	13	40	371.079	349.857	1.66116	4.66E-05	190.8	2627.95
B62F_18	0	13	72	284.605	123.693	2.3188	7.93E-06	5.90614	2568.02
B62F_18	0	13	0	270	189.737	2.91917	0.00132054	173.837	2799.73
B62F_18	0	13	58	0	442.945	3.84367	0.000165522	37.4054	2561.96
B62F_18	0	13	0	201.246	94.8683	3.84694	0.000375748	218.29	2717.24
B62F_18	0	13	0	810	2049.24	4.57271	5.36E-05	292.932	2703.71
B62F_18	0	13	27	90	593.97	4.90379	0.000105977	60.9454	2563.55
B62F_18	0	13	0	127.279	1064.05	5.32168	0.000546873	339.944	1974.54
B62F_18	0	13	0	127.279	30	5.42303	9.11E-05	192.995	2650.98
B62F_18	0	13	0	890.955	84.8528	5.79423	0.000100851	59.5742	2487.87
B62F_18	0	13	62	547.449	1110	5.80284	0.000349998	86.0817	1758.68
B62F_18	0	13	56	371.079	234.307	5.96939	3.75E-05	128.13	2144.95
B62F_18	0	13	52	180	570	5.96939	0.000156939	137.353	2021.03
B62F_18	0	13	57	254.558	582.495	6.35687	0.000140846	125.87	2036.59
B62F_18	0	13	0	360	67.082	6.37253	2.81E-05	168.69	2615.9
B62F_18	0	13	69	0	84.8528	6.70377	7.08E-05	313.727	2532.23
B62F_18	0	13	0	814.985	737.902	6.71119	0.000587702	78.4248	2906.76
B62F_18	0	13	0	127.279	108.167	6.78122	2.29E-05	283.736	2717.16
B62F_18	0	13	0	90	60	7.20981	9.95E-05	199.231	2641.48
B62F_18	0	13	59	284.605	1126.1	7.52673	0.000564277	136.848	1808.44
B62F_18	0	13	56	127.279	0	8.19819	0.000204921	155.659	2103.31
B62F_18	0	13	36	201.246	201.246	8.22071	0.000644445	45.7073	2518.73
B62F_18	0	13	48	630	1100.23	8.84875	0.000450015	254.476	2634.18
B62F_18	0	13	47	804.984	517.88	8.97737	0.000775337	86.6335	1695.11
B62F_18	0	13	0	0	1073.31	9.01279	0.000817716	37.1709	2483.83
B62F_18	0	13	42	180	1506.29	9.05348	0.0015533	197.216	2452.37
B62F_18	0	13	0	90	720	9.08386	0.000205755	82.0107	2026.36
B62F_18	0	13	50	458.912	840.536	9.26988	6.04E-05	37.2079	2440.47
B62F_18	0	13	29	180	907.965	9.28767	2.88E-05	339.102	2629.93
B62F_18	0	13	0	371.079	468.615	9.40081	0.000092268	86.6335	2755.06
B62F_18	0	13	0	0	42.4264	9.4578	0.000156403	277.184	2690.71
B62F_18	0	13	40	900	90	9.58853	0.000458419	134.334	2490.94
B62F_18	0	13	0	576.281	1812.46	9.62661	0.000501096	293.523	2610.61
[truncated: 15,517 more rows]
