# Supplementary material for: Selection of den sites and chronology of denning by black bears in the eastern Sierra Nevada and western Great Basin
Source: Ecol Evol. 2024 Jul 10;14(7):e11689. doi: 10.1002/ece3.11689 (PMC11236437; doi:10.1002/ece3.11689)
Supplement: Supplementary file 1 — Data S1: [file ECE3-14-e11689-s001.zip › den_entrance_data.csv]

ID	Sex	entry_year	Julian_entrance	elev
B30M_18	Male	2017	317	2217.23
Y45(G4)M_19	Male	2018	328	1771.6
G118M_21	Male	2020	328	1901.49
B22_16	Male	2015	329	2368.59
G104M_21	Male	2020	330	2284.41
G5M_18	Male	2017	332	2543.39
G164_23	Male	2022	335	2252.32
B72M_18	Male	2017	340	2250.82
G116M_21	Male	2020	340	2061.68
G147M_22	Male	2021	340	2201.77
G33M_19	Male	2018	343	2214.09
G138M_22	Male	2021	345	1979.29
B30M_17	Male	2016	349	2237.94
G20M_19	Male	2018	349	2493.98
G164M_22	Male	2021	354	2612.77
G20M_21	Male	2020	356	2595.24
G117M_21	Male	2020	359	2617.62
G104M_22	Male	2021	363	2360.63
P18_16	Male	2015	367	2515.39
G107M_21	Male	2020	369	2289.59
B66M_17	Male	2016	375	2185.94
G24M_19	Male	2018	381	2080.48
G88M_21	Male	2020	381	2516.34
B72M_17	Male	2016	401	2355.45
Y32_14	Female	2013	313	1807.66
B50F_16	Female	2015	315	2466.06
W26F_17	Female	2016	316	2523.22
G78F_22	Female	2021	316	2530.79
Y86F_16	Female	2015	320	2133.21
Y86F_15	Female	2014	328	2287.19
W26F_15	Female	2014	328	2081.16
B99F_20	Female	2019	328	2229.42
G78F_20	Female	2019	328	1825.19
B99F_19	Female	2018	330	2445.44
G131F_21	Female	2020	330	2764.74
G23F	Female	2022	330	1766.04
G23F_22	Female	2021	331	1995.63
G26F_19	Female	2018	332	2634.54
G78F_21	Female	2020	332	1940.47
G54F_20	Female	2019	333	2197.67
G182F_22	Female	2021	333	2854.12
R98_15	Female	2014	334	2393.13
P9F_19	Female	2018	334	2446.72
B59F_17	Female	2016	335	1674.93
G26F_21	Female	2019	336	2137.82
G127F_22	Female	2021	336	2885.7
W26F_16	Female	2015	338	1996.31
B59F	Female	2022	338	2123.94
Y76F_14	Female	2013	339	2109.72
B99F_18	Female	2017	339	2023
G54F_21	Female	2020	340	2231.21
B70F_19	Female	2018	341	2372.18
G36F_20	Female	2019	341	2272.23
G127F	Female	2022	341	2849.89
B29F_17	Female	2016	344	1938.69
red 84 (Y30)_14	Female	2013	346	1815.74
G131F_22	Female	2021	346	2510.16
B70F_21	Female	2020	347	2353.29
B63F_18	Female	2017	350	2304.84
B29F_18	Female	2017	351	2528.45
B59F_22	Female	2021	353	2026.86
P8F_14	Female	2013	358	2099.5
G180F_22	Female	2021	368	2028.25
B70F_20	Female	2019	373	2496.89
B50F_17	Female	2016	375	1801.82
Y86F_17	Female	2016	378	2206.83
G36F_19	Female	2018	395	2734.79
