# Supplementary material for: Selection of den sites and chronology of denning by black bears in the eastern Sierra Nevada and western Great Basin
Source: Ecol Evol. 2024 Jul 10;14(7):e11689. doi: 10.1002/ece3.11689 (PMC11236437; doi:10.1002/ece3.11689)
Supplement: Supplementary file 1 — Data S1: [file ECE3-14-e11689-s001.zip › den_exit_data.csv]

ID	Sex	exit_year	julian_exit	elevation
B30M_17	Male	2017	28	2185.94
G147M_22	Male	2022	44	2372.18
B72M_17	Male	2017	49	2612.77
G104M_22	Male	2022	62	2515.39
Y45(G4)M_19	Male	2019	63	1807.66
G104M_21	Male	2021	64	2516.34
B30M_17	Male	2017	67	2355.45
G88M_21	Male	2021	67	1825.19
G138M_22	Male	2022	71	2304.84
G118M_21	Male	2021	73	2466.06
G116M_21	Male	2021	74	1938.69
G20M_21	Male	2021	75	2229.42
P18_16	Male	2016	78	1940.47
B66M_17	Male	2017	78	1901.49
B22_16	Male	2016	79	2368.59
G117M_21	Male	2021	83	2528.45
G164M_22	Male	2022	88	2353.29
G20M_19	Male	2019	89	2445.44
G24M_19	Male	2019	90	2764.74
G33M_19	Male	2019	90	2854.12
G36F_20	Female	2020	59	1995.63
P9F_19	Female	2019	60	2099.5
R98_15	Female	2015	66	2446.72
B50F_16	Female	2016	69	2250.82
B59F_17	Female	2017	72	2289.59
B70F_19	Female	2019	75	1979.29
Y76F_14	Female	2014	78	2109.72
G131F_21	Female	2021	80	1674.93
Y86F_16	Female	2016	81	2133.21
G180F_22	Female	2022	86	2023
W26F_16	Female	2016	90	2081.16
W26F_15	Female	2015	91	1815.74
G54F_21	Female	2021	91	2137.82
Y86F_15	Female	2015	92	2287.19
G54F_20	Female	2020	93	2634.54
Y32_14	Female	2014	96	2523.22
B99F_19	Female	2019	97	2214.09
G36F_19	Female	2019	97	1766.04
W26F_17	Female	2017	101	1996.31
B70F_20	Female	2020	112	2201.77
G78F_21	Female	2021	112	2197.67
B50F_17	Female	2017	113	2284.41
