# Supplementary material for: Selection of den sites and chronology of denning by black bears in the eastern Sierra Nevada and western Great Basin
Source: Ecol Evol. 2024 Jul 10;14(7):e11689. doi: 10.1002/ece3.11689 (PMC11236437; doi:10.1002/ece3.11689)
Supplement: Supplementary file 1 — Data S1: [file ECE3-14-e11689-s001.zip › mean_weather_data.csv]

Date	mean_tempC	min_tempC	wateryr_cm	precip_cm	snow_cm
1/1/2010	-0.388888889	-2.513888889	31.877	0.0635	85.09
1/2/2010	-1.263888889	-6.347222222	31.9405	0	84.455
1/3/2010	0.416666667	-5.083333333	31.9405	0.0635	83.185
1/4/2010	0.777777778	-3.666666667	32.004	0	81.28
1/5/2010	0.5	-3.097222222	32.004	0.127	80.645
1/6/2010	1.777777778	-2.902777778	32.131	0.127	80.01
1/7/2010	1.111111111	-2.416666667	32.258	0.127	77.47
1/8/2010	2.625	-1.902777778	32.385	0	76.2
1/9/2010	2.666666667	-0.347222222	32.385	0.127	75.565
1/10/2010	1.180555556	-2.111111111	32.512	0	74.295
1/11/2010	4.027777778	-0.708333333	32.512	0.381	74.295
1/12/2010	1.319444444	-1.041666667	32.893	1.3335	74.295
1/13/2010	-3.125	-8.541666667	34.2265	1.778	82.55
1/14/2010	-2.736111111	-10.02777778	36.0045	0.1905	98.425
1/15/2010	2.194444444	-2.805555556	36.195	0.127	93.98
1/16/2010	0.722222222	-2.638888889	36.322	0	92.075
1/17/2010	-1.097222222	-2.666666667	36.322	0.6985	90.17
1/18/2010	-2.625	-6.097222222	37.0205	3.175	92.71
1/19/2010	-4.291666667	-6.263888889	40.1955	0.6985	119.38
1/20/2010	-4.986111111	-6.902777778	40.894	2.0955	115.57
1/21/2010	-6.652777778	-10.31944444	42.9895	1.143	133.35
1/22/2010	-6.875	-8.763888889	44.1325	0.254	139.065
1/23/2010	-7.583333333	-10.38888889	44.3865	0	136.525
1/24/2010	-4.361111111	-11.04166667	44.3865	0.5715	133.985
1/25/2010	-0.555555556	-3.555555556	44.958	1.8415	133.985
1/26/2010	-1.305555556	-3.180555556	46.7995	0.6985	141.605
1/27/2010	-3.625	-6.930555556	47.498	0.254	141.605
1/28/2010	-1.208333333	-6.305555556	47.752	0.127	142.875
1/29/2010	-0.291666667	-4.375	47.879	0.0635	139.065
1/30/2010	-3.875	-6.986111111	47.9425	0.0635	135.89
1/31/2010	-5.125	-11.58333333	48.006	0	135.89
2/1/2010	-1.722222222	-5.930555556	48.006	0.127	133.985
2/2/2010	-2.097222222	-5.791666667	48.133	0.4445	131.445
2/3/2010	-2.819444444	-5.666666667	48.5775	0.0635	133.985
2/4/2010	-1.180555556	-5.277777778	48.641	0.508	133.35
2/5/2010	-1.305555556	-4.347222222	49.149	0.8255	132.715
2/6/2010	-2.555555556	-4.055555556	49.9745	1.9685	136.525
2/7/2010	-3.180555556	-5.277777778	51.943	0.254	150.495
2/8/2010	-3.625	-6.111111111	52.197	0.3175	147.955
2/9/2010	-4.694444444	-6.833333333	52.5145	0	147.32
2/10/2010	-3.791666667	-11.68055556	52.5145	0.0635	146.05
2/11/2010	-0.486111111	-3.5	52.578	0.3175	143.51
2/12/2010	-1.083333333	-4.055555556	52.8955	0	142.875
2/13/2010	0.152777778	-5.097222222	52.8955	0	140.97
2/14/2010	1.194444444	-4.472222222	52.8955	0	139.7
2/15/2010	2.027777778	-2.444444444	52.8955	0.0635	137.16
2/16/2010	1.694444444	-3.097222222	52.959	0.127	133.985
2/17/2010	1.5	-4.208333333	53.086	0.0635	132.715
2/18/2010	0.805555556	-3.763888889	53.1495	0	130.81
2/19/2010	-1.041666667	-4.902777778	53.1495	0	130.175
2/20/2010	-3.555555556	-6.847222222	53.1495	0.4445	128.27
2/21/2010	-6.180555556	-9.930555556	53.594	1.016	135.89
2/22/2010	-6.430555556	-12.15277778	54.61	0	148.59
2/23/2010	-1.541666667	-7.083333333	54.61	2.0955	144.145
2/24/2010	-1.986111111	-7.402777778	56.7055	2.2225	154.94
2/25/2010	-3.208333333	-10.15277778	58.928	0.127	167.64
2/26/2010	0.152777778	-2.444444444	59.055	2.6035	163.195
2/27/2010	-1.819444444	-4.875	61.6585	0.8255	186.055
2/28/2010	-1.305555556	-6.194444444	62.484	0	183.515
3/1/2010	-0.152777778	-6.277777778	62.484	0	178.435
3/2/2010	-1.583333333	-4.305555556	62.484	0.508	173.355
3/3/2010	-5.444444444	-10.81944444	62.992	0.8255	177.165
3/4/2010	-6.5	-12.18055556	63.8175	0.1905	183.515
3/5/2010	-3.833333333	-11.56944444	64.008	0.127	178.435
3/6/2010	-2	-3.875	64.135	0.508	175.26
3/7/2010	-1.125	-5.277777778	64.643	0.0635	179.705
3/8/2010	-4.833333333	-10.73611111	64.7065	0.0635	173.355
3/9/2010	-7.305555556	-13.44444444	64.77	0	173.355
3/10/2010	-7.708333333	-12.44444444	64.77	0.508	173.355
3/11/2010	-2.25	-12.23611111	65.278	0.1905	178.435
3/12/2010	-1.833333333	-7.402777778	65.4685	2.667	171.45
3/13/2010	-7.958333333	-13.18055556	68.1355	0.0635	193.04
3/14/2010	-1.708333333	-9.791666667	68.199	0.127	188.595
3/15/2010	3.569444444	-3.875	68.326	0.0635	182.245
3/16/2010	4.652777778	-0.527777778	68.3895	0.0635	175.895
3/17/2010	4.875	-0.305555556	68.453	0	168.91
3/18/2010	0.875	-3.5	68.453	0	164.465
3/19/2010	3.152777778	-3.638888889	68.453	0	163.195
3/20/2010	3.833333333	-2.819444444	68.453	0	159.385
3/21/2010	2.763888889	-0.527777778	68.453	0	158.115
3/22/2010	1.319444444	-3.763888889	68.453	0	156.21
3/23/2010	1.013888889	-6.347222222	68.453	0.0635	154.305
3/24/2010	2.777777778	-4.402777778	68.5165	0	151.765
3/25/2010	-4.055555556	-6.555555556	68.5165	0.9525	149.225
3/26/2010	-2.694444444	-8.694444444	69.469	0.127	158.75
3/27/2010	1.472222222	-5.763888889	69.596	0	154.94
3/28/2010	3.055555556	-0.152777778	69.596	0	150.495
3/29/2010	1.972222222	-0.569444444	69.596	1.651	147.32
3/30/2010	-4.527777778	-8.291666667	71.247	3.302	152.4
3/31/2010	-7.208333333	-11.16666667	74.549	0.9525	180.34
4/1/2010	-7.638888889	-14.5	75.5015	0.254	184.15
4/2/2010	-4.055555556	-9.222222222	75.7555	1.27	180.34
4/3/2010	-5.25	-10.25	77.0255	0	188.595
4/4/2010	-4.791666667	-10.19444444	77.0255	1.778	185.42
4/5/2010	-6.777777778	-9.541666667	78.8035	1.5875	195.58
4/6/2010	-3.125	-11.11111111	80.391	0.1905	203.835
4/7/2010	2.75	-3.666666667	80.5815	0	196.215
4/8/2010	2.875	-3.208333333	80.5815	0	186.69
4/9/2010	0	-6.416666667	80.5815	0	179.705
4/10/2010	1.458333333	-3.069444444	80.5815	0	175.895
4/11/2010	-0.402777778	-5.333333333	80.5815	0.254	173.355
4/12/2010	-3.597222222	-5.555555556	80.8355	0.508	175.895
4/13/2010	-1.875	-6.125	81.3435	0.0635	174.625
4/14/2010	-0.708333333	-6.319444444	81.407	0.0635	174.625
4/15/2010	3.375	-3.652777778	81.4705	0	172.085
4/16/2010	2.902777778	-1.027777778	81.4705	0	168.275
4/17/2010	3.916666667	-2.055555556	81.4705	0.0635	164.465
4/18/2010	5.472222222	-1.861111111	81.534	0.0635	160.02
4/19/2010	4.986111111	0.013888889	81.5975	0.0635	156.845
4/20/2010	-1.291666667	-7.055555556	81.661	0.4445	151.765
4/21/2010	-3.541666667	-7.013888889	82.1055	2.54	158.75
4/22/2010	-0.680555556	-2.388888889	84.6455	1.0795	179.705
4/23/2010	2.652777778	-4.333333333	85.725	0.0635	182.88
4/24/2010	3.375	-3.222222222	85.7885	0	168.275
4/25/2010	4.25	-1.902777778	85.7885	0.0635	160.02
4/26/2010	5.597222222	-0.833333333	85.852	0.1905	154.94
4/27/2010	-0.166666667	-6.777777778	86.0425	1.9685	150.495
4/28/2010	-6.291666667	-8.319444444	88.011	1.27	163.83
4/29/2010	-5.277777778	-9.166666667	89.281	0.9525	174.625
4/30/2010	-1.875	-6.444444444	90.2335	0.0635	170.815
5/1/2010	2.125	-5.222222222	90.297	0	165.1
5/2/2010	2.347222222	-3.013888889	90.297	0.0635	158.75
5/3/2010	5.305555556	-0.875	90.3605	0.0635	156.21
5/4/2010	5.152777778	1.166666667	90.424	0	151.765
5/5/2010	2.055555556	-6.305555556	90.424	0	144.78
5/6/2010	-2.097222222	-8.722222222	90.424	0	143.51
5/7/2010	2.375	-5.402777778	90.424	0	140.97
5/8/2010	2.680555556	-1.041666667	90.424	0	135.255
5/9/2010	-0.305555556	-3.833333333	90.424	0	132.715
5/10/2010	-4.236111111	-8.111111111	90.424	1.4605	130.81
5/11/2010	-1.847222222	-7.166666667	91.8845	1.0795	152.4
5/12/2010	2.430555556	-3.388888889	92.964	0.0635	144.78
5/13/2010	3.722222222	-0.875	93.0275	0	135.255
5/14/2010	5.5	-0.097222222	93.0275	0	129.54
5/15/2010	6.722222222	0.444444444	93.0275	0.127	126.365
5/16/2010	7.680555556	2.972222222	93.1545	0.1905	120.015
5/17/2010	3	-0.791666667	93.345	0.3175	114.935
5/18/2010	1.680555556	-1.597222222	93.6625	0	114.935
5/19/2010	4.208333333	0.958333333	93.6625	0.0635	111.125
5/20/2010	3.472222222	-0.777777778	93.726	0	106.045
5/21/2010	-0.722222222	-6.555555556	93.726	0.254	100.965
5/22/2010	-5.555555556	-9.152777778	93.98	0.508	107.315
5/23/2010	-2.944444444	-7.902777778	94.488	0.1905	110.49
5/24/2010	-0.625	-3.805555556	94.6785	0	103.505
5/25/2010	1.236111111	-4.180555556	94.6785	0.3175	101.6
5/26/2010	0.5	-1.444444444	94.996	0.381	97.155
5/27/2010	-1.111111111	-4.125	95.377	1.7145	97.79
5/28/2010	-1.263888889	-6.625	97.0915	0.127	106.68
5/29/2010	3.847222222	-3.430555556	97.2185	0.1905	99.06
5/30/2010	7.041666667	-0.027777778	97.409	0.0635	95.885
5/31/2010	7.097222222	3.791666667	97.4725	0	90.17
6/1/2010	6.875	3.541666667	97.4725	0.0635	84.455
6/2/2010	7.930555556	4.013888889	97.536	0.0635	78.105
6/3/2010	7.125	5.597222222	97.5995	0.3175	67.31
6/4/2010	7.166666667	5.166666667	97.917	0.127	57.15
6/5/2010	10.77777778	5.375	98.044	0	50.165
6/6/2010	11.875	7.472222222	98.044	0	41.275
6/7/2010	10.80555556	5.486111111	98.044	0.0635	33.02
6/8/2010	9.986111111	3.875	98.1075	0	28.575
6/9/2010	7.125	3.472222222	98.1075	0	26.035
6/10/2010	4.069444444	0.402777778	98.1075	0	24.765
6/11/2010	3.388888889	-0.513888889	98.1075	0	24.13
6/12/2010	6.319444444	1.458333333	98.1075	0	20.32
6/13/2010	9.277777778	2.763888889	98.1075	0	20.955
6/14/2010	11.31944444	4.875	98.1075	0	19.05
6/15/2010	10.02777778	4.097222222	98.1075	0	17.78
6/16/2010	5.263888889	1.194444444	98.1075	0	15.875
6/17/2010	6.847222222	0.083333333	98.1075	0	13.97
6/18/2010	7.958333333	2.527777778	98.1075	0	12.7
6/19/2010	7.416666667	3.319444444	98.1075	0	11.43
6/20/2010	7.347222222	1.958333333	98.1075	0	10.16
6/21/2010	7.916666667	2.222222222	98.1075	0	7.62
6/22/2010	10.66666667	4	98.1075	0	6.35
6/23/2010	12	6.597222222	98.1075	0	3.175
6/24/2010	11.625	7.777777778	98.1075	0	1.27
6/25/2010	9.638888889	6.597222222	98.1075	0	0
6/26/2010	12.94444444	7.138888889	98.1075	0	0
6/27/2010	15.70833333	8.694444444	98.1075	0	0
6/28/2010	16.52777778	10.34722222	98.1075	0	0
6/29/2010	14.84722222	9.055555556	98.1075	0	0
6/30/2010	12.19444444	7.347222222	98.1075	0	0
7/1/2010	11.54166667	6.305555556	98.1075	0	0
7/2/2010	11.02777778	5.069444444	98.1075	0	0
7/3/2010	9.25	2.347222222	98.1075	0	0
7/4/2010	11.20833333	5.236111111	98.1075	0	0
7/5/2010	13.55555556	7.055555556	98.1075	0.0635	0
7/6/2010	13.68055556	7.236111111	98.171	0	0
7/7/2010	14.56944444	10.45833333	98.171	0	0
7/8/2010	14.875	10.13888889	98.171	0	0
7/9/2010	14.93055556	9.222222222	98.171	0	0
7/10/2010	15.06944444	9.402777778	98.171	0	0
7/11/2010	14.875	9.402777778	98.171	0	0
7/12/2010	15.31944444	9.875	98.171	0	0
7/13/2010	14.5	9.708333333	98.171	0	0
7/14/2010	14.80555556	7.875	98.171	0	0
7/15/2010	17.88888889	11.30555556	98.171	0	0
7/16/2010	17.68055556	13.09722222	98.171	0	0
7/17/2010	17.26388889	11.84722222	98.171	0	0
7/18/2010	16.81944444	11.51388889	98.171	0	0
7/19/2010	15.30555556	7.805555556	98.171	0	0
7/20/2010	15.70833333	9.736111111	98.171	0	0
7/21/2010	14.06944444	8.375	98.171	0	0
7/22/2010	15.55555556	8.680555556	98.171	0	0
7/23/2010	16.93055556	10.59722222	98.171	0.127	0
7/24/2010	16.95833333	11.43055556	98.298	0	0
7/25/2010	15.55555556	11.34722222	98.298	0.3175	0
7/26/2010	13.73611111	9.319444444	98.6155	0	0
7/27/2010	14.79166667	9.430555556	98.6155	0	0
7/28/2010	14.58333333	8.777777778	98.6155	0	0
7/29/2010	14.77777778	9.222222222	98.6155	0	0
7/30/2010	14.90277778	9.708333333	98.6155	0	0
7/31/2010	13.75	8.75	98.6155	0	0
8/1/2010	12.97222222	6.430555556	98.6155	0	0
8/2/2010	13.11111111	6.944444444	98.6155	0	0
8/3/2010	12.94444444	6.222222222	98.6155	0	0
8/4/2010	14.11111111	8.277777778	98.6155	0	0
8/5/2010	13.98611111	8.305555556	98.6155	0	0
8/6/2010	13.66666667	8.347222222	98.6155	0	0
8/7/2010	12.72222222	7.625	98.6155	0	0
8/8/2010	10.77777778	7.083333333	98.6155	0.1905	0
8/9/2010	11.45833333	6.361111111	98.806	0	0
8/10/2010	11.25	6.180555556	98.806	0	0
8/11/2010	10.20833333	5.861111111	98.806	0	0
8/12/2010	11.22222222	4.430555556	98.806	0.0635	0
8/13/2010	13.94444444	7.875	98.8695	0	0
8/14/2010	14.69444444	9.458333333	98.8695	0	0
8/15/2010	13.69444444	8.75	98.8695	0	0
8/16/2010	15.44444444	9.527777778	98.8695	0	0
8/17/2010	15.25	10.20833333	98.8695	0	0
8/18/2010	13.94444444	9.069444444	98.8695	0	0
8/19/2010	12.75	6.805555556	98.8695	0	0
8/20/2010	13.625	7.666666667	98.8695	0	0
8/21/2010	12.48611111	8.263888889	98.8695	0	0
8/22/2010	10.06944444	5.875	98.8695	0	0
8/23/2010	12.01388889	6.458333333	98.8695	0	0
8/24/2010	15.56944444	8.430555556	98.8695	0	0
8/25/2010	17.55555556	10.76388889	98.8695	0	0
8/26/2010	17.36111111	11.80555556	98.8695	0	0
8/27/2010	13.75	9.263888889	98.8695	0	0
8/28/2010	6.75	2.125	98.8695	0	0
8/29/2010	3.194444444	1.208333333	98.8695	0.0635	0
8/30/2010	5	0.5	98.933	0.1905	0
8/31/2010	7.930555556	0.513888889	99.1235	0	0
9/1/2010	11.98611111	5.055555556	99.1235	0	0
9/2/2010	14.90277778	9.986111111	99.1235	0.0635	0
9/3/2010	14.88888889	9.402777778	99.187	0	0
9/4/2010	13.43055556	9.041666667	99.187	0	0
9/5/2010	11.80555556	5.763888889	99.187	0	0
9/6/2010	10.63888889	3	99.187	0	0
9/7/2010	11.69444444	6.611111111	99.187	0	0
9/8/2010	4.916666667	0.5	99.187	0	0
9/9/2010	3.569444444	-0.666666667	99.187	0	0
9/10/2010	7.472222222	0.180555556	99.187	0.0635	0
9/11/2010	10.59722222	4.861111111	99.2505	0.0635	0
9/12/2010	10.90277778	5.930555556	99.314	0.0635	0
9/13/2010	9.611111111	5.375	99.3775	0	0
9/14/2010	9.861111111	4.625	99.3775	0	0
9/15/2010	10.55555556	5.152777778	99.3775	0	0
9/16/2010	11.56944444	5.902777778	99.3775	0	0
9/17/2010	10.83333333	5.930555556	99.3775	0	0
9/18/2010	11.13888889	5.930555556	99.3775	0	0
9/19/2010	8.444444444	3.444444444	99.3775	0	0
9/20/2010	7.680555556	1.513888889	99.3775	0	0
9/21/2010	7.75	2.458333333	99.3775	0	0
9/22/2010	6.694444444	2.444444444	99.3775	0	0
9/23/2010	8.527777778	2.375	99.3775	0	0
9/24/2010	12.29166667	5.236111111	99.3775	0	0
9/25/2010	14.09722222	8.347222222	99.3775	0	0
9/26/2010	13.95833333	8.097222222	99.3775	0	0
9/27/2010	15.125	9.152777778	99.3775	0	0
9/28/2010	15.25	9.625	99.3775	0	0
9/29/2010	16.05555556	10.73611111	99.3775	0	0
9/30/2010	15.68055556	10.40277778	99.3775	0	0
10/1/2010	14.40277778	9.652777778	0	0	0
10/2/2010	10.97222222	7.125	0	0.9525	0
10/3/2010	7.527777778	5.75	0.9525	1.3335	0
10/4/2010	4.041666667	1.222222222	2.286	2.794	0
10/5/2010	2.361111111	0.902777778	5.08	3.302	1.27
10/6/2010	2.486111111	0.236111111	8.382	1.2065	6.985
10/7/2010	1.930555556	0.25	9.5885	0.889	5.715
10/8/2010	4.152777778	-0.138888889	10.4775	0.1905	5.715
10/9/2010	7.5	1.986111111	10.668	0.0635	3.81
10/10/2010	9.527777778	5.597222222	10.7315	0.635	1.905
10/11/2010	7.416666667	4.277777778	11.3665	0.0635	0
10/12/2010	7.722222222	2.958333333	11.43	0	0
10/13/2010	9.611111111	4.625	11.43	0.0635	0
10/14/2010	9.097222222	5.138888889	11.4935	0	0
10/15/2010	8.430555556	4.444444444	11.4935	0	0
10/16/2010	8.763888889	5.986111111	11.4935	0	0
10/17/2010	5.236111111	2.027777778	11.4935	1.2065	0
10/18/2010	4.791666667	2.847222222	12.7	0	0
10/19/2010	6.347222222	2.958333333	12.7	0	0
10/20/2010	7.263888889	2.986111111	12.7	0	0
10/21/2010	5.222222222	2.569444444	12.7	0	0
10/22/2010	3.222222222	0.916666667	12.7	0.254	0
10/23/2010	1.777777778	0.097222222	12.954	0.889	0.635
10/24/2010	3.819444444	-1.5	13.843	6.4135	1.27
10/25/2010	-1.625	-3.777777778	20.2565	0.6985	1.27
10/26/2010	-2.958333333	-6.152777778	20.955	0.127	4.445
10/27/2010	2.236111111	-6.125	21.082	0.0635	4.445
10/28/2010	5.416666667	1.833333333	21.1455	0.0635	2.54
10/29/2010	4.5	0.875	21.209	0	1.905
10/30/2010	1	-0.458333333	21.209	0.508	1.905
10/31/2010	1.666666667	-1.305555556	21.717	0	3.175
11/1/2010	6.083333333	0.777777778	21.717	0.127	2.54
11/2/2010	9.569444444	4.972222222	21.844	0.0635	0.635
11/3/2010	10.20833333	5.555555556	21.9075	0	0
11/4/2010	9.083333333	5.5	21.9075	0	0
11/5/2010	9.5	5.666666667	21.9075	0	0
11/6/2010	6.263888889	2.472222222	21.9075	0	0
11/7/2010	0.416666667	-2.958333333	21.9075	2.286	0
11/8/2010	-5.097222222	-9.597222222	24.1935	0.381	19.05
11/9/2010	-3.555555556	-10.15277778	24.5745	0.5715	20.32
11/10/2010	-3.652777778	-5.375	25.146	0.9525	19.05
11/11/2010	-2.361111111	-7.041666667	26.0985	0	24.765
11/12/2010	0.638888889	-4.069444444	26.0985	0.0635	22.86
11/13/2010	1.402777778	-3.666666667	26.162	0.254	20.955
11/14/2010	3.375	0.736111111	26.416	0.127	19.05
11/15/2010	3.458333333	0.111111111	26.543	0	13.97
11/16/2010	3.486111111	-0.652777778	26.543	0	13.335
11/17/2010	4.680555556	-0.736111111	26.543	0	13.335
11/18/2010	3.263888889	0.958333333	26.543	0	12.7
11/19/2010	-0.166666667	-4.138888889	26.543	0.9525	12.7
11/20/2010	-6.611111111	-10.01388889	27.4955	3.302	22.86
11/21/2010	-8	-9.652777778	30.7975	1.778	55.245
11/22/2010	-6.375	-7.861111111	32.5755	0.9525	71.12
11/23/2010	-7.569444444	-14.41666667	33.528	3.7465	66.04
11/24/2010	-12.47222222	-16.95833333	37.2745	0	90.805
11/25/2010	-3.625	-13.18055556	37.2745	0.127	82.55
11/26/2010	0.055555556	-4.388888889	37.4015	0	77.47
11/27/2010	-4.513888889	-9.055555556	37.4015	2.413	72.39
11/28/2010	-10.51388889	-14.83333333	39.8145	0.127	88.9
11/29/2010	-7.611111111	-14.54166667	39.9415	0.0635	87.63
11/30/2010	0.486111111	-4.611111111	40.005	0.254	82.55
12/1/2010	1.180555556	-2.138888889	40.259	0	78.105
12/2/2010	1.597222222	-1.722222222	40.259	1.5875	76.2
12/3/2010	2	-0.222222222	41.8465	0	80.645
12/4/2010	0.972222222	-0.958333333	41.8465	0	78.105
12/5/2010	1.611111111	-0.791666667	41.8465	0.635	74.93
12/6/2010	-1.597222222	-4.458333333	42.4815	1.27	81.28
12/7/2010	2.625	-2.444444444	43.7515	0	87.63
12/8/2010	2.277777778	-0.541666667	43.7515	0.635	85.09
12/9/2010	1.305555556	-0.083333333	44.3865	0.127	81.28
12/10/2010	1.736111111	0.277777778	44.5135	0.0635	80.01
12/11/2010	2.902777778	-0.625	44.577	0	76.2
12/12/2010	4.375	-0.375	44.577	0	73.66
12/13/2010	5.027777778	0.388888889	44.577	0.127	72.39
12/14/2010	-0.652777778	-4.944444444	44.704	5.2705	72.39
12/15/2010	-6.986111111	-10.90277778	49.9745	0	111.125
12/16/2010	-8.194444444	-12.55555556	49.9745	0	106.68
12/17/2010	-1.888888889	-7.25	49.9745	3.556	102.235
12/18/2010	-0.583333333	-1.625	53.5305	5.715	137.16
12/19/2010	-2.736111111	-7.444444444	59.2455	6.35	151.13
12/20/2010	-5.986111111	-8.083333333	65.5955	1.27	187.96
12/21/2010	-4.805555556	-8.597222222	66.8655	0.0635	184.15
12/22/2010	-1.902777778	-5.805555556	66.929	0.127	175.26
12/23/2010	-3.708333333	-8.5	67.056	0	170.18
12/24/2010	0.041666667	-5.458333333	67.056	0.254	165.735
12/25/2010	1.597222222	-4.458333333	67.31	0.254	162.56
12/26/2010	-5.180555556	-7.458333333	67.564	0.508	161.29
12/27/2010	-3.444444444	-9.472222222	68.072	0.127	160.02
12/28/2010	-0.611111111	-2.125	68.199	3.6195	157.48
12/29/2010	-7.625	-15.72222222	71.8185	3.1115	179.705
12/30/2010	-12.41666667	-16.47222222	74.93	0	198.12
12/31/2010	-10.18055556	-18.08333333	74.93	0.1905	191.77
1/1/2011	-3.208333333	-5.680555556	75.1205	1.3335	186.69
1/2/2011	-4.402777778	-8.861111111	76.454	0.127	191.77
1/3/2011	-6.5	-11.77777778	76.581	0	188.595
1/4/2011	-6.375	-12.125	76.581	0.0635	186.055
1/5/2011	-3.166666667	-8.708333333	76.6445	0	182.88
1/6/2011	0.236111111	-4.930555556	76.6445	0	179.07
1/7/2011	-0.152777778	-4.777777778	76.6445	0	177.165
1/8/2011	-1.75	-8.069444444	76.6445	0	175.26
1/9/2011	-6.916666667	-14.59722222	76.6445	0	172.72
1/10/2011	-7.986111111	-16.59722222	76.6445	0.0635	172.085
1/11/2011	-2.097222222	-7	76.708	0.254	169.545
1/12/2011	0.305555556	-2.277777778	76.962	0.127	168.275
1/13/2011	0.986111111	-3	77.089	0.254	167.64
1/14/2011	2.180555556	-5.097222222	77.343	0.0635	166.37
1/15/2011	3.958333333	-1.569444444	77.4065	0	164.465
1/16/2011	6.027777778	3.430555556	77.4065	0	162.56
1/17/2011	5.472222222	0.833333333	77.4065	0	158.115
1/18/2011	2.5	-1.541666667	77.4065	0	156.21
1/19/2011	-1.527777778	-5.263888889	77.4065	0	155.575
1/20/2011	2.5	-3.777777778	77.4065	0	155.575
1/21/2011	3.541666667	-1.222222222	77.4065	0	153.67
1/22/2011	1.277777778	-1.652777778	77.4065	0	152.4
1/23/2011	2.333333333	-4.138888889	77.4065	0	151.765
1/24/2011	1.611111111	-2.875	77.4065	0	151.765
1/25/2011	1.625	-3.25	77.4065	0	150.495
1/26/2011	2.027777778	-2.75	77.4065	0	149.225
1/27/2011	2.305555556	-2.375	77.4065	0	149.225
1/28/2011	2.013888889	-3.013888889	77.4065	0	148.59
1/29/2011	0.916666667	-4.180555556	77.4065	0	148.59
1/30/2011	-3.777777778	-6.097222222	77.4065	0.4445	147.955
1/31/2011	-4.055555556	-7.583333333	77.851	0	153.035
2/1/2011	-6.972222222	-11.84722222	77.851	0.254	153.035
2/2/2011	-4.527777778	-10.68055556	78.105	0	154.305
2/3/2011	0.083333333	-4.444444444	78.105	0	152.4
2/4/2011	2.222222222	-1.222222222	78.105	0	151.13
2/5/2011	1.75	-1.5	78.105	0	151.13
2/6/2011	1.75	-2	78.105	0	148.59
2/7/2011	1.111111111	-8.472222222	78.105	0	147.955
2/8/2011	-8.5	-10.08333333	78.105	0	147.955
2/9/2011	-6.736111111	-12.54166667	78.105	0	147.32
2/10/2011	-1.555555556	-6.611111111	78.105	0	147.955
2/11/2011	1.083333333	-3.777777778	78.105	0	146.05
2/12/2011	2.375	-2.555555556	78.105	0	144.78
2/13/2011	2.972222222	-2.305555556	78.105	0	144.145
2/14/2011	0.069444444	-2.944444444	78.105	0.0635	144.145
2/15/2011	-0.583333333	-3.458333333	78.1685	0.254	144.78
2/16/2011	-7.277777778	-9.958333333	78.4225	4.1275	144.78
2/17/2011	-7.486111111	-9.763888889	82.55	2.286	201.295
2/18/2011	-4.625	-8.041666667	84.836	3.1115	231.775
2/19/2011	-7.569444444	-13.90277778	87.9475	0.0635	241.3
2/20/2011	-9.319444444	-15.59722222	88.011	0	237.49
2/21/2011	-8.597222222	-14.125	88.011	0	231.14
2/22/2011	-7.027777778	-14.56944444	88.011	0.127	224.79
2/23/2011	-6.597222222	-12.91666667	88.138	0	220.345
2/24/2011	-7.444444444	-8.722222222	88.138	0.5715	215.9
2/25/2011	-8.25	-14.875	88.7095	4.0005	217.17
2/26/2011	-13.68055556	-19.80555556	92.71	0	254.635
2/27/2011	-6.625	-17.125	92.71	0	248.285
2/28/2011	-3.375	-7.986111111	92.71	0	240.665
3/1/2011	-1.194444444	-9.597222222	92.71	0.0635	235.585
3/2/2011	-0.75	-2.611111111	92.7735	2.8575	230.505
3/3/2011	-3.347222222	-9.097222222	95.631	0.6985	250.825
3/4/2011	-3.375	-12.25	96.3295	0.127	249.555
3/5/2011	0.527777778	-3.277777778	96.4565	0.0635	243.84
3/6/2011	-0.305555556	-1.708333333	96.52	1.7145	239.395
3/7/2011	-4.638888889	-6.75	98.2345	0.381	250.825
3/8/2011	-0.875	-5.805555556	98.6155	0.0635	255.905
3/9/2011	2.013888889	-3.75	98.679	0.254	248.285
3/10/2011	1.527777778	-1.555555556	98.933	0.889	243.205
3/11/2011	0.305555556	-3.805555556	99.822	0	243.84
3/12/2011	-0.777777778	-4.291666667	99.822	0.127	240.665
3/13/2011	0.055555556	-3.513888889	99.949	0.889	238.125
3/14/2011	0.069444444	-2.666666667	100.838	2.3495	246.38
3/15/2011	0.333333333	-2.208333333	103.1875	2.8575	257.81
3/16/2011	-3.819444444	-8.680555556	106.045	2.667	278.765
3/17/2011	-6.458333333	-13.43055556	108.712	0	290.195
3/18/2011	-5.069444444	-8.375	108.712	1.3335	282.575
3/19/2011	-5.819444444	-9.194444444	110.0455	1.0795	289.56
3/20/2011	-4.180555556	-6.027777778	111.125	2.286	295.91
3/21/2011	-6.125	-9.625	113.411	0.4445	319.405
3/22/2011	-6.305555556	-11.31944444	113.8555	0.1905	316.865
3/23/2011	-3.986111111	-7.458333333	114.046	0.9525	307.975
3/24/2011	-6.013888889	-8.652777778	114.9985	3.429	321.31
3/25/2011	-5.583333333	-8.791666667	118.4275	0.762	357.505
3/26/2011	-3.666666667	-5.944444444	119.1895	0.762	348.615
3/27/2011	-2.638888889	-5.847222222	119.9515	0.254	341.63
3/28/2011	-1.027777778	-6.736111111	120.2055	0	332.74
3/29/2011	2.125	-4.430555556	120.2055	0	325.755
3/30/2011	5.625	1.097222222	120.2055	0	317.5
3/31/2011	7.777777778	0.763888889	120.2055	0	306.07
4/1/2011	8.361111111	2.194444444	120.2055	0	295.275
4/2/2011	3.777777778	-4.097222222	120.2055	0.4445	286.385
4/3/2011	-1.847222222	-7.777777778	120.65	0	280.67
4/4/2011	5.791666667	-0.916666667	120.65	0.0635	277.495
4/5/2011	3.152777778	-2.75	120.7135	0	271.145
4/6/2011	0.236111111	-5.361111111	120.7135	0.3175	267.335
4/7/2011	-8.875	-15.15277778	121.031	1.0795	267.97
4/8/2011	-8.625	-14.94444444	122.1105	0.1905	275.59
4/9/2011	-5.125	-10.79166667	122.301	0.1905	274.32
4/10/2011	-0.472222222	-7.958333333	122.4915	0.381	270.51
4/11/2011	0.430555556	-4.291666667	122.8725	0.0635	264.795
4/12/2011	-0.305555556	-5.847222222	122.936	0	261.62
4/13/2011	-4.625	-8.763888889	122.936	0.1905	257.81
4/14/2011	-1.055555556	-8.847222222	123.1265	0	259.715
4/15/2011	2.944444444	-0.263888889	123.1265	0.0635	255.905
4/16/2011	4.930555556	-0.458333333	123.19	1.0795	253.365
4/17/2011	4.75	0.694444444	124.2695	0.635	247.015
4/18/2011	0.694444444	-1.444444444	124.9045	0.5715	241.3
4/19/2011	2.638888889	-0.611111111	125.476	0.635	241.3
4/20/2011	1.111111111	-0.875	126.111	0.508	238.125
4/21/2011	-0.652777778	-4.791666667	126.619	0.8255	238.76
4/22/2011	-1.569444444	-5.944444444	127.4445	0.381	242.57
4/23/2011	-0.625	-3.152777778	127.8255	0.5715	247.65
4/24/2011	-0.402777778	-1.875	128.397	0.127	247.65
4/25/2011	-0.888888889	-3.597222222	128.524	0.3175	247.65
4/26/2011	-0.319444444	-6.625	128.8415	0.254	247.015
4/27/2011	3.180555556	-3.652777778	129.0955	0.5715	243.84
4/28/2011	1.013888889	-4.125	129.667	0.254	239.395
4/29/2011	-4.194444444	-9.736111111	129.921	0.127	234.95
4/30/2011	-2.152777778	-7.791666667	130.048	0.127	234.315
5/1/2011	1.791666667	-3.763888889	130.175	0.3175	233.045
5/2/2011	4.555555556	-1.444444444	130.4925	0.381	227.965
5/3/2011	6	0.597222222	130.8735	0.5715	222.885
5/4/2011	5.680555556	-0.680555556	131.445	0.6985	217.805
5/5/2011	8.833333333	3.208333333	132.1435	1.3335	211.455
5/6/2011	8.625	4.125	133.477	1.016	206.375
5/7/2011	5.319444444	-0.166666667	134.493	0	199.39
5/8/2011	-0.375	-3.569444444	134.493	0.0635	196.85
5/9/2011	-2.75	-5.458333333	134.5565	0.635	194.31
5/10/2011	2.305555556	-3.861111111	135.1915	0.3175	200.025
5/11/2011	4.875	-1.027777778	135.509	0	192.405
5/12/2011	6.666666667	2	135.509	0.127	186.69
5/13/2011	8.680555556	3.402777778	135.636	0	180.975
5/14/2011	3.833333333	-2	135.636	0	173.99
5/15/2011	-5	-8.444444444	135.636	1.5875	172.72
5/16/2011	-3.541666667	-9.5	137.2235	0.889	183.515
5/17/2011	-2.027777778	-3.958333333	138.1125	0.9525	182.245
5/18/2011	-1.138888889	-4.25	139.065	0.9525	186.055
5/19/2011	2.125	-2.013888889	140.0175	0.4445	181.61
5/20/2011	4.958333333	-2	140.462	0.127	181.61
5/21/2011	5.819444444	0.944444444	140.589	0	173.99
5/22/2011	4.152777778	-1.097222222	140.589	0	168.275
5/23/2011	1.958333333	-2.680555556	140.589	0	164.465
5/24/2011	3.347222222	-2.375	140.589	0	159.385
5/25/2011	1.347222222	-4.625	140.589	0.6985	154.305
5/26/2011	0.472222222	-5.527777778	141.2875	0.254	161.925
5/27/2011	1.402777778	-0.208333333	141.5415	0.0635	156.21
5/28/2011	-1.555555556	-5.888888889	141.605	1.27	154.94
5/29/2011	-2.833333333	-8.097222222	142.875	0.3175	170.815
5/30/2011	1.222222222	-4.125	143.1925	0.254	167.64
5/31/2011	3.138888889	0.555555556	143.4465	0.381	158.115
6/1/2011	-1.166666667	-4.75	143.8275	0.254	151.765
6/2/2011	-1.680555556	-5.805555556	144.0815	0.254	154.94
6/3/2011	2.527777778	-3.277777778	144.3355	0.635	153.035
6/4/2011	3.819444444	1.708333333	144.9705	0.9525	149.86
6/5/2011	3.555555556	0.833333333	145.923	2.4765	148.59
6/6/2011	1.194444444	-0.972222222	148.3995	2.032	156.21
6/7/2011	4.722222222	-1.583333333	150.4315	0.1905	160.655
6/8/2011	NA	NA	150.622	0	151.765
6/9/2011	7.444444444	0.666666667	150.622	0	143.51
6/10/2011	7.569444444	1.888888889	150.622	0	137.795
6/11/2011	6.847222222	1.180555556	150.622	0	130.81
6/12/2011	7.819444444	0.930555556	150.622	0	122.555
6/13/2011	8.805555556	3.763888889	150.622	0	115.57
6/14/2011	11.30555556	4.111111111	150.622	0	105.41
6/15/2011	11.31944444	5.069444444	150.622	0	95.25
6/16/2011	8.083333333	3.375	150.622	0	87.63
6/17/2011	8.694444444	2.625	150.622	0	83.82
6/18/2011	9.208333333	3.472222222	150.622	0	76.2
6/19/2011	8.083333333	3.305555556	150.622	0	70.485
6/20/2011	11.98611111	4.027777778	150.622	0	64.135
6/21/2011	13.84722222	6.791666667	150.622	0	56.515
6/22/2011	13.76388889	7.694444444	150.622	0	49.53
6/23/2011	12.41666667	7.916666667	150.622	0	44.45
6/24/2011	11.08333333	6.375	150.622	0	40.005
6/25/2011	10.45833333	5.125	150.622	0	36.83
6/26/2011	10.65277778	4.097222222	150.622	0	31.75
6/27/2011	11.94444444	6.152777778	150.622	0	29.21
6/28/2011	9.361111111	4.125	150.622	0.254	27.94
6/29/2011	5.041666667	1.305555556	150.876	0.635	26.035
6/30/2011	9.402777778	2.583333333	151.511	0.0635	24.13
7/1/2011	12.76388889	5.625	151.5745	0	22.225
7/2/2011	15.91666667	8.944444444	151.5745	0	20.32
7/3/2011	16	9.625	151.5745	0	17.78
7/4/2011	15.58333333	9.444444444	151.5745	0	15.24
7/5/2011	15.375	9.708333333	151.5745	0	13.335
7/6/2011	14.27777778	9.694444444	151.5745	0.1905	11.43
7/7/2011	13.79166667	8.444444444	151.765	0	8.89
7/8/2011	13.25	7.319444444	151.765	0	5.08
7/9/2011	13.125	7.791666667	151.765	0	2.54
7/10/2011	13.02777778	7.930555556	151.765	0	1.27
7/11/2011	11.86111111	6.625	151.765	0	0
7/12/2011	11.30555556	7.25	151.765	0	0
7/13/2011	9.430555556	5.222222222	151.765	0	0
7/14/2011	8.819444444	3.388888889	151.765	0.0635	0
7/15/2011	9.25	4.625	151.8285	0	0
7/16/2011	8.902777778	3.736111111	151.8285	0	0
7/17/2011	10.76388889	4.777777778	151.8285	0	0
7/18/2011	12.125	6.916666667	151.8285	0	0
7/19/2011	11.45833333	6.555555556	151.8285	0	0
7/20/2011	11.91666667	5.736111111	151.8285	0	0
7/21/2011	12.48611111	6.125	151.8285	0	0
7/22/2011	12.54166667	6.527777778	151.8285	0	0
7/23/2011	15.04166667	9.347222222	151.8285	0	0
7/24/2011	14.76388889	9.902777778	151.8285	0	0
7/25/2011	13.5	9.083333333	151.8285	0	0
7/26/2011	12.625	7.138888889	151.8285	0	0
7/27/2011	12.95833333	6.222222222	151.8285	0	0
7/28/2011	16	10.27777778	151.8285	0	0
7/29/2011	16.47222222	10.80555556	151.8285	0.0635	0
7/30/2011	15.16666667	10.95833333	151.892	0	0
7/31/2011	14.54166667	10.55555556	151.892	0	0
8/1/2011	13.81944444	8.305555556	151.892	0	0
8/2/2011	14.05555556	8.347222222	151.892	0	0
8/3/2011	14.19444444	9.027777778	151.892	0	0
8/4/2011	12.25	7.347222222	151.892	0	0
8/5/2011	12.08333333	5.472222222	151.892	0	0
8/6/2011	12.34722222	7.083333333	151.892	0	0
8/7/2011	12.18055556	6.236111111	151.892	0	0
8/8/2011	12.68055556	7	151.892	0	0
8/9/2011	12.41666667	6.611111111	151.892	0	0
8/10/2011	12.375	6.236111111	151.892	0	0
8/11/2011	12.43055556	6.208333333	151.892	0	0
8/12/2011	12.88888889	6.416666667	151.892	0	0
8/13/2011	14.58333333	9.125	151.892	0	0
8/14/2011	13.38888889	7.75	151.892	0	0
8/15/2011	11.54166667	6.569444444	151.892	0	0
8/16/2011	12.27777778	6.194444444	151.892	0	0
8/17/2011	13.47222222	7.5	151.892	0	0
8/18/2011	13.55555556	7.430555556	151.892	0	0
8/19/2011	13.06944444	7.472222222	151.892	0	0
8/20/2011	12.72222222	8.097222222	151.892	0	0
8/21/2011	12.97222222	7.569444444	151.892	0	0
8/22/2011	13.15277778	6.722222222	151.892	0	0
8/23/2011	14.97222222	9.152777778	151.892	0	0
8/24/2011	15.56944444	11.29166667	151.892	0	0
8/25/2011	14.125	8.625	151.892	0	0
8/26/2011	16.15277778	9.666666667	151.892	0	0
8/27/2011	15.84722222	10.66666667	151.892	0	0
8/28/2011	15.18055556	9.680555556	151.892	0	0
8/29/2011	14.70833333	9.291666667	151.892	0	0
8/30/2011	13.31944444	7.319444444	151.892	0	0
8/31/2011	12.18055556	7.972222222	151.892	0	0
9/1/2011	10.95833333	5.25	151.892	0	0
9/2/2011	12.26388889	6.375	151.892	0	0
9/3/2011	13.75	8.680555556	151.892	0	0
9/4/2011	14.23611111	9.375	151.892	0	0
9/5/2011	12.86111111	8.25	151.892	0	0
9/6/2011	13.16666667	7.5	151.892	0	0
9/7/2011	14.05555556	8.916666667	151.892	0	0
9/8/2011	13.02777778	8.847222222	151.892	0	0
9/9/2011	13.59722222	8.805555556	151.892	0	0
9/10/2011	12.125	8.125	151.892	0	0
9/11/2011	9.652777778	6.305555556	151.892	0.0635	0
9/12/2011	9.402777778	6.138888889	151.9555	0.127	0
9/13/2011	9.708333333	5.666666667	152.0825	0	0
9/14/2011	10.68055556	6.236111111	152.0825	0	0
9/15/2011	10.65277778	6.611111111	152.0825	0	0
9/16/2011	9.041666667	4.972222222	152.0825	0	0
9/17/2011	8.597222222	2.694444444	152.0825	0.0635	0
9/18/2011	11.02777778	5.569444444	152.146	0	0
9/19/2011	12.43055556	7.5	152.146	0	0
9/20/2011	12.68055556	7.541666667	152.146	0	0
9/21/2011	13.48611111	8.222222222	152.146	0	0
9/22/2011	14.34722222	8.861111111	152.146	0	0
9/23/2011	14.61111111	9.611111111	152.146	0	0
9/24/2011	11.79166667	7.791666667	152.146	0	0
9/25/2011	8.611111111	5.527777778	152.146	0	0
9/26/2011	10.23611111	5.208333333	152.146	0	0
9/27/2011	12.73611111	7.527777778	152.146	0	0
9/28/2011	13.26388889	8.291666667	152.146	0	0
9/29/2011	13.11111111	8.597222222	152.146	0	0
9/30/2011	12.61111111	7.208333333	152.146	0	0
10/1/2011	9.875	6.236111111	0	0	0
10/2/2011	9.097222222	6.055555556	0	0	0
10/3/2011	7.194444444	2.680555556	0	0	0
10/4/2011	2.611111111	0.333333333	0	0.381	0
10/5/2011	-1.694444444	-4.041666667	0.381	2.2225	0
10/6/2011	-3	-5.722222222	2.6035	1.0795	15.24
10/7/2011	1.333333333	-4.944444444	3.683	0.5715	20.955
10/8/2011	3.361111111	-0.902777778	4.2545	0.1905	13.97
10/9/2011	4.763888889	0	4.445	0.254	8.89
10/10/2011	NA	NA	4.699	0.1905	5.715
10/11/2011	6.486111111	2.722222222	4.8895	0	3.81
10/12/2011	9.569444444	4.388888889	4.8895	0.3175	1.27
10/13/2011	10.40277778	6.458333333	5.207	0	1.27
10/14/2011	11.41666667	6.861111111	5.207	0.0635	0.635
10/15/2011	10.98611111	7.472222222	5.2705	0	0
10/16/2011	8.875	3.944444444	5.2705	0	0
10/17/2011	6.847222222	2.361111111	5.2705	0	0
10/18/2011	8.902777778	3.958333333	5.2705	0.0635	0
10/19/2011	7.152777778	3.763888889	5.334	0	0
10/20/2011	7.625	2.416666667	5.334	0	0
10/21/2011	7.277777778	2.902777778	5.334	0	0
10/22/2011	8.430555556	3.736111111	5.334	0	0
10/23/2011	9.888888889	5.138888889	5.334	0	0
10/24/2011	6.958333333	1.652777778	5.334	0	0
10/25/2011	1.222222222	-2.916666667	5.334	0	0
10/26/2011	-0.347222222	-5.333333333	5.334	0	0
10/27/2011	3.277777778	-0.583333333	5.334	0	0
10/28/2011	5.180555556	0.625	5.334	0.0635	0
10/29/2011	6.166666667	1.930555556	5.3975	0	0
10/30/2011	6.888888889	2.208333333	5.3975	0	0
10/31/2011	6.444444444	1.222222222	5.3975	0	0
11/1/2011	-0.847222222	-3.944444444	5.3975	0	0
11/2/2011	4.416666667	-0.805555556	5.3975	0	0
11/3/2011	0.569444444	-6.027777778	5.3975	0.6985	0
11/4/2011	-7.5	-11.80555556	6.096	0.0635	7.62
11/5/2011	-6.583333333	-11.63888889	6.1595	0.762	7.62
11/6/2011	-4.597222222	-7.236111111	6.9215	0.381	12.065
11/7/2011	-5.652777778	-9.361111111	7.3025	0	11.43
11/8/2011	-2.930555556	-8.25	7.3025	0.1905	14.605
11/9/2011	1	-4.319444444	7.493	0.0635	13.97
11/10/2011	2.375	-1.888888889	7.5565	0.0635	11.43
11/11/2011	1.972222222	-1	7.62	0.254	12.7
11/12/2011	0.652777778	-1.791666667	7.874	0	11.43
11/13/2011	3.083333333	-0.055555556	7.874	0.1905	12.065
11/14/2011	1.263888889	-1.722222222	8.0645	0.0635	11.43
11/15/2011	1.888888889	-1.902777778	8.128	0.0635	11.43
11/16/2011	1.944444444	-2.194444444	8.1915	0.0635	12.7
11/17/2011	1.638888889	-0.902777778	8.255	0.0635	12.7
11/18/2011	-2.819444444	-5.791666667	8.3185	0.254	10.795
11/19/2011	-5	-7.930555556	8.5725	0.0635	14.605
11/20/2011	-4.277777778	-7.680555556	8.636	0.6985	14.605
11/21/2011	-2.347222222	-6.597222222	9.3345	0.381	20.32
11/22/2011	1.541666667	-2.111111111	9.7155	0.0635	19.05
11/23/2011	3.902777778	1.208333333	9.779	0	17.145
11/24/2011	-0.402777778	-2.972222222	9.779	0	16.51
11/25/2011	1.222222222	-2.166666667	9.779	0	17.78
11/26/2011	4.319444444	-0.819444444	9.779	0	17.145
11/27/2011	6.097222222	2.305555556	9.779	0	16.51
11/28/2011	4.986111111	0.694444444	9.779	0	14.605
11/29/2011	4.861111111	-0.069444444	9.779	0	14.605
11/30/2011	-2.375	-7.611111111	9.779	0	13.97
12/1/2011	-6.625	-9.652777778	9.779	0	14.605
12/2/2011	-3.152777778	-9.847222222	9.779	0	15.24
12/3/2011	-7.875	-12.09722222	9.779	0	15.875
12/4/2011	-2.25	-8.041666667	9.779	0	15.24
12/5/2011	-5.527777778	-10.06944444	9.779	0	15.24
12/6/2011	0.125	-4.930555556	9.779	0.0635	15.24
12/7/2011	2.208333333	-0.569444444	9.8425	0	13.97
12/8/2011	0.444444444	-3.055555556	9.8425	0	13.97
12/9/2011	1.152777778	-3.319444444	9.8425	0	14.605
12/10/2011	-0.25	-4.416666667	9.8425	0	14.605
12/11/2011	-2.430555556	-6.069444444	9.8425	0	13.97
12/12/2011	-5.555555556	-7.625	9.8425	0	15.24
12/13/2011	-6.097222222	-10.125	9.8425	0	15.24
12/14/2011	-3.819444444	-9.361111111	9.8425	0.127	15.24
12/15/2011	-5.180555556	-6.222222222	9.9695	0	15.24
12/16/2011	-4.486111111	-6.888888889	9.9695	0	15.875
12/17/2011	2.208333333	-4.388888889	9.9695	0	15.875
12/18/2011	0.652777778	-3.763888889	9.9695	0	15.24
12/19/2011	-4.236111111	-6.25	9.9695	0	15.24
12/20/2011	-1.208333333	-5.125	9.9695	0.0635	15.875
12/21/2011	-3.277777778	-10.47222222	10.033	0	16.51
12/22/2011	-6.5	-12.02777778	10.033	0	16.51
12/23/2011	-0.5	-4.75	10.033	0.0635	16.51
12/24/2011	-0.027777778	-3.652777778	10.0965	0	16.51
12/25/2011	2.194444444	-1.75	10.0965	0	15.875
12/26/2011	2.458333333	-1.263888889	10.0965	0	14.605
12/27/2011	2.152777778	-3.013888889	10.0965	0	14.605
12/28/2011	4.791666667	2.152777778	10.0965	0.254	14.605
12/29/2011	3.569444444	1.222222222	10.3505	0	12.065
12/30/2011	1.902777778	-1.416666667	10.3505	0	10.795
12/31/2011	1.388888889	-2.263888889	10.3505	0	11.43
1/1/2012	4.819444444	-0.430555556	10.3505	0	10.16
1/2/2012	5.75	2.680555556	10.3505	0	10.16
1/3/2012	4.486111111	0.625	10.3505	0	9.525
1/4/2012	5.708333333	1.819444444	10.3505	0	9.525
1/5/2012	4.416666667	-0.402777778	10.3505	0	9.525
1/6/2012	1.319444444	-3.291666667	10.3505	0	10.16
1/7/2012	-3.541666667	-6.444444444	10.3505	0	8.89
1/8/2012	2.402777778	-3.361111111	10.3505	0	9.525
1/9/2012	3.513888889	-0.888888889	10.3505	0	8.89
1/10/2012	2.111111111	-2.666666667	10.3505	0	8.255
1/11/2012	-0.541666667	-4.236111111	10.3505	0	9.525
1/12/2012	-0.361111111	-4.736111111	10.3505	0	8.89
1/13/2012	1.166666667	-3.625	10.3505	0	8.255
1/14/2012	2.375	-2.277777778	10.3505	0	8.89
1/15/2012	-1.666666667	-7.458333333	10.3505	0	8.89
1/16/2012	-9.722222222	-15.20833333	10.3505	0.0635	8.89
1/17/2012	-5.402777778	-10.72222222	10.414	0	10.795
1/18/2012	-0.666666667	-4.055555556	10.414	0.0635	9.525
1/19/2012	0.013888889	-2.513888889	10.4775	0.3175	8.89
1/20/2012	1.277777778	-0.208333333	10.795	4.1275	10.16
1/21/2012	-4.930555556	-9.25	14.9225	2.6035	22.225
1/22/2012	-4.791666667	-9.097222222	17.526	1.778	48.26
1/23/2012	-2.722222222	-7.972222222	19.304	5.588	57.785
1/24/2012	-1.194444444	-8.194444444	24.892	0.1905	85.725
1/25/2012	2.75	-1.152777778	25.0825	0	76.835
1/26/2012	1.541666667	-2.277777778	25.0825	0	70.485
1/27/2012	-3.111111111	-6.833333333	25.0825	0	65.405
1/28/2012	1.194444444	-5.055555556	25.0825	0	62.865
1/29/2012	2.611111111	-1.930555556	25.0825	0	62.23
1/30/2012	1.194444444	-2.791666667	25.0825	0	60.96
1/31/2012	0.041666667	-4.652777778	25.0825	0	60.96
2/1/2012	-2.513888889	-6.430555556	25.0825	0.0635	59.69
2/2/2012	-3.152777778	-7.583333333	25.146	0	62.865
2/3/2012	-4	-9	25.146	0	61.595
2/4/2012	-5.125	-9.597222222	25.146	0	60.96
2/5/2012	-3.625	-9.013888889	25.146	0.0635	60.96
2/6/2012	-0.333333333	-6.652777778	25.2095	0	60.325
2/7/2012	-0.666666667	-2.388888889	25.2095	0.1905	59.69
2/8/2012	0.527777778	-5.194444444	25.4	0	59.69
2/9/2012	2.888888889	-1.972222222	25.4	0	59.69
2/10/2012	2.458333333	-0.680555556	25.4	0	56.515
2/11/2012	-1.041666667	-4.833333333	25.4	0	56.515
2/12/2012	-2.680555556	-7.5	25.4	0.3175	55.88
2/13/2012	-4.972222222	-7.944444444	25.7175	0.762	58.42
2/14/2012	-3.569444444	-7.277777778	26.4795	0	62.865
2/15/2012	-8.569444444	-11.20833333	26.4795	0.889	62.865
2/16/2012	-4.180555556	-9.75	27.3685	0.127	74.295
2/17/2012	0.5	-4.902777778	27.4955	0	71.755
2/18/2012	-1.986111111	-7.875	27.4955	0	69.215
2/19/2012	-5.555555556	-12.77777778	27.4955	0	68.58
2/20/2012	-2.305555556	-5.958333333	27.4955	0.0635	67.31
2/21/2012	2.194444444	-4.819444444	27.559	0	68.58
2/22/2012	3.361111111	-1.430555556	27.559	0	64.135
2/23/2012	1.888888889	-2.513888889	27.559	0	62.865
2/24/2012	3.986111111	-0.930555556	27.559	0	61.595
2/25/2012	-2	-8.875	27.559	0	59.055
2/26/2012	-4.513888889	-10.63888889	27.559	0	59.69
2/27/2012	-7.027777778	-12.23611111	27.559	1.5875	59.055
2/28/2012	-7.819444444	-13.80555556	29.1465	0.889	84.455
2/29/2012	-5.972222222	-8.097222222	30.0355	2.0955	84.455
3/1/2012	-6.847222222	-11.51388889	32.131	0.508	99.695
3/2/2012	-4.152777778	-11.88888889	32.639	0.4445	100.33
3/3/2012	2.527777778	-4.277777778	33.0835	0.0635	95.25
3/4/2012	3.847222222	-1.236111111	33.147	0	88.9
3/5/2012	3.513888889	-1.833333333	33.147	0.0635	83.82
3/6/2012	-8	-14.22222222	33.2105	1.2065	80.645
3/7/2012	-6.805555556	-15.05555556	34.417	0	93.345
3/8/2012	2.958333333	-2.5	34.417	0	89.535
3/9/2012	3.791666667	-2.375	34.417	0	85.725
3/10/2012	2.569444444	-2.25	34.417	0	80.01
3/11/2012	-1.611111111	-4.263888889	34.417	0	79.375
3/12/2012	-1	-4.583333333	34.417	0	79.375
3/13/2012	-1.375	-3.069444444	34.417	0.0635	77.47
3/14/2012	0.236111111	-1.194444444	34.4805	1.27	80.645
3/15/2012	1.430555556	0.375	35.7505	0.889	83.185
3/16/2012	-0.402777778	-3.236111111	36.6395	6.0325	84.455
3/17/2012	-5.791666667	-9.430555556	42.672	2.0955	135.89
3/18/2012	-8.097222222	-11.125	44.7675	0.4445	138.43
3/19/2012	-6.875	-13.375	45.212	0.6985	139.065
3/20/2012	1.222222222	-2.902777778	45.9105	0.8255	132.715
3/21/2012	2.902777778	-0.777777778	46.736	0	121.285
3/22/2012	2.472222222	-0.347222222	46.736	0	113.665
3/23/2012	-0.305555556	-4.680555556	46.736	0.127	109.855
3/24/2012	2.472222222	-1.652777778	46.863	0	109.22
3/25/2012	-1.652777778	-5.625	46.863	0	106.68
3/26/2012	-4.638888889	-7.222222222	46.863	0.1905	107.315
3/27/2012	-0.875	-4.680555556	47.0535	1.4605	111.76
3/28/2012	-1.388888889	-2.833333333	48.514	1.8415	114.3
3/29/2012	0.277777778	-3.763888889	50.3555	0.0635	127.635
3/30/2012	3.708333333	0.027777778	50.419	0.381	120.015
3/31/2012	-2.277777778	-7.527777778	50.8	1.2065	112.395
4/1/2012	-4.527777778	-7.847222222	52.0065	0.508	133.35
4/2/2012	-0.666666667	-7.416666667	52.5145	0.0635	125.095
4/3/2012	3.569444444	-1.722222222	52.578	0	119.38
4/4/2012	-4.472222222	-9.319444444	52.578	0.4445	114.3
4/5/2012	-8.111111111	-11.31944444	53.0225	0.0635	118.745
4/6/2012	-5.361111111	-13.72222222	53.086	0.1905	120.65
4/7/2012	2	-5.625	53.2765	0.3175	118.11
4/8/2012	4.25	-2.222222222	53.594	0.0635	114.3
4/9/2012	5.777777778	-0.5	53.6575	0.127	111.76
4/10/2012	4.194444444	0.541666667	53.7845	0	108.585
4/11/2012	-2.736111111	-5.819444444	53.7845	0.5715	105.41
4/12/2012	-3.722222222	-6.027777778	54.356	1.27	113.03
4/13/2012	-4.375	-6.902777778	55.626	0.635	125.095
4/14/2012	-2.486111111	-6.916666667	56.261	0.3175	127.635
4/15/2012	0.569444444	-6.527777778	56.5785	0.0635	123.825
4/16/2012	3.305555556	-1.583333333	56.642	0.254	115.57
4/17/2012	3.958333333	-0.333333333	56.896	0	109.855
4/18/2012	3.555555556	0.486111111	56.896	0.0635	106.68
4/19/2012	7.027777778	2.069444444	56.9595	0.0635	104.14
4/20/2012	8.902777778	2.694444444	57.023	0.0635	96.52
4/21/2012	10.06944444	4.013888889	57.0865	0	88.9
4/22/2012	10.45833333	4.291666667	57.0865	0	82.55
4/23/2012	9.180555556	3.625	57.0865	0	75.565
4/24/2012	8.222222222	3.597222222	57.0865	0	69.85
4/25/2012	5.111111111	2.625	57.0865	0.254	63.5
4/26/2012	-0.486111111	-5.402777778	57.3405	1.27	59.055
4/27/2012	1.027777778	-7.25	58.6105	0.381	64.77
4/28/2012	4.402777778	-1.416666667	58.9915	0	59.69
4/29/2012	6.611111111	1.319444444	58.9915	0	54.61
4/30/2012	7.347222222	3.277777778	58.9915	0	48.26
5/1/2012	5.388888889	0.597222222	58.9915	0	40.64
5/2/2012	4.722222222	0.25	58.9915	0	33.655
5/3/2012	2.194444444	-0.402777778	58.9915	0	30.48
5/4/2012	1.513888889	-3.75	58.9915	0	27.305
5/5/2012	1.041666667	-4.916666667	58.9915	0	26.035
5/6/2012	3.708333333	-1.305555556	58.9915	0	24.765
5/7/2012	6.236111111	1.180555556	58.9915	0.254	24.13
5/8/2012	9.319444444	3.930555556	59.2455	0	22.225
5/9/2012	9.902777778	3.791666667	59.2455	0	19.685
5/10/2012	6.902777778	1.305555556	59.2455	0	18.415
5/11/2012	7.388888889	1.25	59.2455	0.0635	16.51
5/12/2012	9.625	2.694444444	59.309	0	15.24
5/13/2012	12.05555556	6.638888889	59.309	0.127	13.335
5/14/2012	8.902777778	3.791666667	59.436	0	12.065
5/15/2012	9.569444444	2.652777778	59.436	0.127	10.16
5/16/2012	11.31944444	5.5	59.563	0	8.89
5/17/2012	8.027777778	1.305555556	59.563	0	6.35
5/18/2012	5.430555556	-0.25	59.563	0	4.445
5/19/2012	8.486111111	1.875	59.563	0.0635	2.54
5/20/2012	11.625	5.055555556	59.6265	0	1.27
5/21/2012	10.52777778	6.069444444	59.6265	0	0
5/22/2012	8.25	3	59.6265	0	0
5/23/2012	5.652777778	1.013888889	59.6265	0	0
5/24/2012	4.25	-0.902777778	59.6265	0.0635	0
5/25/2012	-1.875	-3.708333333	59.69	0.889	0
5/26/2012	-0.333333333	-2.25	60.579	0.6985	0
5/27/2012	2.625	-2.402777778	61.2775	0.0635	0
5/28/2012	5.569444444	-0.625	61.341	0.127	0
5/29/2012	8.180555556	1.875	61.468	0.0635	0
5/30/2012	11.20833333	3.736111111	61.5315	0.0635	0
5/31/2012	13.86111111	8	61.595	0	0
6/1/2012	14.5	8.041666667	61.595	0	0
6/2/2012	12.34722222	7.666666667	61.595	0	0
6/3/2012	12.27777778	7.486111111	61.595	0	0
6/4/2012	3.402777778	-3.430555556	61.595	0.9525	0
6/5/2012	-1.5	-6.138888889	62.5475	0.127	0
6/6/2012	3.888888889	-2.777777778	62.6745	0.1905	0
6/7/2012	7.861111111	1.541666667	62.865	0.1905	0
6/8/2012	7.333333333	2.847222222	63.0555	0	0
6/9/2012	5.055555556	1.138888889	63.0555	0	0
6/10/2012	7.208333333	1.375	63.0555	0	0
6/11/2012	10.98611111	4.027777778	63.0555	0.127	0
6/12/2012	11.79166667	6.347222222	63.1825	0.0635	0
6/13/2012	12.47222222	5.5	63.246	0	0
6/14/2012	13.02777778	7.680555556	63.246	0	0
6/15/2012	12.97222222	6.402777778	63.246	0	0
6/16/2012	15.02777778	9.430555556	63.246	0	0
6/17/2012	16.15277778	10.13888889	63.246	0	0
6/18/2012	13.23611111	8.305555556	63.246	0	0
6/19/2012	11.54166667	6	63.246	0	0
6/20/2012	12.94444444	4.597222222	63.246	0	0
6/21/2012	13.04166667	7.486111111	63.246	0	0
6/22/2012	8.194444444	4.013888889	63.246	0	0
6/23/2012	6	2.791666667	63.246	0	0
6/24/2012	7.944444444	2.208333333	63.246	0	0
6/25/2012	6.763888889	1.930555556	63.246	0	0
6/26/2012	7.555555556	0.916666667	63.246	0	0
6/27/2012	11.20833333	4.375	63.246	0	0
6/28/2012	11.79166667	6.527777778	63.246	0	0
6/29/2012	11.875	6.375	63.246	0	0
6/30/2012	11.76388889	6.986111111	63.246	0	0
7/1/2012	11.83333333	6.013888889	63.246	0	0
7/2/2012	14.25	8.875	63.246	0	0
7/3/2012	13.59722222	8.194444444	63.246	0	0
7/4/2012	13.125	8.208333333	63.246	0	0
7/5/2012	12.625	7.375	63.246	0	0
7/6/2012	13.69444444	7.486111111	63.246	0	0
7/7/2012	15.25	9.041666667	63.246	0	0
7/8/2012	15.61111111	9.472222222	63.246	0	0
7/9/2012	16.20833333	9.805555556	63.246	0	0
7/10/2012	17.45833333	11.31944444	63.246	0	0
7/11/2012	17.52777778	12.25	63.246	0	0
7/12/2012	17.625	12.25	63.246	0	0
7/13/2012	15.84722222	10.02777778	63.246	0	0
7/14/2012	14	8.986111111	63.246	0	0
7/15/2012	13.47222222	7.541666667	63.246	0	0
7/16/2012	11.83333333	7.152777778	63.246	0.127	0
7/17/2012	10.47222222	6.111111111	63.373	0	0
7/18/2012	11.77777778	4.569444444	63.373	0	0
7/19/2012	11.86111111	9.097222222	63.373	0	0
7/20/2012	13.375	8.513888889	63.373	0	0
7/21/2012	15.45833333	9.444444444	63.373	0	0
7/22/2012	16.48611111	11.19444444	63.373	0	0
7/23/2012	12.84722222	9.305555556	63.373	0.381	0
7/24/2012	13.41666667	8.583333333	63.754	0	0
7/25/2012	13.90277778	7.805555556	63.754	0	0
7/26/2012	14.26388889	8.625	63.754	0	0
7/27/2012	13.40277778	8.416666667	63.754	0	0
7/28/2012	13.19444444	7.694444444	63.754	0	0
7/29/2012	15.22222222	9.152777778	63.754	0	0
7/30/2012	15.34722222	9.277777778	63.754	0	0
7/31/2012	15.55555556	10.02777778	63.754	0	0
8/1/2012	15.13888889	8.416666667	63.754	0	0
8/2/2012	16.16666667	9.319444444	63.754	0.0635	0
8/3/2012	17.31944444	10.66666667	63.8175	0.0635	0
8/4/2012	17.125	10.84722222	63.881	0.0635	0
8/5/2012	15	9.694444444	63.9445	0	0
8/6/2012	15.38888889	9.722222222	63.9445	0	0
8/7/2012	16.30555556	10.34722222	63.9445	0	0
8/8/2012	17.19444444	11.625	63.9445	0	0
8/9/2012	18.08333333	12.73611111	63.9445	0	0
8/10/2012	17.45833333	12.84722222	63.9445	0	0
8/11/2012	17.55555556	11.16666667	63.9445	0	0
8/12/2012	17.625	13.22222222	63.9445	0	0
8/13/2012	15.72222222	12.05555556	63.9445	0.127	0
8/14/2012	16	11.66666667	64.0715	0	0
8/15/2012	15.66666667	10.51388889	64.0715	0.0635	0
8/16/2012	16.40277778	10.05555556	64.135	0.0635	0
8/17/2012	16.11111111	11.77777778	64.1985	0.127	0
8/18/2012	15.56944444	12.75	64.3255	0	0
8/19/2012	15.33333333	10.76388889	64.3255	0	0
8/20/2012	15.38888889	9.486111111	64.3255	0	0
8/21/2012	14.15277778	9	64.3255	0	0
8/22/2012	14.48611111	9.111111111	64.3255	0	0
8/23/2012	14.47222222	9.125	64.3255	0	0
8/24/2012	14.88888889	9.875	64.3255	0	0
8/25/2012	14.5	10.55555556	64.3255	0	0
8/26/2012	13.11111111	9.069444444	64.3255	0	0
8/27/2012	12.56944444	6.055555556	64.3255	0	0
8/28/2012	13.26388889	8.430555556	64.3255	0	0
8/29/2012	13.83333333	8.638888889	64.3255	0	0
8/30/2012	14.36111111	8.138888889	64.3255	0	0
8/31/2012	12.875	5.75	64.3255	0	0
9/1/2012	10.52777778	4.180555556	64.3255	0	0
9/2/2012	13.13888889	8.180555556	64.3255	0	0
9/3/2012	13.58333333	7.930555556	64.3255	0	0
9/4/2012	13.625	6.819444444	64.3255	0	0
9/5/2012	11.84722222	8.041666667	64.3255	0.0635	0
9/6/2012	11.20833333	7.333333333	64.389	0.3175	0
9/7/2012	13.43055556	8.583333333	64.7065	0	0
9/8/2012	15.95833333	11.27777778	64.7065	0	0
9/9/2012	14.65277778	11.125	64.7065	0.0635	0
9/10/2012	13.43055556	7.694444444	64.77	0	0
9/11/2012	12	6.694444444	64.77	0	0
9/12/2012	13.02777778	8.361111111	64.77	0	0
9/13/2012	14.31944444	9.180555556	64.77	0	0
9/14/2012	13.81944444	8.694444444	64.77	0	0
9/15/2012	13.15277778	9.111111111	64.77	0	0
9/16/2012	12.25	7.611111111	64.77	0	0
9/17/2012	12.34722222	6.916666667	64.77	0	0
9/18/2012	13	7.722222222	64.77	0	0
9/19/2012	12.59722222	7.583333333	64.77	0	0
9/20/2012	13.16666667	7.666666667	64.77	0	0
9/21/2012	13.375	8.361111111	64.77	0	0
9/22/2012	12.83333333	8.888888889	64.77	0	0
9/23/2012	11.20833333	7.708333333	64.77	0	0
9/24/2012	9.75	5.236111111	64.77	0	0
9/25/2012	9.180555556	4.097222222	64.77	0	0
9/26/2012	11.15277778	6.875	64.77	0	0
9/27/2012	11.5	6.472222222	64.77	0	0
9/28/2012	11.48611111	6.819444444	64.77	0	0
9/29/2012	12.29166667	7.305555556	64.77	0.0635	0
9/30/2012	13.63888889	8.222222222	64.8335	0	0
10/1/2012	14.23611111	9.361111111	0	0	0
10/2/2012	13.47222222	8.680555556	0	0	0
10/3/2012	12.48611111	7.402777778	0	0	0
10/4/2012	11.05555556	6.944444444	0	0	0
10/5/2012	8.694444444	4.347222222	0	0	0
10/6/2012	8.041666667	3.930555556	0	0	0
10/7/2012	8.055555556	3.888888889	0	0	0
10/8/2012	6.416666667	1.777777778	0	0	0
10/9/2012	5.597222222	0.25	0	0	0
10/10/2012	6.986111111	1.555555556	0	0	0
10/11/2012	5.805555556	2.916666667	0	0.0635	0
10/12/2012	6.222222222	2.736111111	0.0635	0.254	0
10/13/2012	6.486111111	2.236111111	0.3175	0.127	0
10/14/2012	8.972222222	3.347222222	0.4445	0.0635	0
10/15/2012	10.26388889	6.416666667	0.508	0	0
10/16/2012	10.04166667	4.430555556	0.508	0	0
10/17/2012	8.888888889	2.097222222	0.508	0.0635	0
10/18/2012	10.44444444	4.722222222	0.5715	0	0
10/19/2012	10.65277778	6.875	0.5715	0	0
10/20/2012	7.430555556	2.75	0.5715	0	0
10/21/2012	3.361111111	-0.236111111	0.5715	0	0
10/22/2012	-2.388888889	-4.694444444	0.5715	2.6035	0
10/23/2012	-4.125	-6.361111111	3.175	1.8415	24.765
10/24/2012	-3.444444444	-5.291666667	5.0165	1.4605	29.845
10/25/2012	-1.708333333	-5.375	6.477	0.0635	29.21
10/26/2012	3.319444444	-2.805555556	6.5405	0.3175	26.67
10/27/2012	4.986111111	1.125	6.858	0	21.59
10/28/2012	6.777777778	2	6.858	0.127	16.51
10/29/2012	7.5	3.916666667	6.985	0.0635	13.335
10/30/2012	7.902777778	3.930555556	7.0485	0	12.7
10/31/2012	6.402777778	3.180555556	7.0485	0	10.795
11/1/2012	1.541666667	-1.555555556	7.0485	0.3175	8.255
11/2/2012	2.569444444	-2.611111111	7.366	0.0635	8.89
11/3/2012	4.888888889	1.069444444	7.4295	0	8.255
11/4/2012	7.333333333	2.847222222	7.4295	0	5.08
11/5/2012	9.291666667	4.652777778	7.4295	0.0635	4.445
11/6/2012	8.819444444	4.291666667	7.493	0	4.445
11/7/2012	6.75	2.708333333	7.493	0.0635	3.175
11/8/2012	-1.694444444	-7.819444444	7.5565	0.6985	3.81
11/9/2012	-8.027777778	-9.777777778	8.255	0.635	11.43
11/10/2012	-8.361111111	-12.15277778	8.89	0.3175	14.605
11/11/2012	-4.777777778	-12.61111111	9.2075	0.3175	17.145
11/12/2012	0.527777778	-2.972222222	9.525	0.1905	18.415
11/13/2012	1.833333333	-1.847222222	9.7155	0.127	17.145
11/14/2012	2.611111111	-0.930555556	9.8425	0	14.605
11/15/2012	3.666666667	-0.708333333	9.8425	0.0635	13.335
11/16/2012	1.111111111	-0.930555556	9.906	0.1905	12.065
11/17/2012	0.944444444	-1.819444444	10.0965	2.413	13.335
11/18/2012	-0.625	-1.986111111	12.5095	1.397	22.86
11/19/2012	0.694444444	-1.652777778	13.9065	0.1905	28.575
11/20/2012	1.986111111	0.152777778	14.097	1.0795	29.21
11/21/2012	1.055555556	-2.875	15.1765	0.127	27.305
11/22/2012	2.652777778	-3.111111111	15.3035	0.0635	26.67
11/23/2012	5.083333333	1.125	15.367	0	25.4
11/24/2012	4.833333333	1.361111111	15.367	0	24.765
11/25/2012	2.527777778	-1.444444444	15.367	0	24.13
11/26/2012	2.819444444	-2.069444444	15.367	0.0635	24.13
11/27/2012	3.5	-0.819444444	15.4305	0.0635	23.495
11/28/2012	1.541666667	-0.791666667	15.494	1.524	24.13
11/29/2012	1.583333333	-0.194444444	17.018	0.508	33.02
11/30/2012	0.5	-0.472222222	17.526	6.35	32.385
12/1/2012	1.444444444	-0.5	23.876	1.397	78.74
12/2/2012	-0.666666667	-6.5	25.273	4.5085	73.66
12/3/2012	-0.111111111	-3.944444444	29.7815	1.4605	88.9
12/4/2012	2.916666667	1.319444444	31.242	0.5715	85.09
12/5/2012	2.597222222	0.541666667	31.8135	2.4765	81.915
12/6/2012	0.722222222	-2.486111111	34.29	0	75.565
12/7/2012	0.055555556	-3.944444444	34.29	0	74.295
12/8/2012	0.111111111	-2.541666667	34.29	0	73.025
12/9/2012	0.875	-2.25	34.29	0	72.39
12/10/2012	1.180555556	-2.319444444	34.29	0	71.12
12/11/2012	1.041666667	-3.875	34.29	0.127	71.12
12/12/2012	-5.722222222	-11.56944444	34.417	1.397	71.12
12/13/2012	-10.11111111	-13.66666667	35.814	0	92.075
12/14/2012	-8.569444444	-12.56944444	35.814	0.381	87.63
12/15/2012	-7.805555556	-13.91666667	36.195	0.508	91.44
12/16/2012	-2.722222222	-5	36.703	0.8255	91.44
12/17/2012	-2.638888889	-6.708333333	37.5285	2.032	91.44
12/18/2012	-10.01388889	-16.375	39.5605	0	98.425
12/19/2012	-9.041666667	-17.86111111	39.5605	0.254	100.33
12/20/2012	-2.097222222	-5.166666667	39.8145	0.381	98.425
12/21/2012	-1.583333333	-4.930555556	40.1955	1.27	95.885
12/22/2012	-4.458333333	-6.458333333	41.4655	4.3815	103.505
12/23/2012	-3.472222222	-5.736111111	45.847	4.2545	148.59
12/24/2012	-6.583333333	-10.70833333	50.1015	0.127	163.195
12/25/2012	-3.597222222	-8.180555556	50.2285	2.286	154.94
12/26/2012	-6.125	-8.277777778	52.5145	0.889	172.085
12/27/2012	-9.138888889	-14.58333333	53.4035	0	173.99
12/28/2012	-9.291666667	-15.66666667	53.4035	0.381	169.545
12/29/2012	-7.166666667	-9.416666667	53.7845	0.1905	163.83
12/30/2012	-9.458333333	-13.34722222	53.975	0.1905	165.1
12/31/2012	-7.319444444	-14.88888889	54.1655	0.254	167.64
1/1/2013	-6.569444444	-12	54.4195	0.127	162.56
1/2/2013	0.166666667	-7.347222222	54.5465	0.0635	159.385
1/3/2013	-1.333333333	-6.263888889	54.61	0.0635	155.575
1/4/2013	-1.361111111	-5.819444444	54.6735	0	153.035
1/5/2013	-0.208333333	-5.694444444	54.6735	0.1905	151.765
1/6/2013	-4.430555556	-6.611111111	54.864	0.127	148.59
1/7/2013	-0.861111111	-6.791666667	54.991	0.0635	149.225
1/8/2013	1.763888889	-3.125	55.0545	0	147.32
1/9/2013	0.944444444	-8.652777778	55.0545	1.27	144.78
1/10/2013	-10.97222222	-12.90277778	56.3245	0	154.305
1/11/2013	-11.90277778	-15.69444444	56.3245	0.127	153.67
1/12/2013	-14.25	-20.55555556	56.4515	0	154.94
1/13/2013	-14.47222222	-21.01388889	56.4515	0	153.67
1/14/2013	-7.569444444	-15.19444444	56.4515	0.1905	151.765
1/15/2013	0.222222222	-4.138888889	56.642	0.0635	149.86
1/16/2013	1.958333333	-1.152777778	56.7055	0	147.955
1/17/2013	2.819444444	-1.652777778	56.7055	0	146.05
1/18/2013	1.013888889	-3.958333333	56.7055	0	144.78
1/19/2013	1.291666667	-3.75	56.7055	0	144.145
1/20/2013	2.083333333	-3.833333333	56.7055	0.0635	143.51
1/21/2013	4.319444444	-1.819444444	56.769	0	141.605
1/22/2013	2.930555556	-2.444444444	56.769	0.0635	140.335
1/23/2013	2.638888889	-1.236111111	56.8325	0.0635	140.335
1/24/2013	1.777777778	-0.569444444	56.896	0.254	138.43
1/25/2013	2.083333333	0.847222222	57.15	0.127	137.795
1/26/2013	-0.527777778	-4.777777778	57.277	0.0635	136.525
1/27/2013	-8.222222222	-13.59722222	57.3405	0.381	136.525
1/28/2013	-7.875	-14.30555556	57.7215	0.254	142.24
1/29/2013	-0.819444444	-4.375	57.9755	0.127	142.875
1/30/2013	0.5	-3.736111111	58.1025	0	140.97
1/31/2013	0.847222222	-4.347222222	58.1025	0	140.335
2/1/2013	0.555555556	-4.166666667	58.1025	0	139.065
2/2/2013	1.305555556	-2.902777778	58.1025	0	138.43
2/3/2013	0.083333333	-4.416666667	58.1025	0	138.43
2/4/2013	2.125	-4.069444444	58.1025	0	136.525
2/5/2013	0.527777778	-5.166666667	58.1025	0	135.255
2/6/2013	-2.180555556	-9.347222222	58.1025	0	135.255
2/7/2013	-4.472222222	-10.22222222	58.1025	0	135.89
2/8/2013	-9.375	-13.27777778	58.1025	0.0635	135.89
2/9/2013	-8.180555556	-14.375	58.166	0	135.89
2/10/2013	-6.666666667	-9.25	58.166	0	136.525
2/11/2013	-5.611111111	-10.09722222	58.166	0	135.89
2/12/2013	-1.986111111	-7.347222222	58.166	0	136.525
2/13/2013	-0.819444444	-5.944444444	58.166	0	136.525
2/14/2013	-0.069444444	-2.847222222	58.166	0	134.62
2/15/2013	2.472222222	-3.208333333	58.166	0	134.62
2/16/2013	0.958333333	-4.305555556	58.166	0	132.08
2/17/2013	-0.430555556	-5.097222222	58.166	0	133.35
2/18/2013	-1.611111111	-6.5	58.166	0	133.985
2/19/2013	-6.888888889	-11.05555556	58.166	0.0635	132.715
2/20/2013	-7.027777778	-11.15277778	58.2295	0	137.795
2/21/2013	-6.888888889	-12.01388889	58.2295	0	138.43
2/22/2013	-2.361111111	-9.444444444	58.2295	0	139.065
2/23/2013	-5.875	-10.375	58.2295	0	136.525
2/24/2013	-5.055555556	-11.31944444	58.2295	0.0635	135.89
2/25/2013	-1.638888889	-8.236111111	58.293	0.127	135.255
2/26/2013	-4.180555556	-10.69444444	58.42	0	135.255
2/27/2013	-1.805555556	-8.402777778	58.42	0.0635	133.985
2/28/2013	1.541666667	-2.902777778	58.4835	0	133.35
3/1/2013	3.125	-2.541666667	58.4835	0.254	130.81
3/2/2013	4	-0.666666667	58.7375	0.127	128.905
3/3/2013	-0.527777778	-5.069444444	58.8645	1.2065	126.365
3/4/2013	-0.777777778	-9.194444444	60.071	0.0635	136.525
3/5/2013	0.402777778	-2.305555556	60.1345	0	132.08
3/6/2013	-5.527777778	-9.222222222	60.1345	1.5875	132.08
3/7/2013	-5.097222222	-7.875	61.722	0.6985	150.495
3/8/2013	-4.5	-7.722222222	62.4205	0	155.575
3/9/2013	-2.930555556	-8.333333333	62.4205	0.0635	149.86
3/10/2013	0.708333333	-6.25	62.484	0	148.59
3/11/2013	2.986111111	-3.25	62.484	0.1905	144.78
3/12/2013	4.805555556	-1.986111111	62.6745	0.0635	140.97
3/13/2013	6.986111111	0.972222222	62.738	0	137.16
3/14/2013	7.638888889	2.041666667	62.738	0	133.985
3/15/2013	5.25	0.277777778	62.738	0	130.81
3/16/2013	2.75	-2.333333333	62.738	0	130.175
3/17/2013	1.597222222	-3.319444444	62.738	0	127.635
3/18/2013	2.097222222	-2.819444444	62.738	0	126.365
3/19/2013	1.583333333	-1.194444444	62.738	0.0635	124.46
3/20/2013	0.013888889	-1.708333333	62.8015	0.762	123.19
3/21/2013	-0.569444444	-7.055555556	63.5635	0	129.54
3/22/2013	-2.152777778	-7.805555556	63.5635	0	127.635
3/23/2013	-0.388888889	-8.375	63.5635	0	127
3/24/2013	2.347222222	-3.888888889	63.5635	0	125.095
3/25/2013	3.111111111	-2.152777778	63.5635	0.127	121.92
3/26/2013	1.263888889	-0.861111111	63.6905	0.0635	120.015
3/27/2013	1.916666667	-1.708333333	63.754	0.127	118.745
3/28/2013	1.805555556	-1.375	63.881	0.1905	114.935
3/29/2013	3.569444444	-2.277777778	64.0715	0.127	113.665
3/30/2013	5.805555556	1.902777778	64.1985	0.0635	112.395
3/31/2013	0.819444444	-2.263888889	64.262	0.508	107.315
4/1/2013	-0.194444444	-2.777777778	64.77	0.381	112.395
4/2/2013	2.041666667	-3.930555556	65.151	0.1905	112.395
4/3/2013	5	-1.347222222	65.3415	0.0635	106.045
4/4/2013	2.722222222	-0.638888889	65.405	0.3175	104.775
4/5/2013	1.277777778	-2.111111111	65.7225	0.0635	104.14
4/6/2013	1.319444444	-1.513888889	65.786	0	102.235
4/7/2013	0.791666667	-3.375	65.786	0.3175	100.33
4/8/2013	-4.166666667	-6.541666667	66.1035	0.8255	103.505
4/9/2013	-1.791666667	-6.819444444	66.929	0.0635	106.68
4/10/2013	5.569444444	-0.708333333	66.9925	0.254	101.6
4/11/2013	3.722222222	0.152777778	67.2465	0.1905	95.885
4/12/2013	4.916666667	-1.833333333	67.437	0	93.345
4/13/2013	5.166666667	0.694444444	67.437	0	86.995
4/14/2013	2.319444444	-0.930555556	67.437	0	84.455
4/15/2013	-3.375	-6.5	67.437	0.508	80.645
4/16/2013	-6.527777778	-9.25	67.945	0.5715	91.44
4/17/2013	-5	-10.93055556	68.5165	0	92.71
4/18/2013	0.930555556	-6.166666667	68.5165	0.3175	86.995
4/19/2013	3.888888889	-1.625	68.834	0	83.185
4/20/2013	4.347222222	-2.486111111	68.834	0	78.74
4/21/2013	6.555555556	0.097222222	68.834	0	73.025
4/22/2013	5.472222222	-0.986111111	68.834	0	68.58
4/23/2013	3.166666667	-3.5	68.834	0	64.135
4/24/2013	3.625	-0.513888889	68.834	0	60.96
4/25/2013	5.638888889	-0.736111111	68.834	0.0635	55.245
4/26/2013	7.652777778	1.458333333	68.8975	0.0635	48.26
4/27/2013	8.805555556	2.819444444	68.961	0	41.275
4/28/2013	9.069444444	2.680555556	68.961	0	34.29
4/29/2013	9.125	3.527777778	68.961	0	27.94
4/30/2013	5.944444444	0.055555556	68.961	0	24.765
5/1/2013	2.819444444	-2.416666667	68.961	0	23.495
5/2/2013	7.083333333	-1.138888889	68.961	0	21.59
5/3/2013	9.111111111	3.291666667	68.961	0	18.415
5/4/2013	5.013888889	2	68.961	0.127	18.415
5/5/2013	3.930555556	0.875	69.088	0.0635	16.51
5/6/2013	1.652777778	0.069444444	69.1515	1.778	17.145
5/7/2013	1.541666667	-0.125	70.9295	2.3495	21.59
5/8/2013	4.375	1.347222222	73.279	0.381	25.4
5/9/2013	7.125	2.041666667	73.66	0.0635	19.685
5/10/2013	9.486111111	3.861111111	73.7235	0	17.145
5/11/2013	11.29166667	5.555555556	73.7235	0	14.605
5/12/2013	11.75	6.555555556	73.7235	0	12.7
5/13/2013	11.84722222	7.180555556	73.7235	0	10.16
5/14/2013	10.01388889	4.791666667	73.7235	0	8.255
5/15/2013	8.361111111	3.486111111	73.7235	0	6.985
5/16/2013	3.097222222	1.486111111	73.7235	0	6.35
5/17/2013	3.555555556	-0.180555556	73.7235	0	4.445
5/18/2013	4.486111111	-0.902777778	73.7235	0	3.175
5/19/2013	5.180555556	-0.291666667	73.7235	0	1.905
5/20/2013	7.847222222	1.305555556	73.7235	0	0.635
5/21/2013	7.458333333	2.208333333	73.7235	0.0635	0
5/22/2013	2.152777778	-2.375	73.787	0	0
5/23/2013	1.152777778	-3.597222222	73.787	0	0
5/24/2013	5.680555556	-1.041666667	73.787	0	0
5/25/2013	5.472222222	0.763888889	73.787	0	0
5/26/2013	4.930555556	0.694444444	73.787	0.0635	0
5/27/2013	3.916666667	1.027777778	73.8505	0.127	0
5/28/2013	4.986111111	1.958333333	73.9775	0.1905	0
5/29/2013	5.944444444	1.763888889	74.168	0.0635	0
5/30/2013	7.527777778	0.930555556	74.2315	0	0
5/31/2013	9.652777778	1.902777778	74.2315	0.0635	0
6/1/2013	12.83333333	6.680555556	74.295	0.127	0
6/2/2013	12.86111111	7.486111111	74.422	0	0
6/3/2013	12.68055556	6.194444444	74.422	0	0
6/4/2013	14.13888889	8.597222222	74.422	0	0
6/5/2013	15.08333333	8.986111111	74.422	0	0
6/6/2013	15.625	9.722222222	74.422	0	0
6/7/2013	16.90277778	9.902777778	74.422	0.127	0
6/8/2013	17.72222222	11.45833333	74.549	0	0
6/9/2013	16.47222222	11.125	74.549	0.254	0
6/10/2013	10.65277778	7.194444444	74.803	0.127	0
6/11/2013	10.65277778	6.541666667	74.93	0	0
6/12/2013	10.75	4.291666667	74.93	0	0
6/13/2013	7.597222222	1.902777778	74.93	0	0
6/14/2013	7.902777778	1.388888889	74.93	0	0
6/15/2013	10.29166667	4.208333333	74.93	0	0
6/16/2013	10.27777778	4.486111111	74.93	0	0
6/17/2013	10.25	4.611111111	74.93	0	0
6/18/2013	7.972222222	1.430555556	74.93	0	0
6/19/2013	4.680555556	-0.319444444	74.93	0	0
6/20/2013	5.958333333	-0.305555556	74.93	0	0
6/21/2013	7.236111111	0.097222222	74.93	0.0635	0
6/22/2013	10.01388889	3.319444444	74.9935	0	0
6/23/2013	8.222222222	4.819444444	74.9935	0	0
6/24/2013	5.680555556	4.555555556	74.9935	0.508	0
6/25/2013	7.75	6.111111111	75.5015	1.778	0
6/26/2013	11.68055556	6.888888889	77.2795	0	0
6/27/2013	15.33333333	8.5	77.2795	0	0
6/28/2013	17.81944444	11.61111111	77.2795	0.0635	0
6/29/2013	17.63888889	11.48611111	77.343	0	0
6/30/2013	18.66666667	13.02777778	77.343	0	0
7/1/2013	19.16666667	13.84722222	77.343	0	0
7/2/2013	18.33333333	12.30555556	77.343	0.8255	0
7/3/2013	17.45833333	11.5	78.1685	0	0
7/4/2013	17.44444444	12.09722222	78.1685	0	0
7/5/2013	16.38888889	11.02777778	78.1685	0	0
7/6/2013	15.375	9.888888889	78.1685	0	0
7/7/2013	15.41666667	10.26388889	78.1685	0	0
7/8/2013	15.43055556	10.34722222	78.1685	0	0
7/9/2013	14.72222222	10.70833333	78.1685	0	0
7/10/2013	15.06944444	9.222222222	78.1685	0	0
7/11/2013	14.125	9.722222222	78.1685	0	0
7/12/2013	13.125	8.375	78.1685	0	0
7/13/2013	13.22222222	7.597222222	78.1685	0	0
7/14/2013	14.22222222	8.097222222	78.1685	0	0
7/15/2013	14.72222222	9.416666667	78.1685	0	0
7/16/2013	13.375	8.944444444	78.1685	0	0
7/17/2013	14.08333333	6.972222222	78.1685	0	0
7/18/2013	17.05555556	10.29166667	78.1685	0	0
7/19/2013	18.79166667	11.94444444	78.1685	0	0
7/20/2013	19.43055556	13.27777778	78.1685	0	0
7/21/2013	19.72222222	13.43055556	78.1685	0	0
7/22/2013	17.61111111	12.40277778	78.1685	0	0
7/23/2013	14.84722222	10.94444444	78.1685	0	0
7/24/2013	15.09722222	9.833333333	78.1685	0	0
7/25/2013	14.95833333	11.27777778	78.1685	0.1905	0
7/26/2013	15.81944444	10.95833333	78.359	0	0
7/27/2013	15.15277778	9.958333333	78.359	0	0
7/28/2013	14.40277778	8.944444444	78.359	0.0635	0
7/29/2013	13.66666667	9.152777778	78.4225	0	0
7/30/2013	13.83333333	8.694444444	78.4225	0	0
7/31/2013	13.625	9.027777778	78.4225	0	0
8/1/2013	10.79166667	5.652777778	78.4225	0	0
8/2/2013	10.90277778	3.972222222	78.4225	0	0
8/3/2013	12.48611111	6.361111111	78.4225	0	0
8/4/2013	14.04166667	8.166666667	78.4225	0	0
8/5/2013	14.625	9.513888889	78.4225	0	0
8/6/2013	14.34722222	8.625	78.4225	0.0635	0
8/7/2013	12.19444444	8.388888889	78.486	0	0
8/8/2013	10.88888889	5.486111111	78.486	0	0
8/9/2013	10.375	5.472222222	78.486	0	0
8/10/2013	10.05555556	4.152777778	78.486	0	0
8/11/2013	11.45833333	5.597222222	78.486	0	0
8/12/2013	12.54166667	7.097222222	78.486	0	0
8/13/2013	13.44444444	7	78.486	0	0
8/14/2013	14.90277778	8.597222222	78.486	0	0
8/15/2013	14.75	9.708333333	78.486	0	0
8/16/2013	14.16666667	8.777777778	78.486	0	0
8/17/2013	15.47222222	10.19444444	78.486	0.0635	0
8/18/2013	17.08333333	11.40277778	78.5495	0	0
8/19/2013	15.25	12.15277778	78.5495	0	0
8/20/2013	15.31944444	10.66666667	78.5495	0.254	0
8/21/2013	13.93055556	9.527777778	78.8035	0.0635	0
8/22/2013	13.18055556	8.402777778	78.867	0	0
8/23/2013	12.25	7.222222222	78.867	0	0
8/24/2013	11.20833333	6.375	78.867	0	0
8/25/2013	10.91666667	6.625	78.867	0	0
8/26/2013	11.88888889	7.111111111	78.867	0	0
8/27/2013	12.38888889	8.222222222	78.867	0	0
8/28/2013	13.22222222	9.055555556	78.867	0	0
8/29/2013	13.66666667	9.208333333	78.867	0	0
8/30/2013	15.15277778	9.027777778	78.867	0	0
8/31/2013	15.59722222	11.09722222	78.867	0	0
9/1/2013	13.90277778	10.09722222	78.867	0	0
9/2/2013	13.47222222	11.02777778	78.867	0	0
9/3/2013	13.76388889	9.569444444	78.867	0	0
9/4/2013	13.79166667	9.527777778	78.867	0	0
9/5/2013	12.76388889	9.222222222	78.867	0	0
9/6/2013	12.86111111	7.027777778	78.867	0.0635	0
9/7/2013	13.22222222	7.791666667	78.9305	0	0
9/8/2013	13.84722222	8.861111111	78.9305	0	0
9/9/2013	13.875	8.722222222	78.9305	0	0
9/10/2013	13.52777778	8.902777778	78.9305	0	0
9/11/2013	13.13888889	8.680555556	78.9305	0	0
9/12/2013	12.125	8.236111111	78.9305	0	0
9/13/2013	11.95833333	7.708333333	78.9305	0.127	0
9/14/2013	12.84722222	8.375	79.0575	0.0635	0
9/15/2013	13.19444444	8.597222222	79.121	0	0
9/16/2013	13.02777778	8.666666667	79.121	0	0
9/17/2013	8.347222222	1.180555556	79.121	0	0
9/18/2013	6.097222222	-0.694444444	79.121	0	0
9/19/2013	10.34722222	3.847222222	79.121	0	0
9/20/2013	10.05555556	5.041666667	79.121	0	0
9/21/2013	3.333333333	-0.472222222	79.121	0.635	0
9/22/2013	3.361111111	-1.694444444	79.756	0.254	0
9/23/2013	8.125	1.041666667	80.01	0.127	0
9/24/2013	7.527777778	1.486111111	80.137	0.127	0
9/25/2013	0.444444444	-2.930555556	80.264	0.0635	0
9/26/2013	-1.166666667	-3.944444444	80.3275	0	0
9/27/2013	2.208333333	-3.930555556	80.3275	0.127	0
9/28/2013	7.319444444	1.611111111	80.4545	0.127	0
9/29/2013	6.902777778	4.875	80.5815	0	0
9/30/2013	6.5	4.097222222	80.5815	0.1905	0
10/1/2013	7.680555556	2.777777778	0	0	0
10/2/2013	5.222222222	0.902777778	0	0	0
10/3/2013	0.263888889	-3.069444444	0	0	0
10/4/2013	0.652777778	-3.694444444	0	0	0
10/5/2013	7.597222222	-0.319444444	0	0.0635	0
10/6/2013	9.819444444	4.402777778	0.0635	0	0
10/7/2013	8.194444444	4.097222222	0.0635	0	0
10/8/2013	4.652777778	0.347222222	0.0635	0	0
10/9/2013	-0.305555556	-1.972222222	0.0635	0.381	0
10/10/2013	2.208333333	-2.305555556	0.4445	0.127	0
10/11/2013	3.458333333	-1.055555556	0.5715	0	0
10/12/2013	2.944444444	-0.972222222	0.5715	0	0
10/13/2013	0.138888889	-1.916666667	0.5715	0	0
10/14/2013	1.625	-3.305555556	0.5715	0	0
10/15/2013	1.472222222	-2.555555556	0.5715	0.0635	0
10/16/2013	5.402777778	-0.347222222	0.635	0.1905	0
10/17/2013	5.472222222	0.930555556	0.8255	0.0635	0
10/18/2013	6.597222222	0.333333333	0.889	0	0
10/19/2013	6.763888889	1.819444444	0.889	0.127	0
10/20/2013	7.75	2.930555556	1.016	0.254	0
10/21/2013	7.680555556	3.5	1.27	0	0
10/22/2013	7.680555556	3.125	1.27	0.0635	0
10/23/2013	7.666666667	3.041666667	1.3335	0	0
10/24/2013	6.833333333	2.666666667	1.3335	0	0
10/25/2013	6.722222222	1.958333333	1.3335	0	0
10/26/2013	7.319444444	2.486111111	1.3335	0	0
10/27/2013	4.541666667	-3.013888889	1.3335	0.127	0
10/28/2013	-3.305555556	-4.527777778	1.4605	1.778	0.635
10/29/2013	-3.013888889	-7.708333333	3.2385	0.5715	16.51
10/30/2013	-0.805555556	-7.291666667	3.81	0.0635	17.145
10/31/2013	2.708333333	-1.847222222	3.8735	0.0635	13.97
11/1/2013	5.833333333	0.888888889	3.937	0.3175	10.16
11/2/2013	4.416666667	0.319444444	4.2545	0.0635	9.525
11/3/2013	-0.319444444	-4.361111111	4.318	0.0635	6.985
11/4/2013	-3.666666667	-6.916666667	4.3815	0.127	6.35
11/5/2013	1.111111111	-3.652777778	4.5085	0	7.62
11/6/2013	4.319444444	-0.361111111	4.5085	0.254	6.985
11/7/2013	5.625	2.75	4.7625	0	6.985
11/8/2013	5.152777778	2.458333333	4.7625	0	6.35
11/9/2013	4.833333333	0.972222222	4.7625	0	5.08
11/10/2013	5.444444444	0.902777778	4.7625	0	5.715
11/11/2013	7.291666667	2.402777778	4.7625	0	5.715
11/12/2013	7.097222222	2.472222222	4.7625	0.0635	4.445
11/13/2013	4.930555556	0.833333333	4.826	0	4.445
11/14/2013	4.097222222	-0.347222222	4.826	0	3.175
11/15/2013	-0.375	-3.152777778	4.826	0	2.54
11/16/2013	0.875	-1.180555556	4.826	0	2.54
11/17/2013	2.916666667	-1.416666667	4.826	0	1.905
11/18/2013	2.708333333	-0.555555556	4.826	0.127	1.27
11/19/2013	1	-0.458333333	4.953	0.3175	3.175
11/20/2013	0.333333333	-2.152777778	5.2705	1.27	6.985
11/21/2013	-6.652777778	-9.402777778	6.5405	0.381	11.43
11/22/2013	-6.333333333	-10.02777778	6.9215	0	17.145
11/23/2013	-3.194444444	-5.986111111	6.9215	0	15.875
11/24/2013	0.069444444	-3.944444444	6.9215	0.0635	13.97
11/25/2013	5.347222222	1.263888889	6.985	0	12.065
11/26/2013	3.402777778	-0.180555556	6.985	0	12.7
11/27/2013	1.847222222	-1.375	6.985	0	10.795
11/28/2013	-0.027777778	-2.958333333	6.985	0	11.43
11/29/2013	-0.375	-3.652777778	6.985	0	10.795
11/30/2013	0.652777778	-2.638888889	6.985	0	10.795
12/1/2013	3.333333333	-2.458333333	6.985	0.1905	11.43
12/2/2013	3.569444444	-0.194444444	7.1755	0	12.7
12/3/2013	-7.027777778	-14.79166667	7.1755	0.1905	11.43
12/4/2013	-12.13888889	-16.875	7.366	0.0635	19.685
12/5/2013	-11.19444444	-16.97222222	7.4295	0	19.05
12/6/2013	-8.611111111	-11.44444444	7.4295	2.032	17.78
12/7/2013	-12	-16.25	9.4615	0.8255	38.1
12/8/2013	-13.94444444	-19.33333333	10.287	0	42.545
12/9/2013	-5.541666667	-12.875	10.287	0.127	38.735
12/10/2013	-2.180555556	-6.888888889	10.414	0.0635	35.56
12/11/2013	-1.111111111	-5.569444444	10.4775	0	33.655
12/12/2013	0.208333333	-3.861111111	10.4775	0.0635	32.385
12/13/2013	-1.125	-5.694444444	10.541	0	31.75
12/14/2013	3.027777778	-2	10.541	0	31.115
12/15/2013	4.041666667	0.125	10.541	0	28.575
12/16/2013	6.083333333	0.847222222	10.541	0.0635	28.575
12/17/2013	5.402777778	1.180555556	10.6045	0	27.305
12/18/2013	3.569444444	-1.569444444	10.6045	0	27.305
12/19/2013	-6.680555556	-11.68055556	10.6045	0.6985	26.67
12/20/2013	-3.347222222	-11.95833333	11.303	0.4445	33.02
12/21/2013	-0.125	-4.194444444	11.7475	0	33.02
12/22/2013	1.055555556	-2.222222222	11.7475	0	32.385
12/23/2013	1.833333333	-2.527777778	11.7475	0	32.385
12/24/2013	2.388888889	-3.069444444	11.7475	0	31.75
12/25/2013	3.416666667	-1.875	11.7475	0	31.115
12/26/2013	3.5	-1.597222222	11.7475	0	30.48
12/27/2013	3.25	-2.527777778	11.7475	0	29.845
12/28/2013	-0.736111111	-4.819444444	11.7475	0	29.845
12/29/2013	2.5	-2.375	11.7475	0	30.48
12/30/2013	3.569444444	-0.569444444	11.7475	0	29.845
12/31/2013	2.638888889	-1.430555556	11.7475	0	29.845
1/1/2014	2.013888889	-2.458333333	11.7475	0	29.845
1/2/2014	2.347222222	-1.527777778	11.7475	0	29.21
1/3/2014	2.902777778	-1.666666667	11.7475	0	29.21
1/4/2014	-0.305555556	-5.333333333	11.7475	0	28.575
1/5/2014	0.680555556	-5.333333333	11.7475	0	28.575
1/6/2014	2.041666667	-2.111111111	11.7475	0.127	27.94
1/7/2014	1.194444444	-1.652777778	11.8745	0	26.67
1/8/2014	0.180555556	-3.458333333	11.8745	0	29.845
1/9/2014	-0.111111111	-2.625	11.8745	0	28.575
1/10/2014	1.944444444	-1.347222222	11.8745	0	27.94
1/11/2014	-0.125	-4.902777778	11.8745	1.016	27.94
1/12/2014	-3.861111111	-8.875	12.8905	0.0635	35.56
1/13/2014	1.875	-2.5	12.954	0	34.925
1/14/2014	4.194444444	0.513888889	12.954	0	34.29
1/15/2014	5.041666667	1.666666667	12.954	0	33.655
1/16/2014	4.361111111	-0.319444444	12.954	0	33.655
1/17/2014	2.75	-1.611111111	12.954	0	33.655
1/18/2014	2.944444444	-1.458333333	12.954	0	32.385
1/19/2014	2.236111111	-3.166666667	12.954	0	32.385
1/20/2014	1.375	-4.236111111	12.954	0	32.385
1/21/2014	1.708333333	-2.847222222	12.954	0	32.385
1/22/2014	1.680555556	-4.111111111	12.954	0	32.385
1/23/2014	-2.972222222	-5.013888889	12.954	0	31.75
1/24/2014	-0.152777778	-4.402777778	12.954	0	31.75
1/25/2014	2.097222222	-2.722222222	12.954	0	31.75
1/26/2014	1.166666667	-2.680555556	12.954	0	31.75
1/27/2014	1.819444444	-3.027777778	12.954	0	31.75
1/28/2014	4	0.888888889	12.954	0.3175	31.75
1/29/2014	3.263888889	0.055555556	13.2715	2.2225	28.575
1/30/2014	-3.333333333	-6.152777778	15.494	2.7305	34.925
1/31/2014	-6.972222222	-11.11111111	18.2245	0.0635	58.42
2/1/2014	-7.902777778	-12.95833333	18.288	0	54.61
2/2/2014	-7.055555556	-11.125	18.288	0.127	51.435
2/3/2014	-6.902777778	-10.38888889	18.415	0	51.435
2/4/2014	-7.125	-10.90277778	18.415	0.0635	50.165
2/5/2014	-5.180555556	-10.40277778	18.4785	0.127	49.53
2/6/2014	-3.25	-5.166666667	18.6055	0.8255	48.26
2/7/2014	-3.097222222	-5.125	19.431	1.0795	50.8
2/8/2014	0.291666667	-0.75	20.5105	4.2545	52.705
2/9/2014	0.597222222	-0.430555556	24.765	6.096	87.63
2/10/2014	-0.680555556	-5.222222222	30.861	1.905	118.745
2/11/2014	-0.958333333	-6.972222222	32.766	0.127	115.57
2/12/2014	3.583333333	-0.125	32.893	0.381	110.49
2/13/2014	3.333333333	1.097222222	33.274	0.0635	104.775
2/14/2014	5.083333333	2.972222222	33.3375	0.0635	97.155
2/15/2014	3.263888889	-2.222222222	33.401	0.3175	92.71
2/16/2014	-0.375	-5.125	33.7185	0.762	95.25
2/17/2014	0.958333333	-3.5	34.4805	0.0635	96.52
2/18/2014	1.347222222	-3.402777778	34.544	0	93.98
2/19/2014	-1.138888889	-5.625	34.544	0	92.71
2/20/2014	-0.194444444	-5.333333333	34.544	0	92.075
2/21/2014	-0.069444444	-4.805555556	34.544	0	90.805
2/22/2014	0.027777778	-5.152777778	34.544	0	90.805
2/23/2014	1.263888889	-4.597222222	34.544	0	88.265
2/24/2014	2.013888889	-3.263888889	34.544	0	86.995
2/25/2014	2.611111111	-2.652777778	34.544	0	86.36
2/26/2014	1.902777778	-1.236111111	34.544	1.27	83.185
2/27/2014	-2.555555556	-6	35.814	1.8415	92.71
2/28/2014	-0.861111111	-4.75	37.6555	1.778	104.775
3/1/2014	-1.430555556	-4.708333333	39.4335	0.127	115.57
3/2/2014	-0.722222222	-4.097222222	39.5605	0.254	109.855
3/3/2014	0.097222222	-2.875	39.8145	0.6985	108.585
3/4/2014	1.208333333	-1.875	40.513	0.1905	106.68
3/5/2014	3.263888889	-1.013888889	40.7035	0.4445	106.045
3/6/2014	-0.125	-3.847222222	41.148	0.8255	102.235
3/7/2014	-0.555555556	-5.208333333	41.9735	0.0635	104.14
3/8/2014	4.944444444	-3.680555556	42.037	0.127	102.235
3/9/2014	4.597222222	1.569444444	42.164	0	100.33
3/10/2014	-0.194444444	-5.986111111	42.164	0.381	99.06
3/11/2014	-4.013888889	-8.222222222	42.545	0	101.6
3/12/2014	-2.222222222	-6.680555556	42.545	0.254	101.6
3/13/2014	1.611111111	-4.347222222	42.799	0	100.965
3/14/2014	2.388888889	-3.208333333	42.799	0	99.06
3/15/2014	3.458333333	-2.638888889	42.799	0	97.79
3/16/2014	5.222222222	-0.652777778	42.799	0	95.25
3/17/2014	0.416666667	-5.208333333	42.799	0	92.71
3/18/2014	-2.180555556	-6.402777778	42.799	0	92.71
3/19/2014	1.583333333	-5.791666667	42.799	0	90.805
3/20/2014	3.069444444	-1.680555556	42.799	0	88.9
3/21/2014	1.819444444	-2.430555556	42.799	0	85.725
3/22/2014	0.722222222	-4.097222222	42.799	0	85.09
3/23/2014	1.972222222	-4.097222222	42.799	0	83.185
3/24/2014	4.013888889	-2.555555556	42.799	0	80.645
3/25/2014	1.402777778	-2.375	42.799	0.8255	78.105
3/26/2014	-3.347222222	-5.819444444	43.6245	0.635	86.36
3/27/2014	-3.111111111	-5.777777778	44.2595	0.254	90.17
3/28/2014	-0.402777778	-3.291666667	44.5135	0.3175	86.995
3/29/2014	-0.625	-4.194444444	44.831	2.7305	84.455
3/30/2014	-4.013888889	-6.527777778	47.5615	0.1905	107.95
3/31/2014	-4.291666667	-8.75	47.752	0.762	102.235
4/1/2014	-6.25	-9.805555556	48.514	0.3175	112.395
4/2/2014	-4.791666667	-10.77777778	48.8315	0.127	111.76
4/3/2014	-3.111111111	-9.972222222	48.9585	0.1905	107.95
4/4/2014	-2.097222222	-6.305555556	49.149	0.0635	106.045
4/5/2014	-1.472222222	-8.305555556	49.2125	0.0635	102.235
4/6/2014	2.486111111	-4.361111111	49.276	0.0635	100.33
4/7/2014	6.138888889	0.111111111	49.3395	0.0635	94.615
4/8/2014	6.791666667	0.555555556	49.403	0	89.535
4/9/2014	6.847222222	2.527777778	49.403	0	84.455
4/10/2014	6.930555556	0.75	49.403	0	81.28
4/11/2014	6.583333333	0.861111111	49.403	0	76.835
4/12/2014	6.208333333	1.083333333	49.403	0	73.025
4/13/2014	3.458333333	-1.513888889	49.403	0	69.85
4/14/2014	5.472222222	-1.763888889	49.403	0	66.04
4/15/2014	5.902777778	1.013888889	49.403	0	61.595
4/16/2014	5.652777778	0.111111111	49.403	0	57.15
4/17/2014	6.611111111	1.347222222	49.403	0	52.07
4/18/2014	5.388888889	1.027777778	49.403	0	46.355
4/19/2014	5.430555556	0.666666667	49.403	0	42.545
4/20/2014	5.416666667	-1.152777778	49.403	0	38.735
4/21/2014	5.125	-0.375	49.403	0	34.925
4/22/2014	-2.375	-4.875	49.403	0.6985	32.385
4/23/2014	0.097222222	-6.652777778	50.1015	0.3175	37.465
4/24/2014	3.180555556	-0.916666667	50.419	0.127	34.925
4/25/2014	-2.083333333	-5.375	50.546	2.2225	30.48
4/26/2014	-2.902777778	-5.097222222	52.7685	0.127	52.705
4/27/2014	-0.958333333	-5.277777778	52.8955	0.0635	45.085
4/28/2014	1.305555556	-6.222222222	52.959	0.1905	40.64
4/29/2014	5.583333333	1.708333333	53.1495	0.127	34.925
4/30/2014	7.125	1.722222222	53.2765	0.127	31.115
5/1/2014	9.388888889	2.416666667	53.4035	0	26.67
5/2/2014	9.444444444	3.333333333	53.4035	0	24.13
5/3/2014	8	4.375	53.4035	0	19.685
5/4/2014	5.902777778	1.972222222	53.4035	0	15.24
5/5/2014	2.222222222	-2.069444444	53.4035	0	10.16
5/6/2014	-0.277777778	-3.625	53.4035	0.254	6.35
5/7/2014	1.930555556	-2.888888889	53.6575	0.127	6.985
5/8/2014	2.875	-0.305555556	53.7845	0.127	6.35
5/9/2014	2.861111111	-0.263888889	53.9115	0.0635	3.81
5/10/2014	-0.347222222	-4.513888889	53.975	0.3175	4.445
5/11/2014	0.652777778	-5.555555556	54.2925	0.1905	4.445
5/12/2014	5.944444444	0.902777778	54.483	0.127	1.905
5/13/2014	8.888888889	3.583333333	54.61	0.0635	0.635
5/14/2014	11.19444444	5.583333333	54.6735	0	0
5/15/2014	11.34722222	5.430555556	54.6735	0	0
5/16/2014	11.79166667	7.5	54.6735	0	0
5/17/2014	9.583333333	4.25	54.6735	0	0
5/18/2014	5.263888889	0.125	54.6735	0	0
5/19/2014	3.375	-0.888888889	54.6735	0.0635	0
5/20/2014	0.75	-1.166666667	54.737	2.3495	0
5/21/2014	2.833333333	0.847222222	57.0865	1.27	12.065
5/22/2014	5.180555556	1.388888889	58.3565	0.254	5.08
5/23/2014	9.402777778	2.819444444	58.6105	0.127	0
5/24/2014	9.986111111	4.638888889	58.7375	0	0
5/25/2014	12.11111111	5.444444444	58.7375	0	0
5/26/2014	12.02777778	6.736111111	58.7375	0	0
5/27/2014	11.125	5.541666667	58.7375	0	0
5/28/2014	7.305555556	1.25	58.7375	0	0
5/29/2014	7.097222222	0.611111111	58.7375	0	0
5/30/2014	8.472222222	2.513888889	58.7375	0	0
5/31/2014	8.416666667	2.069444444	58.7375	0	0
6/1/2014	10.27777778	3.180555556	58.7375	0	0
6/2/2014	9.986111111	4.847222222	58.7375	0.0635	0
6/3/2014	10.09722222	4.097222222	58.801	0	0
6/4/2014	11.59722222	4.958333333	58.801	0	0
6/5/2014	13.375	7.208333333	58.801	0	0
6/6/2014	13.40277778	7.402777778	58.801	0	0
6/7/2014	14.16666667	8.555555556	58.801	0	0
6/8/2014	13.875	8.194444444	58.801	0	0
6/9/2014	15.27777778	8.680555556	58.801	0	0
6/10/2014	14.48611111	8.291666667	58.801	0	0
6/11/2014	13.19444444	7.333333333	58.801	0	0
6/12/2014	11.79166667	6.805555556	58.801	0	0
6/13/2014	8.138888889	2.5	58.801	0	0
6/14/2014	7.680555556	0.569444444	58.801	0	0
6/15/2014	8.625	4.555555556	58.801	0	0
6/16/2014	6.638888889	2.791666667	58.801	0	0
6/17/2014	4.347222222	-0.111111111	58.801	0	0
6/18/2014	7.958333333	-0.305555556	58.801	0	0
6/19/2014	11.55555556	4.472222222	58.801	0	0
6/20/2014	12.5	7.361111111	58.801	0	0
6/21/2014	12.09722222	6.347222222	58.801	0	0
6/22/2014	11.52777778	4.416666667	58.801	0	0
6/23/2014	12.875	7.069444444	58.801	0	0
6/24/2014	12.18055556	6.902777778	58.801	0	0
6/25/2014	10.56944444	5.819444444	58.801	0.0635	0
6/26/2014	7.277777778	4.597222222	58.8645	0	0
6/27/2014	10.34722222	5.027777778	58.8645	0	0
6/28/2014	12.77777778	6.333333333	58.8645	0.0635	0
6/29/2014	15.68055556	9.305555556	58.928	0	0
6/30/2014	17.13888889	9.569444444	58.928	0	0
7/1/2014	17.375	11.625	58.928	0	0
7/2/2014	15.73611111	9.027777778	58.928	0	0
7/3/2014	15.04166667	8.569444444	58.928	0	0
7/4/2014	15.08333333	10.27777778	58.928	0	0
7/5/2014	15.47222222	9.444444444	58.928	0	0
7/6/2014	17.31944444	11.23611111	58.928	0	0
7/7/2014	18.11111111	12.40277778	58.928	0.0635	0
7/8/2014	16.45833333	12.83333333	58.9915	0	NA
7/9/2014	16.26388889	11.27777778	58.9915	0	0
7/10/2014	15.20833333	10.09722222	58.9915	0	0
7/11/2014	14.05555556	10.19444444	58.9915	0	0
7/12/2014	15.875	9.777777778	58.9915	0	0
7/13/2014	18.72222222	12.5	58.9915	0	0
7/14/2014	19.51388889	14.05555556	58.9915	0.0635	0
7/15/2014	18.13888889	13.5	59.055	0	0
7/16/2014	17.06944444	11.52777778	59.055	0.0635	0
7/17/2014	15.375	11.70833333	59.1185	0.0635	0
7/18/2014	16.59722222	11.18055556	59.182	0.0635	0
7/19/2014	16.30555556	11.83333333	59.2455	0.0635	0
7/20/2014	12	7.5	59.309	1.2065	0
7/21/2014	11.33333333	7.097222222	60.5155	0.127	0
7/22/2014	12.52777778	7.736111111	60.6425	0.0635	0
7/23/2014	12.34722222	7.902777778	60.706	0.0635	0
7/24/2014	13.43055556	7.402777778	60.7695	0.127	0
7/25/2014	14.13888889	8.111111111	60.8965	0	0
7/26/2014	15.18055556	8.347222222	60.8965	0.0635	0
7/27/2014	16.77777778	11.54166667	60.96	0	0
7/28/2014	15.95833333	11.375	60.96	0.0635	0
7/29/2014	15.73611111	11.55555556	61.0235	0	0
7/30/2014	14.34722222	10.93055556	61.0235	0	0
7/31/2014	15.18055556	10.16666667	61.0235	0	0
8/1/2014	16.19444444	10.97222222	61.0235	0.0635	0
8/2/2014	16.125	10.29166667	61.087	0	0
8/3/2014	14.70833333	11.47222222	61.087	0	0
8/4/2014	9.736111111	8.152777778	61.087	0.889	0
8/5/2014	9.069444444	7.305555556	61.976	0.5715	0
8/6/2014	10.76388889	7.097222222	62.5475	0.127	0
8/7/2014	12.47222222	7.694444444	62.6745	0	0
8/8/2014	13.90277778	8.777777778	62.6745	0	0
8/9/2014	13.65277778	8.166666667	62.6745	0.4445	0
8/10/2014	13.40277778	9.236111111	63.119	0.1905	0
8/11/2014	12.27777778	8.458333333	63.3095	0.3175	0
8/12/2014	12.75	8.416666667	63.627	0	0
8/13/2014	11.73611111	7.069444444	63.627	0	0
8/14/2014	11.33333333	5.083333333	63.627	0	0
8/15/2014	13.02777778	7.791666667	63.627	0.762	0
8/16/2014	14.18055556	8.680555556	64.389	0	0
8/17/2014	14.22222222	8.277777778	64.389	0	0
8/18/2014	13.75	8.263888889	64.389	0.0635	0
8/19/2014	13.05555556	8.152777778	64.4525	0	0
8/20/2014	12.98611111	7.777777778	64.4525	0	0
8/21/2014	12.27777778	7.291666667	64.4525	0	0
8/22/2014	11.83333333	6.805555556	64.4525	0	0
8/23/2014	10.73611111	4.444444444	64.4525	0	0
8/24/2014	12.06944444	6.875	64.4525	0	0
8/25/2014	9.569444444	5.875	64.4525	0.127	0
8/26/2014	10.94444444	5.930555556	64.5795	0.381	0
8/27/2014	13.26388889	7.222222222	64.9605	0.0635	0
8/28/2014	14.61111111	9.013888889	65.024	0	0
8/29/2014	14.16666667	9.694444444	65.024	0	0
8/30/2014	13.51388889	9.375	65.024	0	0
8/31/2014	12.66666667	7.236111111	65.024	0	0
9/1/2014	13.68055556	7.208333333	65.024	0	0
9/2/2014	14.56944444	8.888888889	65.024	0	0
9/3/2014	13.69444444	8.083333333	65.024	0	0
9/4/2014	11.83333333	6.236111111	65.024	0	0
9/5/2014	12.95833333	7.5	65.024	0	0
9/6/2014	13.65277778	8.180555556	65.024	0	0
9/7/2014	13.68055556	7.847222222	65.024	0	0
9/8/2014	11.75	6.180555556	65.024	0	0
9/9/2014	10.63888889	4.541666667	65.024	0	0
9/10/2014	12.44444444	6.180555556	65.024	0	0
9/11/2014	13.625	8.263888889	65.024	0	0
9/12/2014	13.875	8.166666667	65.024	0	0
9/13/2014	13.52777778	8.722222222	65.024	0	0
9/14/2014	13.16666667	8.402777778	65.024	0	0
9/15/2014	14.48611111	9.319444444	65.024	0	0
9/16/2014	14.69444444	10.30555556	65.024	0.0635	0
9/17/2014	14.13888889	10.23611111	65.0875	0	0
9/18/2014	10.31944444	6.763888889	65.0875	0	0
9/19/2014	11.625	6.972222222	65.0875	0	0
9/20/2014	13.36111111	8.361111111	65.0875	0	0
9/21/2014	9.458333333	6.680555556	65.0875	0	0
9/22/2014	10.69444444	5.763888889	65.0875	0	0
9/23/2014	12.31944444	7.097222222	65.0875	0	0
9/24/2014	12.98611111	7.847222222	65.0875	0	0
9/25/2014	7.805555556	3.444444444	65.0875	0.127	0
9/26/2014	4.013888889	1.166666667	65.2145	0.4445	0
9/27/2014	2.055555556	0.680555556	65.659	1.0795	0
9/28/2014	2.208333333	0.472222222	66.7385	0.762	2.54
9/29/2014	5.833333333	0.444444444	67.5005	0.0635	2.54
9/30/2014	7.013888889	1.944444444	67.564	0	1.27
10/1/2014	4.208333333	0.027777778	0	0.0635	0
10/2/2014	9.208333333	3.180555556	0.0635	0.127	0
10/3/2014	11.13888889	5.305555556	0.1905	0	0
10/4/2014	12.125	7.208333333	0.1905	0	0
10/5/2014	11.83333333	6.722222222	0.1905	0	0
10/6/2014	11.76388889	6.861111111	0.1905	0	0
10/7/2014	11.45833333	7.138888889	0.1905	0	0
10/8/2014	10.15277778	4.541666667	0.1905	0	0
10/9/2014	8.638888889	3.777777778	0.1905	0	0
10/10/2014	8.444444444	3.777777778	0.1905	0.254	0
10/11/2014	10.02777778	4.944444444	0.4445	0	0
10/12/2014	7.555555556	2.291666667	0.4445	0	0
10/13/2014	11.27777778	6.180555556	0.4445	0	0
10/14/2014	9.958333333	5.708333333	0.4445	0	0
10/15/2014	3.694444444	1.333333333	0.4445	0	0
10/16/2014	5.902777778	0.555555556	0.4445	0	0
10/17/2014	6.416666667	2.166666667	0.4445	0	0
10/18/2014	6.333333333	0.944444444	0.4445	0	0
10/19/2014	8.666666667	3.833333333	0.4445	0	0
10/20/2014	6.430555556	-1.222222222	0.4445	0.127	0
10/21/2014	2.263888889	-2.541666667	0.5715	0.0635	0
10/22/2014	6.680555556	1.569444444	0.635	0.0635	0
10/23/2014	7.791666667	5.291666667	0.6985	0.0635	0
10/24/2014	9.888888889	6.236111111	0.762	0.0635	0
10/25/2014	3.111111111	-1.055555556	0.8255	0.4445	0
10/26/2014	0.902777778	-2.777777778	1.27	0	1.905
10/27/2014	2.625	-3.527777778	1.27	0.1905	0
10/28/2014	6.222222222	2.138888889	1.4605	0.0635	0
10/29/2014	6.944444444	1.930555556	1.524	0.0635	0
10/30/2014	7.388888889	3.194444444	1.5875	0.0635	0
10/31/2014	4.055555556	-0.541666667	1.651	0.6985	0
11/1/2014	-2.180555556	-4.555555556	2.3495	0.635	6.985
11/2/2014	-3.569444444	-7.513888889	2.9845	0	8.89
11/3/2014	-0.013888889	-5.402777778	2.9845	0	7.62
11/4/2014	4.416666667	-0.416666667	2.9845	0.1905	5.715
11/5/2014	6.236111111	2.180555556	3.175	0	3.175
11/6/2014	8.277777778	4.986111111	3.175	0	1.905
11/7/2014	7.930555556	3.555555556	3.175	0	1.905
11/8/2014	8.680555556	4.180555556	3.175	0	1.27
11/9/2014	9.041666667	4.944444444	3.175	0	0
11/10/2014	7.722222222	4.069444444	3.175	0	0
11/11/2014	5.958333333	3.069444444	3.175	0	0
11/12/2014	4.597222222	1.263888889	3.175	0.0635	0
11/13/2014	2.291666667	0.236111111	3.2385	0.127	0
11/14/2014	0.930555556	-1.430555556	3.3655	0	0
11/15/2014	-0.513888889	-6.972222222	3.3655	0	0
11/16/2014	-0.625	-7.166666667	3.3655	0	0
11/17/2014	1.472222222	-1.958333333	3.3655	0	0
11/18/2014	3.013888889	-1.583333333	3.3655	0.1905	0
11/19/2014	2.305555556	0.041666667	3.556	0.0635	0
11/20/2014	0.277777778	-2.527777778	3.6195	0.3175	0
11/21/2014	0.152777778	-4.777777778	3.937	0.381	1.905
11/22/2014	0.972222222	-4.666666667	4.318	0.127	4.445
11/23/2014	-1.097222222	-5.527777778	4.445	0.0635	3.175
11/24/2014	-0.027777778	-4.652777778	4.5085	0.3175	3.175
11/25/2014	5.152777778	0.777777778	4.826	0.127	3.175
11/26/2014	7.75	3.166666667	4.953	0.127	2.54
11/27/2014	7.75	4.402777778	5.08	0	2.54
11/28/2014	4.763888889	-0.638888889	5.08	0	1.905
11/29/2014	-0.027777778	-2.444444444	5.08	1.8415	1.905
11/30/2014	-0.222222222	-2.055555556	6.9215	1.016	15.24
12/1/2014	0.222222222	-3.444444444	7.9375	0.3175	19.05
12/2/2014	0.597222222	-2.847222222	8.255	2.54	18.415
12/3/2014	1.5	0.5	10.795	1.397	27.305
12/4/2014	0.986111111	-1.069444444	12.192	0.6985	31.115
12/5/2014	1.486111111	-1.444444444	12.8905	0.1905	31.75
12/6/2014	1.625	-1.375	13.081	0	31.115
12/7/2014	1.625	-1.944444444	13.081	0	31.75
12/8/2014	2.069444444	-1.166666667	13.081	0.127	31.75
12/9/2014	3.458333333	0.444444444	13.208	0.0635	30.48
12/10/2014	4.125	0.5	13.2715	0	29.845
12/11/2014	2.861111111	-0.097222222	13.2715	0.5715	29.21
12/12/2014	-2.416666667	-5.402777778	13.843	0.3175	30.48
12/13/2014	-4.861111111	-8.680555556	14.1605	0	34.925
12/14/2014	-3.388888889	-8.027777778	14.1605	0.1905	33.02
12/15/2014	-2.375	-4.777777778	14.351	0.8255	34.925
12/16/2014	-2.444444444	-4.763888889	15.1765	0.127	40.64
12/17/2014	-3.083333333	-4.972222222	15.3035	0.3175	41.275
12/18/2014	-1.847222222	-5.222222222	15.621	0.0635	41.91
12/19/2014	-0.791666667	-2.555555556	15.6845	1.4605	40.64
12/20/2014	0.055555556	-1.75	17.145	0.6985	49.53
12/21/2014	3.25	0.625	17.8435	0	50.165
12/22/2014	3.597222222	-0.25	17.8435	0	43.815
12/23/2014	4.111111111	0.013888889	17.8435	0	43.18
12/24/2014	-0.263888889	-9.333333333	17.8435	1.0795	42.545
12/25/2014	-8.597222222	-10.52777778	18.923	0	54.61
12/26/2014	-8.819444444	-11.25	18.923	0	52.07
12/27/2014	-2.944444444	-9.930555556	18.923	0	52.07
12/28/2014	-1.513888889	-5.708333333	18.923	0	51.435
12/29/2014	-4.319444444	-8.930555556	18.923	0.0635	51.435
12/30/2014	-12.55555556	-15.66666667	18.9865	1.905	50.8
12/31/2014	-11.33333333	-16.61111111	20.8915	0.0635	75.565
1/1/2015	-3.708333333	-8.333333333	20.955	0	66.675
1/2/2015	-1.736111111	-5.75	20.955	0	62.865
1/3/2015	0.458333333	-3.597222222	20.955	0	60.325
1/4/2015	2.027777778	-1.625	20.955	0.0635	59.055
1/5/2015	4.763888889	-0.986111111	21.0185	0	57.15
1/6/2015	6.430555556	1.916666667	21.0185	0	53.975
1/7/2015	4.097222222	0.097222222	21.0185	0	52.705
1/8/2015	2.611111111	-1.263888889	21.0185	0	52.705
1/9/2015	2.694444444	-0.847222222	21.0185	0	52.705
1/10/2015	2.166666667	-0.375	21.0185	0	51.435
1/11/2015	1.208333333	-1.444444444	21.0185	0	50.8
1/12/2015	-0.472222222	-2.888888889	21.0185	0	50.165
1/13/2015	-2.555555556	-5.347222222	21.0185	0	49.53
1/14/2015	0.472222222	-4.791666667	21.0185	0	51.435
1/15/2015	2.569444444	-1.722222222	21.0185	0	50.8
1/16/2015	2.652777778	0.694444444	21.0185	0	49.53
1/17/2015	4.263888889	1.75	21.0185	0	48.26
1/18/2015	4.027777778	1.527777778	21.0185	0	46.355
1/19/2015	2.152777778	-2.111111111	21.0185	0	46.99
1/20/2015	-0.652777778	-4.319444444	21.0185	0	47.625
1/21/2015	-0.680555556	-4.777777778	21.0185	0	46.99
1/22/2015	0.930555556	-3.847222222	21.0185	0	46.99
1/23/2015	0.972222222	-1.875	21.0185	0	46.99
1/24/2015	4.375	-0.152777778	21.0185	0	46.99
1/25/2015	6.722222222	2.194444444	21.0185	0	46.355
1/26/2015	6.444444444	1.625	21.0185	0	45.085
1/27/2015	0.125	-3.277777778	21.0185	0.9525	43.815
1/28/2015	-0.180555556	-4.625	21.971	0	53.34
1/29/2015	0.722222222	-2.263888889	21.971	0	51.435
1/30/2015	-0.416666667	-3.416666667	21.971	0	50.8
1/31/2015	0.347222222	-4.680555556	21.971	0	50.165
2/1/2015	3.694444444	-1.402777778	21.971	0	50.165
2/2/2015	3.444444444	0.486111111	21.971	0.254	48.895
2/3/2015	3.680555556	0.680555556	22.225	0	45.72
2/4/2015	4.861111111	1.625	22.225	0	46.355
2/5/2015	5.833333333	3.875	22.225	0	46.355
2/6/2015	3.097222222	-0.930555556	22.225	3.4925	45.085
2/7/2015	1.25	-0.027777778	25.7175	2.667	67.31
2/8/2015	1.5	-1.527777778	28.3845	4.3815	73.025
2/9/2015	-2.125	-7.111111111	32.766	1.7145	78.105
2/10/2015	-2.263888889	-7.902777778	34.4805	0	86.995
2/11/2015	3.875	-2.916666667	34.4805	0	83.82
2/12/2015	7.236111111	2.5	34.4805	0	80.01
2/13/2015	8.680555556	3.111111111	34.4805	0	76.2
2/14/2015	5.819444444	0.902777778	34.4805	0	73.025
2/15/2015	3.902777778	-0.527777778	34.4805	0	71.755
2/16/2015	4.402777778	-0.125	34.4805	0	71.755
2/17/2015	5.111111111	0.097222222	34.4805	0	70.485
2/18/2015	5.277777778	0.75	34.4805	0	68.58
2/19/2015	4.263888889	-0.069444444	34.4805	0	67.945
2/20/2015	2	-2.25	34.4805	0	66.04
2/21/2015	0.430555556	-5.097222222	34.4805	0	66.675
2/22/2015	-6.555555556	-10.06944444	34.4805	0.127	65.405
2/23/2015	-8.125	-11.88888889	34.6075	0	70.485
2/24/2015	0.152777778	-7.472222222	34.6075	0	69.85
2/25/2015	1.680555556	-3.083333333	34.6075	0	66.675
2/26/2015	0.361111111	-2.736111111	34.6075	0	66.04
2/27/2015	-1.777777778	-4.486111111	34.6075	0.635	65.405
2/28/2015	-4.263888889	-5.458333333	35.2425	2.3495	72.39
3/1/2015	-5.027777778	-8.666666667	37.592	0.4445	97.79
3/2/2015	-4.513888889	-9.638888889	38.0365	0.381	97.79
3/3/2015	-4.694444444	-9.166666667	38.4175	0	94.615
3/4/2015	-2.875	-9.972222222	38.4175	0	92.71
3/5/2015	-0.027777778	-6.708333333	38.4175	0	90.17
3/6/2015	2.180555556	-4.263888889	38.4175	0	87.63
3/7/2015	3.819444444	-1.625	38.4175	0	83.82
3/8/2015	3.527777778	-2.958333333	38.4175	0	81.28
3/9/2015	4.291666667	-1.347222222	38.4175	0	78.74
3/10/2015	4.791666667	-1.138888889	38.4175	0.381	75.565
3/11/2015	1.805555556	-0.861111111	38.7985	0.0635	73.66
3/12/2015	2.125	-2.527777778	38.862	0	73.66
3/13/2015	5.916666667	-1.291666667	38.862	0	71.12
3/14/2015	8.180555556	4.472222222	38.862	0	67.945
3/15/2015	7.541666667	4.680555556	38.862	0	64.77
3/16/2015	6.375	3.444444444	38.862	0	59.69
3/17/2015	3.569444444	-0.902777778	38.862	0	58.42
3/18/2015	2.958333333	-1.805555556	38.862	0	57.785
3/19/2015	5.013888889	-1.777777778	38.862	0	54.61
3/20/2015	4.902777778	-0.152777778	38.862	0	52.07
3/21/2015	3.166666667	-0.375	38.862	0	50.8
3/22/2015	1.972222222	-1.569444444	38.862	0.1905	48.26
3/23/2015	-1.083333333	-3.319444444	39.0525	0.5715	48.26
3/24/2015	0.527777778	-1.486111111	39.624	0.0635	49.53
3/25/2015	3.930555556	-1.944444444	39.6875	0.127	47.625
3/26/2015	7.180555556	2.291666667	39.8145	0	44.45
3/27/2015	7.333333333	2.402777778	39.8145	0	40.64
3/28/2015	6.625	1.430555556	39.8145	0	36.195
3/29/2015	7.097222222	1.5	39.8145	0	33.655
3/30/2015	8.083333333	1.972222222	39.8145	0	30.48
3/31/2015	3.569444444	-4.513888889	39.8145	0	28.575
4/1/2015	-1.611111111	-6.472222222	39.8145	0.254	26.67
4/2/2015	-2.694444444	-6.236111111	40.0685	0	26.035
4/3/2015	0.777777778	-6.444444444	40.0685	0	26.67
4/4/2015	1.5	-2.680555556	40.0685	0	24.13
4/5/2015	-3.125	-6.888888889	40.0685	0.1905	22.86
4/6/2015	-3.444444444	-8	40.259	0.127	24.765
4/7/2015	-4.722222222	-7.277777778	40.386	0.6985	24.13
4/8/2015	-2.527777778	-7.083333333	41.0845	0.127	33.02
4/9/2015	0.708333333	-5.055555556	41.2115	0.0635	27.305
4/10/2015	1.944444444	-2.791666667	41.275	0	25.4
4/11/2015	2.805555556	-1.222222222	41.275	0.0635	22.225
4/12/2015	4.944444444	-1.25	41.3385	0	20.32
4/13/2015	5.680555556	-0.152777778	41.3385	0.0635	17.78
4/14/2015	-3.236111111	-7.402777778	41.402	0.127	17.145
4/15/2015	-1.472222222	-7.097222222	41.529	0	18.415
4/16/2015	1.986111111	-4	41.529	0	17.78
4/17/2015	5.652777778	-0.305555556	41.529	0.1905	16.51
4/18/2015	7.555555556	1.763888889	41.7195	0	15.24
4/19/2015	7.055555556	2.041666667	41.7195	0	13.97
4/20/2015	7.194444444	1.75	41.7195	0.0635	12.065
4/21/2015	6.208333333	2.333333333	41.783	0.0635	11.43
4/22/2015	5.041666667	1.611111111	41.8465	0	10.16
4/23/2015	4.361111111	0.791666667	41.8465	0.508	9.525
4/24/2015	0.347222222	-1.819444444	42.3545	1.397	11.43
4/25/2015	-0.736111111	-2.236111111	43.7515	2.2225	15.875
4/26/2015	1.625	-3.555555556	45.974	0.1905	29.21
4/27/2015	5.305555556	1.236111111	46.1645	0	19.05
4/28/2015	7.819444444	0.916666667	46.1645	0	13.97
4/29/2015	8.263888889	2.763888889	46.1645	0	10.795
4/30/2015	7.125	1.75	46.1645	0	9.525
5/1/2015	9.527777778	3.944444444	46.1645	0	7.62
5/2/2015	8.486111111	4.041666667	46.1645	0	5.715
5/3/2015	7.875	2.597222222	46.1645	0	4.445
5/4/2015	7.208333333	2.638888889	46.1645	0	2.54
5/5/2015	5.791666667	0.388888889	46.1645	0	1.27
5/6/2015	1.972222222	-2.319444444	46.1645	0.254	0
5/7/2015	-1.416666667	-4.583333333	46.4185	1.651	0
5/8/2015	2.388888889	-1.180555556	48.0695	0.5715	10.16
5/9/2015	5.111111111	-0.125	48.641	0	3.81
5/10/2015	6.402777778	0.5	48.641	0	1.905
5/11/2015	5.291666667	1.819444444	48.641	0	0
5/12/2015	2.430555556	-0.625	48.641	0	0
5/13/2015	1.597222222	-1.5	48.641	0	0
5/14/2015	0.055555556	-1.319444444	48.641	1.0795	0
5/15/2015	-0.416666667	-1.5	49.7205	1.778	10.16
5/16/2015	2.041666667	-1.055555556	51.4985	0.0635	17.78
5/17/2015	1.541666667	-0.833333333	51.562	0.5715	7.62
5/18/2015	2	-1.777777778	52.1335	0.127	5.715
5/19/2015	3.375	0.861111111	52.2605	0.0635	3.175
5/20/2015	3.125	0.513888889	52.324	1.397	1.27
5/21/2015	2.597222222	0.347222222	53.721	1.397	3.175
5/22/2015	3.652777778	1.722222222	55.118	1.27	3.81
5/23/2015	3.875	2.458333333	56.388	0.8255	2.54
5/24/2015	6.847222222	3.472222222	57.2135	0.0635	1.905
5/25/2015	7.138888889	3.236111111	57.277	0	1.27
5/26/2015	7.916666667	2.791666667	57.277	0.127	0.635
5/27/2015	8.625	2.736111111	57.404	0	0
5/28/2015	9.972222222	3.527777778	57.404	0	0
5/29/2015	12.47222222	6.513888889	57.404	0	0
5/30/2015	13.56944444	8.791666667	57.404	0	0
5/31/2015	12.70833333	6.944444444	57.404	0	0
6/1/2015	8.027777778	3.777777778	57.404	0	0
6/2/2015	8.125	2.375	57.404	0	0
6/3/2015	7.819444444	3.125	57.404	0	0
6/4/2015	5.361111111	2.083333333	57.404	0.381	0
6/5/2015	7.416666667	3.416666667	57.785	0.0635	0
6/6/2015	9.055555556	3.944444444	57.8485	0.3175	0
6/7/2015	11.36111111	5.791666667	58.166	0.127	0
6/8/2015	14.04166667	8.25	58.293	0.0635	0
6/9/2015	13.09722222	8.013888889	58.3565	0.254	0
6/10/2015	8.888888889	7.097222222	58.6105	1.2065	0
6/11/2015	12.09722222	6.402777778	59.817	0.0635	0
6/12/2015	14.05555556	7.777777778	59.8805	0.0635	0
6/13/2015	14.94444444	9.222222222	59.944	0	0
6/14/2015	14.52777778	8.541666667	59.944	0	0
6/15/2015	13.68055556	7.722222222	59.944	0	0
6/16/2015	12.93055556	5.777777778	59.944	0	0
6/17/2015	13.76388889	7.472222222	59.944	0	0
6/18/2015	14.20833333	9.111111111	59.944	0.0635	0
6/19/2015	14.25	9.458333333	60.0075	0	0
6/20/2015	14.73611111	9.513888889	60.0075	0	0
6/21/2015	12.72222222	8.763888889	60.0075	0	0
6/22/2015	12.69444444	7.069444444	60.0075	0	0
[truncated: 2,780 more rows]
